# Supplementary material for: Therapy-Induced Evolution of Human Lung Cancer Revealed by Single-Cell RNA Sequencing
Source: Cell. 2020 Sep 3;182(5):1232–1251.e22. doi: 10.1016/j.cell.2020.07.017 (PMC7484178; doi:10.1016/j.cell.2020.07.017)
Supplement: Table S1. Sample Metadata, Related to Figure 1 — Excel file containing four sub-sheets that describe 1) Sample clinical demographics 2) Sample cell types 3) Cancer cell annotation and 4) Sample analyses. [file mmc1.xlsx]

## Sheet: Index
Table	Description
1. Sample Clinical Demographics	General sample demographics
2. Sample Cell Types	Cell type distribution per sample
3. Cancer cell annotation	Cancer cell annoations for all epitheial cells
4. Sample Analyses	Table of all analysis done and sample inclusion
Column Name Descriptions for Table 1. Sample Clinical Demographics
Sample Name	unique name of sample
Patient ID	unique patient identifier
Age at biopsy (years)	age of patient at time of biopsy
Gender	gender of patient
Race	race of patient
Smoking Hx	smoking history of patient, categorized as never or former
Histolgy	biopsy histology classification
Oncogenic Driver Mutation	clinically targeted mutated mutation, as determined by clincal testing
Stage at Dx	stage of cancer at diagnosis
Pathology Review	clincal patholgy review, classified as positive, normal or no evaluation
Biopsy Type	biopsy aquistion method, generally categorized as thoracentesis, resection, core or bronchoscopy
Biopsy Site	biopsy aquistion site
Primary/Metastatic	biopsy aquistion site classification as either primary or metastatic location
Treatement Timepoint	sample response to treatment at time of biopsy
Treatment start to tissue acquisition (days)	number of days from the time of start of current treatment
Treatment Hx	prior treatments
Line of Therapy	number of lines of therapy
Treatment	reported current treatment for RD and PD treatment timepoints, alternatively for the TN treatment timepoint this is the treatment they will start.
Column Name Descriptions for Table 2. Sample Cell Types
Sample Name	unique name of sample
Patient ID	unique patient indentifier
AT1	Aveolar type 1
AT2	Aveolar type 2
B-cells-M	Memory B cells
B-cells-PB	Plasmablast B cells
Basal cell	Basal cells
Ciliated cell	Cilated cells
Club cell	Club cells
Dendritic	Dendritic cells
Endothelial	Endothelial cells
Fibroblast	Fibroblast cells
Hepatocyte	Hepatocyte cells
Ionocyte	Ionocyte cells
Mast-cells	Mast cells
Melanocytes	Melanocytes
MF-Monocytes	Macrophages and Monocytes are grouped together
Neuroendocrine cell	Neuroendocrine cells
Neutrophils	Neutrophils
pDCs	Plasmacytoid dendritic cells
T-cells	T cells
Cancer cell	Cancer cells (as determined by inferCNV)
Unknown	Unknown cells from general clustering of all cells passing QC
Unknown stroma1	Unknown stroma fround in subclustering of epithelial cells
Unknown stroma2	Unknown stroma fround in subclustering of epithelial cells
Unknown stroma3	Unknown stroma fround in subclustering of epithelial cells
Unknown stroma4	Unknown stroma fround in subclustering of epithelial cells
Unknown stroma5	Unknown stroma fround in subclustering of epithelial cells
Column Name Descriptions for Table 3. Cancer cell Annotation
cell_id	cell name
sample_name	unique name of sample
patient_id	unique patient identifier
inferCNV_annotation	annotaion of cancer or non-cancer cell
Column Name Descriptions for Table 4. Sample Analyses
Sample Name	unique name of sample
Patient ID	unique patient indentifier
Immune Fractional Changes	list of samples included in finding fractional changes among treatment timepoints (code IM02)
Macrophage Analysis	list of samples included in macrophage analysis (code IM03)
Tcell Analysis	list of samples included in t-cell analysis (code IM04)
NonImmune Analysis	list of samples included in non-immune cell analysis (code NI01)
Epitheilal Analysis	list of samples included in epithelial cell only anlaysis and inferCNV (code NI02 and NI03)
Cancer Cell Analysis	list of samples included in cancer cell compairisons among treatment timepoints (code NI04 and NI08)
TH226 Longitudial Analysis	list of samples included in TH226 longitudial cancer cell analysis (code NI07)
EGFR and ALK Cancer Cell Analysis	list of samples included in EGFR and ALK cancer cell only signature anlaysis (code NI16)
PD Signauture Analysis	list of samples included in PD treatment timepoint cancer cell signature analysis (code NI17)

## Sheet: 1. Sample Clincal Demographics
Sample Name	Patient ID	Age at biopsy (years)	Gender	Race	Smoking Hx	Histolgy	Oncogenic Driver Mutation	Stage at Dx	Pathology Review	Biopsy Type	Biopsy Site	Primary/Metastatic	Treatement Timepoint	Treatment start to tissue acquisition (days)	Treatment Hx	Line of Therapy	Treatment
AZ_01	AZ003	39	Female	White or Caucasian	Former	Adenocarcinoma	EGFR L858R	IIIA	positive	Core	Lung	Primary	TN	NA	on firstline TKI	1st	osimertinib
AZ_03	AZ003	39	Female	White or Caucasian	Former	Adenocarcinoma	EGFR L858R	IIIA	positive	Resection	Lung	Primary	RD	63	on firstline TKI	1st	osimertinib
AZ_02	AZ005	58	Female	Asian	Never	Adenocarcinoma	EGFR L858R	IA	positive	Resection	Lung	Primary	RD	41	on firstline TKI	1st	osimertinib
AZ_05	AZ008	59	Female	White or Caucasian	Never	Adenocarcinoma	EGFR del19	IIIA	positive	Resection	Lung	Primary	RD	65	on firstline TKI	1st	osimertinib
AZ_04	AZ008_TAT	59	Female	White or Caucasian	Never	Adenocarcinoma	EGFR del19	IIIA	normal	Resection	Lung	Primary	RD	65	on firstline TKI	1st	osimertinib
LT_S53	TH067	68	Female	White or Caucasian	Never	Adenocarcinoma	EGFR del19	IV	positive	Core	Liver	Metastatic	PD	275	Prior chemo/ TKI/IO	5th	erlotinib/gemcitabine
LT_S05	TH103	45	Female	White or Caucasian	Never	Adenocarcinoma	ALK fusion	IV	positive	Thoracentesis	Pleura	Metastatic	PD	62	Prior TKI/ immunotherapy	5th	lorlatinib
LT_S07	TH103	45	Female	White or Caucasian	Never	Adenocarcinoma	ALK fusion	IV	positive	Thoracentesis	Pleura	Metastatic	PD	83	Prior TKI/ immunotherapy	6th	trametinib
LT_S08	TH103	45	Female	White or Caucasian	Never	Adenocarcinoma	ALK fusion	IV	no eval	Thoracentesis	Pleura	Metastatic	PD	4	Prior TKI/ immunotherapy	6th	trametinib
LT_S16	TH146	42	Female	Unk/declined	Never	Adenocarcinoma	ROS1 fusion	IV	positive	Core	LN	Metastatic	PD	331	prior chemo	2nd	crizotinib
LT_S14	TH153	63	Female	Asian	Never	Adenocarcinoma	EGFR del19	IV	positive	Core	Liver	Metastatic	PD	292	prior TKI	2nd	osimertinib
LT_S48	TH155	60	Female	Native Hawaiian or Other Pacific Island	Never	Adenocarcinoma	EGFR del19	IV	positive	Resection	Brain	Metastatic	PD	510	on firstline TKI	1st	erlotinib
LT_S03	TH156	43	Male	White or Caucasian	Former	Adenocarcinoma	ALK fusion	IV	no eval	Thoracentesis	Pleura	Metastatic	PD	23	prior TKI	3rd	alectinib
LT_S02	TH157	28	Male	Asian	Never	Adenocarcinoma	ALK fusion	IV	positive	Core	LN	Metastatic	RD	58	on firstline TKI	1st	alectinib
LT_S01	TH158	56	Female	Native Hawaiian or Other Pacific Island	Never	Adenocarcinoma	EGFR del19	IV	positive	Core	Lung	Primary	RD	114	on firstline TKI	1st	erlotinib
LT_S42	TH158	58	Female	Native Hawaiian or Other Pacific Island	Never	Adenocarcinoma	EGFR del19	IV	positive	Core	Lung	Primary	RD	211	prior TKI	2nd	osimertinib
LT_S11	TH169	63	Female	Unk/declined	Never	Adenocarcinoma	EGFR del19	IV	positive	Core	Lung	Primary	RD	15	on firstline TKI	1st	erlotinib
LT_S13	TH169	64	Female	Unk/declined	Never	Adenocarcinoma	EGFR del19	IV	positive	Core	Lung	Primary	RD	81	on firstline TKI	1st	erlotinib
LT_S63	TH171	41	Female	Asian	Never	Squamous	ALK fusion	IV	positive	Resection	LN	Metastatic	PD	303	prior chemo/ IO/ TKI	5th	alectinib
LT_S58	TH179	62	Male	White or Caucasian	Never	Adenocarcinoma	BRAF V600E	IV	positive	Core	Lung	Primary	PD	331	on firsline TKI	1st	dabrafenib/trametinib
LT_S79	TH179	62	Male	White or Caucasian	Never	Adenocarcinoma	BRAF V600E	IV	positive	Resection	Lung	Primary	PD	463	on firsline TKI	1st	dabrafenib/trametinib
LT_S80	TH179	62	Male	White or Caucasian	Never	Adenocarcinoma	BRAF V600E	IV	positive	Resection	LN	Metastatic	PD	463	on firsline TKI	1st	dabrafenib/trametinib
LT_S78	TH179_TAT	62	Male	White or Caucasian	Never	Adenocarcinoma	BRAF V600E	IV	normal	Resection	Lung	NA	PD	463	on firsline TKI	1st	dabrafenib/trametinib
LT_S21	TH185	55	Male	Asian	Never	Adenocarcinoma	EGFR L858R	IV	no eval	Thoracentesis	Pleura	Metastatic	PD	2	on firsline TKI	1st	erlotinib
LT_S23	TH185	55	Male	Asian	Never	Adenocarcinoma	EGFR L858R	IV	no eval	Thoracentesis	Pleura	Metastatic	PD	15	on firsline TKI	1st	erlotinib
LT_S28	TH185	55	Male	Asian	Never	Adenocarcinoma	EGFR L858R	IV	no eval	Thoracentesis	Pleura	Metastatic	PD	68	on firsline TKI	1st	erlotinib
LT_S34	TH205	53	Male	Asian	Never	Adenocarcinoma	EGFR	IV	positive	Resection	Pleura	Metastatic	TN	NA	tx naive	1st	osimertinib
LT_S41	TH210	56	Male	Black or African American	Never	Adenocarcinoma	ALK fusion	IV	positive	Core	Adrenal	Metastatic	RD	18	prior chemo	2nd	alectinib
LT_S43	TH217	57	Male	Asian	Never	Adenocarcinoma	EGFR del19	IA	positive	Core	LN	Metastatic	TN	NA	tx naive	1st	osimertinib
LT_S45	TH218	59	Female	Asian	Never	Adenocarcinoma	EGFR L858R	I	positive	Core	Adrenal	Metastatic	TN	NA	tx naive	1st	osimertinib
LT_S55	TH218	59	Female	Asian	Never	Adenocarcinoma	EGFR L858R	I	positive	Core	Adrenal	Metastatic	RD	23	on firsline TKI	1st	osimertinib
LT_S47	TH220	71	Female	White or Caucasian	Never	Adenocarcinoma	ALK fusion	IV	positive	Core	Liver	Metastatic	PD	169	Prior TKI/ immunotherapy	6th	ceritinib/trametinib
LT_S54	TH222	58	Female	Asian	Never	Adenocarcinoma	ROS1 fusion	IV	positive	Core	LN	Metastatic	PD	838	on treatment	1st	crizotinib
LT_S72	TH222	59	Female	Asian	Never	Adenocarcinoma	ROS1 fusion	IV	no eval	Core	LN	Metastatic	PD	935	on treatment	1st	crizotinib
LT_S49	TH223	54	Female	White or Caucasian	Never	Adenocarcinoma	EGFR del19	IIIA	positive	Bronchoscopy	LN	Metastatic	TN	NA	tx naive	NA	followed elsewhere
LT_S50	TH225	77	Female	White or Caucasian	Former	Adenocarcinoma	KRAS G12C	IV	positive	Bronchoscopy	LN	Metastatic	TN	NA	tx naive	NA	radiation
LT_S52	TH226	63	Male	White or Caucasian	Former	Adenocarcinoma	EGFR del19	IV	positive	Core	Lung	Primary	TN	NA	tx naive	1st	osimertinib
LT_S57	TH226	63	Male	White or Caucasian	Former	Adenocarcinoma	EGFR del19	IV	unknown	Core	Lung	Primary	RD	16	on treatment	1st	osimertinib
LT_S82	TH226	63	Male	White or Caucasian	Former	Adenocarcinoma	EGFR del19	IV	positive	Core	Lung	Primary	PD	268	on firstline TKI	1st	osimertinib
LT_S51	TH227	76	Male	White or Caucasian	Never	Adenocarcinoma	ALK fusion	IV	positive	Bronchoscopy	LN	Metastatic	TN	NA	tx naive	1st	alectinib
LT_S56	TH231	37	Male	White or Caucasian	Never	Adenocarcinoma	ALK fusion	IV	positive	Bronchoscopy	Lung	Primary	TN	NA	tx naive	1st	alectinib
LT_S67	TH231	37	Male	White or Caucasian	Never	Adenocarcinoma	ALK fusion	IV	positive	Bronchoscopy	Lung	Primary	TN	NA	tx naive	1st	alectinib
LT_S71	TH236	58	Female	White or Caucasian	Never	Adenocarcinoma	EGFR del19	IV	positive	Resection	Lung	Primary	RD	89	on treatment	1st	osimertinib
LT_S66	TH238	68	Female	White or Caucasian	Former	Adenocarcinoma	BRAF V600E	I	positive	Resection	Lung	Primary	TN	NA	tx naive	NA	None
LT_S65	TH238_TAT	68	Female	White or Caucasian	Former	Adenocarcinoma	BRAF V600E	I	normal	Resection	Lung	NA	TN	NA	tx naive	NA	None
LT_S69	TH248	53	Female	Asian	Never	Adenocarcinoma	EGFR del19	IIIB	positive	Bronchoscopy	LN	Metastatic	TN	NA	tx naive	1st	osimertinib
LT_S74	TH248	53	Female	Asian	Never	Adenocarcinoma	EGFR del19	IIIB	positive	Core	Lung	Primary	TN	NA	tx naive	1st	osimertinib
LT_S75	TH266	39	Female	Unk/declined	Never	Adenocarcinoma	ALK fusion	IV	positive	Core	Liver	Metastatic	TN	NA	Prior chemo	2nd	alectinib
LT_S81	TH266	39	Female	White or Caucasian	Never	Adenocarcinoma	ALK fusion	IV	positive	Core	Liver	Metastatic	RD	14	prior chemo	2nd	alectinib

## Sheet: 2. Sample Cell Types
Sample Name	Patient ID	AT1	AT2	B-cells-M	B-cells-PB	Basal cell	Ciliated cell	Club cell	Dendritic	Endothelial	Fibroblast	Hepatocyte	Ionocyte	Mast-cells	Melanocytes	MF-Monocytes	Neuroendocrine cell	Neutrophils	pDCs	T-cells	Cancer cell	Unknown	Unknown stroma1	Unknown stroma2	Unknown stroma3	Unknown stroma4	Unknown stroma5
AZ_01	AZ003	0	9	14	78	0	0	0	2	4	48	0	0	10	0	35	0	0	1	99	31	0	0	0	0	0	0
AZ_02	AZ005	20	26	2	21	0	2	0	1	19	11	1	0	14	0	16	0	6	1	126	6	1	8	0	0	0	0
AZ_03	AZ003	0	76	22	49	0	0	0	9	15	126	0	0	11	0	88	0	4	3	87	42	13	1	0	0	0	0
AZ_04	AZ008_TAT	20	25	0	8	0	0	0	30	96	128	1	0	17	0	78	0	0	7	97	3	0	12	0	0	0	0
AZ_05	AZ008	0	75	7	18	0	0	18	21	13	40	2	0	14	0	54	0	0	2	60	1	0	6	0	0	0	0
LT_S01	TH158	0	0	0	0	0	0	0	0	1	28	0	0	3	0	8	0	0	0	0	4	0	0	0	0	0	0
LT_S02	TH157	0	0	0	0	0	0	0	1	3	12	0	0	2	0	8	0	0	1	0	0	0	0	0	0	0	0
LT_S03	TH156	0	1	0	0	0	0	0	80	0	0	0	0	2	0	69	0	0	38	1	0	8	0	0	0	0	0
LT_S05	TH103	0	0	0	0	0	0	0	2	0	0	0	0	0	0	10	0	0	0	0	1	0	0	0	0	0	0
LT_S07	TH103	0	3	0	0	0	0	0	1	0	0	0	0	0	0	119	0	0	0	3	14	1	0	0	1	0	0
LT_S08	TH103	0	2	0	0	0	0	0	1	0	0	0	0	0	0	10	0	0	0	2	51	1	0	0	0	0	0
LT_S11	TH169	0	2	0	9	0	0	0	1	3	3	0	0	6	0	4	0	0	0	11	177	0	0	0	0	0	0
LT_S13	TH169	0	1	0	0	0	0	0	1	0	0	0	0	0	0	0	0	0	0	10	2	2	0	0	0	0	0
LT_S14	TH153	0	0	0	0	0	0	0	0	0	0	0	0	0	0	0	0	0	0	57	0	0	0	0	0	0	0
LT_S16	TH146	0	1	1	2	0	0	0	0	1	0	0	0	1	0	1	0	0	0	109	2	0	0	0	0	0	0
LT_S21	TH185	0	11	11	0	0	0	0	6	0	2	0	0	1	0	310	0	0	0	165	957	2	0	0	0	0	0
LT_S23	TH185	0	1	17	0	0	0	0	1	0	1	0	0	0	0	43	0	0	0	324	0	0	0	0	0	0	0
LT_S28	TH185	0	2	12	0	0	0	0	0	0	0	0	0	0	0	0	0	0	0	364	1	0	0	0	0	0	0
LT_S34	TH205	0	5	1	5	0	0	0	44	55	194	2	0	21	0	225	0	1	0	7	24	23	2	0	0	0	0
LT_S41	TH210	0	0	0	0	0	0	0	0	0	5	0	0	0	20	8	0	0	0	12	15	1	1	0	0	0	0
LT_S42	TH158	0	0	13	0	0	0	0	0	0	0	0	0	0	0	0	0	0	0	75	4	0	1	0	0	0	0
LT_S43	TH217	0	0	1	7	0	0	0	0	0	0	0	0	0	0	23	0	0	0	0	5	1	0	0	0	0	0
LT_S45	TH218	0	4	12	4	0	0	0	0	0	0	0	0	0	0	1	0	0	0	83	1	10	0	0	0	0	0
LT_S47	TH220	0	5	4	1	0	0	0	4	22	5	24	0	1	0	297	0	3	0	120	178	7	6	0	45	0	0
LT_S48	TH155	0	3	0	0	0	0	0	0	2	39	0	0	0	0	7	2	0	0	2	17	1	2	0	0	0	0
LT_S49	TH223	0	0	14	9	0	0	0	17	1	13	14	0	0	7	69	0	157	35	45	6	7	1	0	0	0	0
LT_S50	TH225	0	12	1	5	0	0	0	10	1	4	0	0	0	36	254	0	4	0	2	22	1	1	0	0	0	0
LT_S51	TH227	0	13	0	0	0	0	0	1	0	0	6	0	0	0	131	38	0	0	1	17	0	0	0	0	0	7
LT_S52	TH226	2	6	0	38	0	0	0	4	1	64	4	0	22	0	76	0	8	0	2	15	2	2	0	0	0	0
LT_S53	TH067	0	9	0	1	0	0	0	0	10	48	1	0	0	0	314	0	0	0	73	100	0	1	0	0	0	0
LT_S54	TH222	0	0	0	3	0	0	0	0	0	7	0	0	1	0	176	0	0	0	0	1	1	0	0	0	0	0
LT_S55	TH218	0	3	141	81	0	0	0	2	19	127	0	0	19	0	26	0	0	0	156	17	4	2	0	0	0	0
LT_S56	TH231	0	12	2	0	19	34	69	3	2	1	4	21	5	20	8	0	60	2	4	322	2	1	1	0	0	0
LT_S57	TH226	70	228	5	23	0	2	13	10	101	339	18	0	64	27	133	0	75	3	154	194	5	28	0	0	0	4
LT_S58	TH179	0	40	4	49	0	0	2	58	12	19	4	0	51	2	247	0	1	42	169	59	0	4	0	0	0	0
LT_S63	TH171	0	1	24	71	0	0	0	18	23	64	0	0	18	6	130	0	0	69	110	629	7	5	101	0	0	3
LT_S65	TH238_TAT	44	50	4	21	0	0	0	8	60	115	1	0	20	0	89	0	11	1	169	5	4	1	0	0	0	0
LT_S66	TH238	1	88	10	41	0	0	32	81	62	216	0	0	109	0	128	0	3	8	311	229	5	1	0	0	0	0
LT_S67	TH231	0	23	18	0	0	0	0	0	0	2	25	1	0	0	9	0	12	0	0	3	2	0	0	0	0	0
LT_S69	TH248	0	13	105	12	0	0	3	17	3	13	0	0	0	0	128	0	12	1	120	303	1	0	0	0	0	0
LT_S71	TH236	9	55	42	105	0	1	1	13	83	356	0	0	75	0	76	0	2	2	162	107	3	2	0	0	0	0
LT_S72	TH222	0	1	9	20	0	0	0	9	23	287	1	0	38	0	187	0	93	0	74	6	0	3	0	0	38	0
LT_S74	TH248	0	8	32	159	0	1	1	5	17	163	0	0	12	0	74	0	0	2	184	72	2	11	0	0	0	0
LT_S75	TH266	0	4	0	6	0	0	1	15	49	6	7	0	0	17	359	0	129	0	52	18	4	0	0	0	0	0
LT_S78	TH179_TAT	50	58	1	13	0	2	0	7	85	23	3	0	10	5	76	0	25	1	58	8	0	0	0	0	0	0
LT_S79	TH179	0	31	17	65	0	1	15	40	69	39	0	0	42	0	55	0	2	7	279	57	2	0	1	0	0	0
LT_S80	TH179	0	5	107	252	0	0	0	79	130	29	0	0	4	0	98	0	1	15	244	15	44	1	0	0	0	0
LT_S81	TH266	0	1	1	18	0	0	0	9	105	64	105	0	1	6	48	0	16	2	302	0	1	1	0	0	0	0
LT_S82	TH226	0	13	2	20	0	0	0	9	8	237	0	0	17	0	125	0	11	7	169	13	192	3	1	0	1	0

## Sheet: 3. Cancer cell annoation
cell_id	sample_name	patient_id	inferCNV_annotation
A10_1001000407	LT_S21	TH185	cancer cell
A10_1001000408	LT_S21	TH185	cancer cell
A10_1001000412	LT_S21	TH185	cancer cell
A10_B000863	LT_S47	TH220	noncancer cell
A10_B001470	LT_S74	TH248	noncancer cell
A10_B001545	LT_S79	TH179	noncancer cell
A10_B003187	LT_S57	TH226	noncancer cell
A10_B003518	LT_S63	TH171	cancer cell
A10_B003523	LT_S58	TH179	cancer cell
A10_B003527	LT_S63	TH171	cancer cell
A10_B003528	LT_S58	TH179	noncancer cell
A10_B003529	LT_S63	TH171	cancer cell
A10_B003588	LT_S63	TH171	cancer cell
A11_1001000407	LT_S21	TH185	cancer cell
A11_1001000408	LT_S21	TH185	cancer cell
A11_1001000412	LT_S21	TH185	cancer cell
A11_B000860	LT_S47	TH220	noncancer cell
A11_B000861	LT_S47	TH220	cancer cell
A11_B001558	LT_S78	TH179_NAT	noncancer cell
A11_B002077	LT_S66	TH238	cancer cell
A11_B002079	LT_S66	TH238	cancer cell
A11_B003115	LT_S55	TH218	cancer cell
A11_B003119	LT_S56	TH231	cancer cell
A11_B003518	LT_S63	TH171	cancer cell
A11_B003522	LT_S63	TH171	cancer cell
A11_B003527	LT_S63	TH171	cancer cell
A11_B003577	LT_S58	TH179	noncancer cell
A12_1001000317	LT_S08	TH103	cancer cell
A12_1001000407	LT_S21	TH185	cancer cell
A12_1001000408	LT_S21	TH185	cancer cell
A12_1001000412	LT_S21	TH185	cancer cell
A12_B002077	LT_S66	TH238	cancer cell
A12_B002078	LT_S66	TH238	cancer cell
A12_B003103	LT_S72	TH222	noncancer cell
A12_B003116	LT_S56	TH231	cancer cell
A12_B003119	LT_S56	TH231	cancer cell
A12_B003518	LT_S63	TH171	cancer cell
A12_B003527	LT_S63	TH171	cancer cell
A12_B003529	LT_S63	TH171	cancer cell
A12_B003776	LT_S69	TH248	cancer cell
A13_1001000340	LT_S11	TH169	cancer cell
A13_1001000407	LT_S21	TH185	cancer cell
A13_1001000408	LT_S21	TH185	cancer cell
A13_1001000412	LT_S21	TH185	cancer cell
A13_B003112	LT_S56	TH231	cancer cell
A13_B003116	LT_S56	TH231	cancer cell
A13_B003120	LT_S56	TH231	noncancer cell
A13_B003187	LT_S57	TH226	noncancer cell
A13_B003518	LT_S63	TH171	cancer cell
A13_B003522	LT_S63	TH171	cancer cell
A13_B003527	LT_S63	TH171	cancer cell
A13_B003529	LT_S63	TH171	cancer cell
A13_B003771	LT_S71	TH236	noncancer cell
A13_B003777	LT_S69	TH248	cancer cell
A13_B003894	LT_S71	TH236	cancer cell
A14_1001000339	LT_S11	TH169	cancer cell
A14_1001000340	LT_S11	TH169	cancer cell
A14_1001000407	LT_S21	TH185	cancer cell
A14_1001000408	LT_S21	TH185	cancer cell
A14_1001000412	LT_S21	TH185	cancer cell
A14_B000422	LT_S66	TH238	cancer cell
A14_B002073	LT_S65	TH238_NAT	noncancer cell
A14_B002079	LT_S66	TH238	cancer cell
A14_B003112	LT_S56	TH231	cancer cell
A14_B003120	LT_S56	TH231	cancer cell
A14_B003126	LT_S57	TH226	noncancer cell
A14_B003129	LT_S57	TH226	noncancer cell
A14_B003132	LT_S57	TH226	noncancer cell
A14_B003518	LT_S63	TH171	cancer cell
A14_B003527	LT_S63	TH171	cancer cell
A14_B003588	LT_S63	TH171	noncancer cell
A14_B003775	LT_S69	TH248	cancer cell
A14_B003776	LT_S69	TH248	cancer cell
A14_B003777	LT_S69	TH248	cancer cell
A15_1001000340	LT_S11	TH169	cancer cell
A15_1001000407	LT_S21	TH185	cancer cell
A15_1001000408	LT_S21	TH185	cancer cell
A15_1001000412	LT_S21	TH185	cancer cell
A15_B000420	LT_S66	TH238	noncancer cell
A15_B002074	LT_S65	TH238_NAT	noncancer cell
A15_B002077	LT_S66	TH238	cancer cell
A15_B002078	LT_S66	TH238	cancer cell
A15_B003112	LT_S56	TH231	cancer cell
A15_B003116	LT_S56	TH231	cancer cell
A15_B003125	LT_S57	TH226	noncancer cell
A15_B003129	LT_S57	TH226	cancer cell
A15_B003132	LT_S57	TH226	noncancer cell
A15_B003187	LT_S57	TH226	noncancer cell
A15_B003518	LT_S63	TH171	cancer cell
A15_B003522	LT_S63	TH171	cancer cell
A15_B003527	LT_S63	TH171	cancer cell
A15_B003529	LT_S63	TH171	cancer cell
A15_B003776	LT_S69	TH248	cancer cell
A15_B003894	LT_S71	TH236	cancer cell
A15_B003930	LT_S72	TH222	noncancer cell
A16_1001000339	LT_S11	TH169	cancer cell
A16_1001000407	LT_S21	TH185	cancer cell
A16_1001000408	LT_S21	TH185	cancer cell
A16_1001000412	LT_S21	TH185	cancer cell
A16_B002074	LT_S65	TH238_NAT	noncancer cell
A16_B002077	LT_S66	TH238	noncancer cell
A16_B003112	LT_S56	TH231	noncancer cell
A16_B003116	LT_S56	TH231	cancer cell
A16_B003120	LT_S56	TH231	cancer cell
A16_B003129	LT_S57	TH226	cancer cell
A16_B003187	LT_S57	TH226	noncancer cell
A16_B003518	LT_S63	TH171	cancer cell
A16_B003527	LT_S63	TH171	cancer cell
A16_B003654	LT_S52	TH226	cancer cell
A16_B003775	LT_S69	TH248	cancer cell
A16_B003776	LT_S69	TH248	cancer cell
A16_B003777	LT_S69	TH248	cancer cell
A16_B003995	LT_S71	TH236	noncancer cell
A17_1001000339	LT_S11	TH169	cancer cell
A17_1001000407	LT_S21	TH185	cancer cell
A17_1001000408	LT_S21	TH185	cancer cell
A17_1001000412	LT_S21	TH185	cancer cell
A17_B000420	LT_S66	TH238	cancer cell
A17_B002073	LT_S65	TH238_NAT	noncancer cell
A17_B002077	LT_S66	TH238	cancer cell
A17_B002097	LT_S65	TH238_NAT	noncancer cell
A17_B003112	LT_S56	TH231	noncancer cell
A17_B003116	LT_S56	TH231	noncancer cell
A17_B003120	LT_S56	TH231	noncancer cell
A17_B003187	LT_S57	TH226	noncancer cell
A17_B003518	LT_S63	TH171	cancer cell
A17_B003775	LT_S69	TH248	cancer cell
A17_B003776	LT_S69	TH248	cancer cell
A17_B003777	LT_S69	TH248	cancer cell
A18_1001000407	LT_S21	TH185	cancer cell
A18_1001000408	LT_S21	TH185	cancer cell
A18_B000420	LT_S66	TH238	cancer cell
A18_B000422	LT_S66	TH238	cancer cell
A18_B002078	LT_S66	TH238	cancer cell
A18_B003112	LT_S56	TH231	cancer cell
A18_B003116	LT_S56	TH231	cancer cell
A18_B003120	LT_S56	TH231	cancer cell
A18_B003518	LT_S63	TH171	cancer cell
A18_B003522	LT_S63	TH171	noncancer cell
A18_B003527	LT_S63	TH171	cancer cell
A18_B003771	LT_S71	TH236	cancer cell
A18_B003775	LT_S69	TH248	cancer cell
A18_B003776	LT_S69	TH248	cancer cell
A18_B003777	LT_S69	TH248	cancer cell
A19_1001000340	LT_S11	TH169	cancer cell
A19_1001000407	LT_S21	TH185	cancer cell
A19_1001000408	LT_S21	TH185	cancer cell
A19_1001000412	LT_S21	TH185	cancer cell
A19_B000420	LT_S66	TH238	cancer cell
A19_B000422	LT_S66	TH238	cancer cell
A19_B002074	LT_S65	TH238_NAT	noncancer cell
A19_B002077	LT_S66	TH238	noncancer cell
A19_B002078	LT_S66	TH238	cancer cell
A19_B003070	LT_S34	TH205	cancer cell
A19_B003112	LT_S56	TH231	noncancer cell
A19_B003116	LT_S56	TH231	noncancer cell
A19_B003120	LT_S56	TH231	noncancer cell
A19_B003187	LT_S57	TH226	noncancer cell
A19_B003518	LT_S63	TH171	cancer cell
A19_B003522	LT_S63	TH171	noncancer cell
A19_B003527	LT_S63	TH171	cancer cell
A19_B003588	LT_S63	TH171	cancer cell
A19_B003776	LT_S69	TH248	cancer cell
A19_B003777	LT_S69	TH248	cancer cell
A1_B000860	LT_S47	TH220	cancer cell
A1_B000863	LT_S47	TH220	cancer cell
A1_B000883	LT_S45	TH218	noncancer cell
A1_B001543	LT_S79	TH179	cancer cell
A1_B001558	LT_S78	TH179_NAT	noncancer cell
A1_B003132	LT_S57	TH226	noncancer cell
A1_B003191	LT_S57	TH226	noncancer cell
A1_B003523	LT_S58	TH179	cancer cell
A1_B003648	LT_S53	TH067	cancer cell
A20_1001000339	LT_S11	TH169	cancer cell
A20_1001000407	LT_S21	TH185	cancer cell
A20_1001000408	LT_S21	TH185	cancer cell
A20_1001000412	LT_S21	TH185	cancer cell
A20_B000422	LT_S66	TH238	cancer cell
A20_B002073	LT_S65	TH238_NAT	noncancer cell
A20_B002074	LT_S65	TH238_NAT	noncancer cell
A20_B002079	LT_S66	TH238	cancer cell
A20_B003105	LT_S72	TH222	noncancer cell
A20_B003112	LT_S56	TH231	cancer cell
A20_B003116	LT_S56	TH231	noncancer cell
A20_B003120	LT_S56	TH231	cancer cell
A20_B003518	LT_S63	TH171	cancer cell
A20_B003527	LT_S63	TH171	cancer cell
A20_B003588	LT_S63	TH171	cancer cell
A20_B003894	LT_S71	TH236	noncancer cell
A21_1001000407	LT_S21	TH185	cancer cell
A21_1001000408	LT_S21	TH185	cancer cell
A21_1001000412	LT_S21	TH185	cancer cell
A21_B000420	LT_S66	TH238	cancer cell
A21_B000422	LT_S66	TH238	cancer cell
A21_B002074	LT_S65	TH238_NAT	noncancer cell
A21_B002079	LT_S66	TH238	cancer cell
A21_B003112	LT_S56	TH231	cancer cell
A21_B003116	LT_S56	TH231	noncancer cell
A21_B003120	LT_S56	TH231	cancer cell
A21_B003518	LT_S63	TH171	cancer cell
A21_B003527	LT_S63	TH171	cancer cell
A21_B003654	LT_S52	TH226	cancer cell
A21_B003775	LT_S69	TH248	cancer cell
A21_B003777	LT_S69	TH248	cancer cell
A22_1001000407	LT_S21	TH185	cancer cell
A22_1001000408	LT_S21	TH185	cancer cell
A22_B002077	LT_S66	TH238	noncancer cell
A22_B003067	LT_S34	TH205	cancer cell
A22_B003071	LT_S34	TH205	cancer cell
A22_B003112	LT_S56	TH231	cancer cell
A22_B003116	LT_S56	TH231	cancer cell
A22_B003132	LT_S57	TH226	noncancer cell
A22_B003191	LT_S57	TH226	noncancer cell
A22_B003518	LT_S63	TH171	cancer cell
A22_B003522	LT_S63	TH171	cancer cell
A22_B003527	LT_S63	TH171	cancer cell
A22_B003775	LT_S69	TH248	noncancer cell
A22_B003776	LT_S69	TH248	cancer cell
A22_B003777	LT_S69	TH248	cancer cell
A22_B003995	LT_S71	TH236	cancer cell
A2_1001000408	LT_S21	TH185	cancer cell
A2_1001000411	LT_S21	TH185	cancer cell
A2_1001000412	LT_S21	TH185	noncancer cell
A2_B000862	LT_S47	TH220	cancer cell
A2_B001543	LT_S79	TH179	cancer cell
A2_B003129	LT_S57	TH226	noncancer cell
A3_1001000408	LT_S21	TH185	cancer cell
A3_1001000412	LT_S21	TH185	cancer cell
A3_B001554	LT_S78	TH179_NAT	noncancer cell
A3_B001558	LT_S78	TH179_NAT	noncancer cell
A3_B002090	LT_S67	TH231	noncancer cell
A3_B003129	LT_S57	TH226	cancer cell
A3_B003187	LT_S57	TH226	noncancer cell
A3_B003191	LT_S57	TH226	cancer cell
A3_B003659	LT_S53	TH067	cancer cell
A4_10001000325	LT_S08	TH103	cancer cell
A4_1001000317	LT_S08	TH103	cancer cell
A4_1001000407	LT_S21	TH185	cancer cell
A4_1001000411	LT_S21	TH185	cancer cell
A4_B000861	LT_S47	TH220	noncancer cell
A4_B000862	LT_S47	TH220	cancer cell
A4_B001558	LT_S78	TH179_NAT	noncancer cell
A4_B003132	LT_S57	TH226	noncancer cell
A4_B003187	LT_S57	TH226	noncancer cell
A5_1001000317	LT_S08	TH103	cancer cell
A5_1001000407	LT_S21	TH185	cancer cell
A5_1001000408	LT_S21	TH185	cancer cell
A5_B000862	LT_S47	TH220	cancer cell
A5_B001474	LT_S74	TH248	cancer cell
A5_B001554	LT_S78	TH179_NAT	noncancer cell
A5_B003067	LT_S34	TH205	noncancer cell
A5_B003129	LT_S57	TH226	noncancer cell
A5_B003648	LT_S53	TH067	cancer cell
A6_1001000408	LT_S21	TH185	cancer cell
A6_1001000412	LT_S21	TH185	cancer cell
A6_B000863	LT_S47	TH220	cancer cell
A6_B001474	LT_S74	TH248	cancer cell
A6_B001558	LT_S78	TH179_NAT	noncancer cell
A6_B003093	LT_S75	TH266	cancer cell
A6_B003129	LT_S57	TH226	cancer cell
A6_B003132	LT_S57	TH226	noncancer cell
A6_B003648	LT_S53	TH067	cancer cell
A7_10001000325	LT_S08	TH103	cancer cell
A7_1001000407	LT_S21	TH185	cancer cell
A7_1001000408	LT_S21	TH185	cancer cell
A7_1001000412	LT_S21	TH185	noncancer cell
A7_B000862	LT_S47	TH220	cancer cell
A7_B001554	LT_S78	TH179_NAT	noncancer cell
A7_B003125	LT_S57	TH226	cancer cell
A7_B003126	LT_S57	TH226	noncancer cell
A7_B003187	LT_S57	TH226	noncancer cell
A7_B003191	LT_S57	TH226	noncancer cell
A7_B003518	LT_S63	TH171	cancer cell
A7_B003528	LT_S58	TH179	noncancer cell
A7_B003577	LT_S58	TH179	noncancer cell
A8_1001000340	LT_S11	TH169	cancer cell
A8_B000579	LT_S50	TH225	noncancer cell
A8_B000863	LT_S47	TH220	cancer cell
A8_B001474	LT_S74	TH248	cancer cell
A8_B001543	LT_S79	TH179	cancer cell
A8_B001558	LT_S78	TH179_NAT	noncancer cell
A8_B003126	LT_S57	TH226	cancer cell
A8_B003132	LT_S57	TH226	cancer cell
A8_B003187	LT_S57	TH226	noncancer cell
A8_B003523	LT_S58	TH179	cancer cell
A8_B003527	LT_S63	TH171	cancer cell
A8_B003528	LT_S58	TH179	cancer cell
A9_10001000325	LT_S08	TH103	cancer cell
A9_1001000407	LT_S21	TH185	cancer cell
A9_1001000408	LT_S21	TH185	cancer cell
A9_1001000412	LT_S21	TH185	cancer cell
A9_B000860	LT_S47	TH220	cancer cell
A9_B000862	LT_S47	TH220	cancer cell
A9_B000863	LT_S47	TH220	noncancer cell
A9_B001474	LT_S74	TH248	cancer cell
A9_B001475	LT_S74	TH248	cancer cell
A9_B001543	LT_S79	TH179	noncancer cell
A9_B001545	LT_S79	TH179	noncancer cell
A9_B001554	LT_S78	TH179_NAT	noncancer cell
A9_B001557	LT_S80	TH179	noncancer cell
A9_B003119	LT_S56	TH231	cancer cell
A9_B003187	LT_S57	TH226	noncancer cell
A9_B003518	LT_S63	TH171	cancer cell
A9_B003527	LT_S63	TH171	cancer cell
A9_B003577	LT_S58	TH179	cancer cell
A9_B003588	LT_S63	TH171	cancer cell
A9_B003647	LT_S51	TH227	cancer cell
B10_1001000340	LT_S11	TH169	cancer cell
B10_1001000407	LT_S21	TH185	cancer cell
B10_1001000408	LT_S21	TH185	cancer cell
B10_1001000411	LT_S21	TH185	cancer cell
B10_1001000412	LT_S21	TH185	cancer cell
B10_B000862	LT_S47	TH220	noncancer cell
B10_B000863	LT_S47	TH220	cancer cell
B10_B001548	LT_S79	TH179	cancer cell
B10_B001554	LT_S78	TH179_NAT	noncancer cell
B10_B003518	LT_S63	TH171	cancer cell
B10_B003522	LT_S63	TH171	cancer cell
B10_B003523	LT_S58	TH179	noncancer cell
B10_B003529	LT_S63	TH171	cancer cell
B10_B003577	LT_S58	TH179	cancer cell
B10_B003995	LT_S71	TH236	noncancer cell
B11_10001000325	LT_S08	TH103	cancer cell
B11_1001000407	LT_S21	TH185	cancer cell
B11_1001000408	LT_S21	TH185	cancer cell
B11_1001000412	LT_S21	TH185	cancer cell
B11_B000420	LT_S66	TH238	cancer cell
B11_B000861	LT_S47	TH220	cancer cell
B11_B001554	LT_S78	TH179_NAT	noncancer cell
B11_B003518	LT_S63	TH171	cancer cell
B11_B003527	LT_S63	TH171	cancer cell
B11_B003528	LT_S58	TH179	cancer cell
B11_B003588	LT_S63	TH171	noncancer cell
B12_1001000407	LT_S21	TH185	cancer cell
B12_1001000408	LT_S21	TH185	cancer cell
B12_1001000412	LT_S21	TH185	cancer cell
B12_B001008	LT_S82	TH226	cancer cell
B12_B002077	LT_S66	TH238	cancer cell
B12_B003116	LT_S56	TH231	noncancer cell
B12_B003518	LT_S63	TH171	cancer cell
B12_B003527	LT_S63	TH171	cancer cell
B12_B003771	LT_S71	TH236	noncancer cell
B12_B003776	LT_S69	TH248	cancer cell
B13_1001000340	LT_S11	TH169	cancer cell
B13_1001000407	LT_S21	TH185	cancer cell
B13_1001000408	LT_S21	TH185	cancer cell
B13_1001000412	LT_S21	TH185	cancer cell
B13_B000422	LT_S66	TH238	cancer cell
B13_B000579	LT_S50	TH225	noncancer cell
B13_B003112	LT_S56	TH231	noncancer cell
B13_B003116	LT_S56	TH231	cancer cell
B13_B003518	LT_S63	TH171	cancer cell
B13_B003527	LT_S63	TH171	cancer cell
B13_B003529	LT_S63	TH171	cancer cell
B13_B003588	LT_S63	TH171	noncancer cell
B13_B003775	LT_S69	TH248	cancer cell
B13_B003776	LT_S69	TH248	cancer cell
B14_1001000407	LT_S21	TH185	cancer cell
B14_1001000408	LT_S21	TH185	cancer cell
B14_1001000412	LT_S21	TH185	cancer cell
B14_B002078	LT_S66	TH238	cancer cell
B14_B003112	LT_S56	TH231	cancer cell
B14_B003116	LT_S56	TH231	cancer cell
B14_B003518	LT_S63	TH171	cancer cell
B14_B003527	LT_S63	TH171	cancer cell
B14_B003588	LT_S63	TH171	cancer cell
B14_B003771	LT_S71	TH236	cancer cell
B14_B003776	LT_S69	TH248	cancer cell
B14_B003777	LT_S69	TH248	cancer cell
B15_1001000339	LT_S11	TH169	cancer cell
B15_1001000340	LT_S11	TH169	cancer cell
B15_1001000407	LT_S21	TH185	cancer cell
B15_1001000408	LT_S21	TH185	cancer cell
B15_1001000412	LT_S21	TH185	cancer cell
B15_B000579	LT_S50	TH225	cancer cell
B15_B002073	LT_S65	TH238_NAT	noncancer cell
B15_B002077	LT_S66	TH238	noncancer cell
B15_B002097	LT_S65	TH238_NAT	noncancer cell
B15_B003103	LT_S72	TH222	noncancer cell
B15_B003112	LT_S56	TH231	noncancer cell
B15_B003120	LT_S56	TH231	noncancer cell
B15_B003125	LT_S57	TH226	noncancer cell
B15_B003187	LT_S57	TH226	cancer cell
B15_B003191	LT_S57	TH226	cancer cell
B15_B003518	LT_S63	TH171	cancer cell
B15_B003527	LT_S63	TH171	cancer cell
B15_B003529	LT_S63	TH171	cancer cell
B15_B003775	LT_S69	TH248	noncancer cell
B15_B003776	LT_S69	TH248	cancer cell
B15_B003777	LT_S69	TH248	cancer cell
B16_1001000339	LT_S11	TH169	cancer cell
B16_1001000340	LT_S11	TH169	cancer cell
B16_1001000407	LT_S21	TH185	cancer cell
B16_1001000408	LT_S21	TH185	cancer cell
B16_B000420	LT_S66	TH238	noncancer cell
B16_B002079	LT_S66	TH238	noncancer cell
B16_B003112	LT_S56	TH231	cancer cell
B16_B003116	LT_S56	TH231	cancer cell
B16_B003120	LT_S56	TH231	cancer cell
B16_B003125	LT_S57	TH226	noncancer cell
B16_B003126	LT_S57	TH226	cancer cell
B16_B003132	LT_S57	TH226	noncancer cell
B16_B003187	LT_S57	TH226	noncancer cell
B16_B003191	LT_S57	TH226	noncancer cell
B16_B003518	LT_S63	TH171	cancer cell
B16_B003522	LT_S63	TH171	cancer cell
B16_B003527	LT_S63	TH171	cancer cell
B16_B003588	LT_S63	TH171	noncancer cell
B16_B003775	LT_S69	TH248	cancer cell
B16_B003776	LT_S69	TH248	cancer cell
B16_B003777	LT_S69	TH248	cancer cell
B17_1001000339	LT_S11	TH169	cancer cell
B17_1001000340	LT_S11	TH169	cancer cell
B17_1001000407	LT_S21	TH185	cancer cell
B17_1001000408	LT_S21	TH185	cancer cell
B17_1001000412	LT_S21	TH185	cancer cell
B17_B000422	LT_S66	TH238	noncancer cell
B17_B002079	LT_S66	TH238	cancer cell
B17_B003120	LT_S56	TH231	cancer cell
B17_B003527	LT_S63	TH171	cancer cell
B17_B003529	LT_S63	TH171	cancer cell
B17_B003588	LT_S63	TH171	cancer cell
B17_B003776	LT_S69	TH248	cancer cell
B18_1001000339	LT_S11	TH169	cancer cell
B18_1001000407	LT_S21	TH185	cancer cell
B18_1001000408	LT_S21	TH185	cancer cell
B18_1001000412	LT_S21	TH185	cancer cell
B18_B000422	LT_S66	TH238	noncancer cell
B18_B002073	LT_S65	TH238_NAT	noncancer cell
B18_B002074	LT_S65	TH238_NAT	noncancer cell
B18_B003112	LT_S56	TH231	cancer cell
B18_B003120	LT_S56	TH231	cancer cell
B18_B003527	LT_S63	TH171	cancer cell
B18_B003588	LT_S63	TH171	cancer cell
B18_B003775	LT_S69	TH248	noncancer cell
B18_B003776	LT_S69	TH248	cancer cell
B18_B003777	LT_S69	TH248	cancer cell
B19_1001000339	LT_S11	TH169	cancer cell
B19_1001000407	LT_S21	TH185	cancer cell
B19_1001000408	LT_S21	TH185	cancer cell
B19_B000420	LT_S66	TH238	cancer cell
B19_B000422	LT_S66	TH238	noncancer cell
B19_B002074	LT_S65	TH238_NAT	noncancer cell
B19_B003071	LT_S34	TH205	cancer cell
B19_B003116	LT_S56	TH231	cancer cell
B19_B003588	LT_S63	TH171	noncancer cell
B19_B003776	LT_S69	TH248	cancer cell
B19_B003894	LT_S71	TH236	cancer cell
B19_B003930	LT_S72	TH222	cancer cell
B1_1001000407	LT_S21	TH185	cancer cell
B1_1001000408	LT_S21	TH185	cancer cell
B1_B000863	LT_S47	TH220	cancer cell
B1_B003129	LT_S57	TH226	noncancer cell
B1_B003187	LT_S57	TH226	cancer cell
B20_1001000339	LT_S11	TH169	cancer cell
B20_1001000407	LT_S21	TH185	cancer cell
B20_1001000408	LT_S21	TH185	cancer cell
B20_1001000412	LT_S21	TH185	cancer cell
B20_B002074	LT_S65	TH238_NAT	noncancer cell
B20_B002079	LT_S66	TH238	cancer cell
B20_B002097	LT_S65	TH238_NAT	noncancer cell
B20_B003112	LT_S56	TH231	noncancer cell
B20_B003522	LT_S63	TH171	cancer cell
B20_B003527	LT_S63	TH171	cancer cell
B20_B003588	LT_S63	TH171	noncancer cell
B21_1001000407	LT_S21	TH185	cancer cell
B21_1001000408	LT_S21	TH185	cancer cell
B21_1001000412	LT_S21	TH185	cancer cell
B21_B000422	LT_S66	TH238	cancer cell
B21_B002073	LT_S65	TH238_NAT	noncancer cell
B21_B002077	LT_S66	TH238	noncancer cell
B21_B002079	LT_S66	TH238	cancer cell
B21_B003116	LT_S56	TH231	cancer cell
B21_B003518	LT_S63	TH171	cancer cell
B21_B003522	LT_S63	TH171	cancer cell
B21_B003588	LT_S63	TH171	noncancer cell
B21_B003654	LT_S52	TH226	cancer cell
B21_B003776	LT_S69	TH248	cancer cell
B21_B003777	LT_S69	TH248	cancer cell
B22_1001000339	LT_S11	TH169	cancer cell
B22_1001000340	LT_S11	TH169	cancer cell
B22_1001000407	LT_S21	TH185	cancer cell
B22_1001000408	LT_S21	TH185	cancer cell
B22_1001000412	LT_S21	TH185	cancer cell
B22_B000420	LT_S66	TH238	cancer cell
B22_B000422	LT_S66	TH238	noncancer cell
B22_B002074	LT_S65	TH238_NAT	noncancer cell
B22_B002079	LT_S66	TH238	cancer cell
B22_B003112	LT_S56	TH231	noncancer cell
B22_B003120	LT_S56	TH231	cancer cell
B22_B003187	LT_S57	TH226	noncancer cell
B22_B003518	LT_S63	TH171	cancer cell
B22_B003529	LT_S63	TH171	cancer cell
B22_B003775	LT_S69	TH248	cancer cell
B22_B003776	LT_S69	TH248	cancer cell
B2_1001000317	LT_S08	TH103	cancer cell
B2_1001000412	LT_S21	TH185	cancer cell
B2_B000861	LT_S47	TH220	cancer cell
B2_B000863	LT_S47	TH220	cancer cell
B2_B000901	LT_S45	TH218	noncancer cell
B2_B001558	LT_S78	TH179_NAT	cancer cell
B2_B002090	LT_S67	TH231	noncancer cell
B2_B003067	LT_S34	TH205	noncancer cell
B2_B003126	LT_S57	TH226	cancer cell
B2_B003129	LT_S57	TH226	cancer cell
B2_B003132	LT_S57	TH226	noncancer cell
B2_B003191	LT_S57	TH226	cancer cell
B2_B003648	LT_S53	TH067	noncancer cell
B2_B003659	LT_S53	TH067	cancer cell
B3_1001000315	LT_S07	TH103	cancer cell
B3_1001000407	LT_S21	TH185	cancer cell
B3_B000860	LT_S47	TH220	noncancer cell
B3_B000861	LT_S47	TH220	noncancer cell
B3_B000862	LT_S47	TH220	cancer cell
B3_B000863	LT_S47	TH220	cancer cell
B3_B001543	LT_S79	TH179	noncancer cell
B3_B001558	LT_S78	TH179_NAT	noncancer cell
B3_B002090	LT_S67	TH231	noncancer cell
B3_B003187	LT_S57	TH226	noncancer cell
B3_B003191	LT_S57	TH226	noncancer cell
B4_1001000317	LT_S08	TH103	noncancer cell
B4_1001000340	LT_S11	TH169	cancer cell
B4_B000861	LT_S47	TH220	noncancer cell
B4_B000862	LT_S47	TH220	noncancer cell
B4_B001010	LT_S82	TH226	noncancer cell
B4_B001543	LT_S79	TH179	cancer cell
B4_B002090	LT_S67	TH231	noncancer cell
B4_B003129	LT_S57	TH226	noncancer cell
B4_B003132	LT_S57	TH226	cancer cell
B4_B003187	LT_S57	TH226	noncancer cell
B4_B003191	LT_S57	TH226	noncancer cell
B4_B003518	LT_S63	TH171	cancer cell
B4_B003648	LT_S53	TH067	cancer cell
B5_10001000325	LT_S08	TH103	cancer cell
B5_1001000327	LT_S07	TH103	noncancer cell
B5_1001000340	LT_S11	TH169	cancer cell
B5_1001000407	LT_S21	TH185	cancer cell
B5_1001000412	LT_S21	TH185	cancer cell
B5_B000860	LT_S47	TH220	cancer cell
B5_B000861	LT_S47	TH220	cancer cell
B5_B000863	LT_S47	TH220	cancer cell
B5_B001464	LT_S75	TH266	cancer cell
B5_B001548	LT_S79	TH179	cancer cell
B5_B001558	LT_S78	TH179_NAT	noncancer cell
B5_B001559	LT_S80	TH179	cancer cell
B5_B003129	LT_S57	TH226	noncancer cell
B5_B003187	LT_S57	TH226	noncancer cell
B5_B003191	LT_S57	TH226	cancer cell
B5_B003577	LT_S58	TH179	cancer cell
B5_B003995	LT_S71	TH236	noncancer cell
B6_1001000317	LT_S08	TH103	cancer cell
B6_1001000340	LT_S11	TH169	cancer cell
B6_1001000408	LT_S21	TH185	noncancer cell
B6_1001000412	LT_S21	TH185	cancer cell
B6_B000862	LT_S47	TH220	cancer cell
B6_B000863	LT_S47	TH220	cancer cell
B6_B001474	LT_S74	TH248	cancer cell
B6_B001545	LT_S79	TH179	cancer cell
B6_B001548	LT_S79	TH179	noncancer cell
B6_B001554	LT_S78	TH179_NAT	noncancer cell
B6_B003125	LT_S57	TH226	cancer cell
B6_B003126	LT_S57	TH226	noncancer cell
B6_B003187	LT_S57	TH226	noncancer cell
B6_B003191	LT_S57	TH226	cancer cell
B7_1001000407	LT_S21	TH185	cancer cell
B7_1001000408	LT_S21	TH185	cancer cell
B7_1001000412	LT_S21	TH185	cancer cell
B7_B001543	LT_S79	TH179	noncancer cell
B7_B001548	LT_S79	TH179	cancer cell
B7_B003125	LT_S57	TH226	noncancer cell
B7_B003126	LT_S57	TH226	noncancer cell
B7_B003132	LT_S57	TH226	noncancer cell
B7_B003518	LT_S63	TH171	cancer cell
B7_B003523	LT_S58	TH179	noncancer cell
B7_B003527	LT_S63	TH171	cancer cell
B7_B003659	LT_S53	TH067	cancer cell
B8_1001000317	LT_S08	TH103	cancer cell
B8_1001000407	LT_S21	TH185	cancer cell
B8_1001000408	LT_S21	TH185	cancer cell
B8_B001475	LT_S74	TH248	cancer cell
B8_B001558	LT_S78	TH179_NAT	noncancer cell
B8_B003132	LT_S57	TH226	cancer cell
B8_B003187	LT_S57	TH226	noncancer cell
B8_B003191	LT_S57	TH226	noncancer cell
B8_B003518	LT_S63	TH171	cancer cell
B8_B003527	LT_S63	TH171	cancer cell
B8_B003528	LT_S58	TH179	cancer cell
B8_B003648	LT_S53	TH067	cancer cell
B9_1001000407	LT_S21	TH185	cancer cell
B9_1001000408	LT_S21	TH185	cancer cell
B9_1001000412	LT_S21	TH185	cancer cell
B9_B000863	LT_S47	TH220	cancer cell
B9_B001475	LT_S74	TH248	cancer cell
B9_B001558	LT_S78	TH179_NAT	noncancer cell
B9_B003518	LT_S63	TH171	cancer cell
B9_B003522	LT_S63	TH171	cancer cell
B9_B003523	LT_S58	TH179	noncancer cell
B9_B003588	LT_S63	TH171	cancer cell
C10_10001000325	LT_S08	TH103	cancer cell
C10_1001000407	LT_S21	TH185	cancer cell
C10_1001000408	LT_S21	TH185	cancer cell
C10_1001000412	LT_S21	TH185	cancer cell
C10_B000580	LT_S50	TH225	cancer cell
C10_B000863	LT_S47	TH220	cancer cell
C10_B001470	LT_S74	TH248	cancer cell
C10_B001545	LT_S79	TH179	cancer cell
C10_B001548	LT_S79	TH179	cancer cell
C10_B003119	LT_S56	TH231	cancer cell
C10_B003129	LT_S57	TH226	noncancer cell
C10_B003518	LT_S63	TH171	cancer cell
C10_B003523	LT_S58	TH179	noncancer cell
C10_B003527	LT_S63	TH171	cancer cell
C11_10001000325	LT_S08	TH103	cancer cell
C11_1001000327	LT_S07	TH103	cancer cell
C11_1001000407	LT_S21	TH185	cancer cell
C11_1001000408	LT_S21	TH185	cancer cell
C11_1001000412	LT_S21	TH185	cancer cell
C11_B000420	LT_S66	TH238	cancer cell
C11_B000862	LT_S47	TH220	cancer cell
C11_B000863	LT_S47	TH220	cancer cell
C11_B001554	LT_S78	TH179_NAT	noncancer cell
C11_B001556	LT_S80	TH179	cancer cell
C11_B003129	LT_S57	TH226	noncancer cell
C11_B003527	LT_S63	TH171	cancer cell
C11_B003529	LT_S63	TH171	cancer cell
C11_B003577	LT_S58	TH179	cancer cell
C12_10001000325	LT_S08	TH103	cancer cell
C12_1001000340	LT_S11	TH169	cancer cell
C12_1001000407	LT_S21	TH185	cancer cell
C12_1001000408	LT_S21	TH185	cancer cell
C12_1001000412	LT_S21	TH185	cancer cell
C12_B002078	LT_S66	TH238	cancer cell
C12_B003116	LT_S56	TH231	cancer cell
C12_B003129	LT_S57	TH226	noncancer cell
C12_B003527	LT_S63	TH171	cancer cell
C12_B003771	LT_S71	TH236	noncancer cell
C12_B003930	LT_S72	TH222	noncancer cell
C13_1001000407	LT_S21	TH185	cancer cell
C13_1001000408	LT_S21	TH185	cancer cell
C13_1001000412	LT_S21	TH185	cancer cell
C13_B000422	LT_S66	TH238	cancer cell
C13_B003112	LT_S56	TH231	cancer cell
C13_B003116	LT_S56	TH231	cancer cell
C13_B003129	LT_S57	TH226	noncancer cell
C13_B003518	LT_S63	TH171	cancer cell
C13_B003527	LT_S63	TH171	cancer cell
C13_B003771	LT_S71	TH236	cancer cell
C13_B003775	LT_S69	TH248	cancer cell
C14_1001000339	LT_S11	TH169	cancer cell
C14_1001000407	LT_S21	TH185	cancer cell
C14_1001000408	LT_S21	TH185	cancer cell
C14_1001000412	LT_S21	TH185	cancer cell
C14_B000420	LT_S66	TH238	cancer cell
C14_B002079	LT_S66	TH238	cancer cell
C14_B003116	LT_S56	TH231	noncancer cell
C14_B003191	LT_S57	TH226	noncancer cell
C14_B003518	LT_S63	TH171	cancer cell
C14_B003527	LT_S63	TH171	cancer cell
C14_B003588	LT_S63	TH171	cancer cell
C14_B003776	LT_S69	TH248	cancer cell
C14_B003777	LT_S69	TH248	cancer cell
C14_B003894	LT_S71	TH236	cancer cell
C15_1001000339	LT_S11	TH169	cancer cell
C15_1001000407	LT_S21	TH185	cancer cell
C15_1001000412	LT_S21	TH185	cancer cell
C15_B000422	LT_S66	TH238	cancer cell
C15_B002078	LT_S66	TH238	noncancer cell
C15_B002079	LT_S66	TH238	cancer cell
C15_B003105	LT_S72	TH222	noncancer cell
C15_B003112	LT_S56	TH231	noncancer cell
C15_B003116	LT_S56	TH231	noncancer cell
C15_B003120	LT_S56	TH231	noncancer cell
C15_B003129	LT_S57	TH226	noncancer cell
C15_B003518	LT_S63	TH171	noncancer cell
C15_B003527	LT_S63	TH171	cancer cell
C15_B003588	LT_S63	TH171	noncancer cell
C15_B003771	LT_S71	TH236	cancer cell
C15_B003775	LT_S69	TH248	cancer cell
C15_B003776	LT_S69	TH248	cancer cell
C15_B003777	LT_S69	TH248	cancer cell
C16_1001000407	LT_S21	TH185	cancer cell
C16_1001000408	LT_S21	TH185	cancer cell
C16_1001000411	LT_S21	TH185	cancer cell
C16_1001000412	LT_S21	TH185	cancer cell
C16_B000420	LT_S66	TH238	noncancer cell
C16_B002077	LT_S66	TH238	cancer cell
C16_B003103	LT_S72	TH222	noncancer cell
C16_B003105	LT_S72	TH222	noncancer cell
C16_B003112	LT_S56	TH231	noncancer cell
C16_B003116	LT_S56	TH231	cancer cell
C16_B003120	LT_S56	TH231	cancer cell
C16_B003191	LT_S57	TH226	noncancer cell
C16_B003518	LT_S63	TH171	cancer cell
C16_B003527	LT_S63	TH171	cancer cell
C16_B003654	LT_S52	TH226	cancer cell
C16_B003656	LT_S51	TH227	noncancer cell
C16_B003776	LT_S69	TH248	cancer cell
C16_B003777	LT_S69	TH248	cancer cell
C16_B003920	LT_S71	TH236	noncancer cell
C16_B003930	LT_S72	TH222	noncancer cell
C17_1001000407	LT_S21	TH185	cancer cell
C17_1001000408	LT_S21	TH185	cancer cell
C17_1001000412	LT_S21	TH185	cancer cell
C17_B000420	LT_S66	TH238	noncancer cell
C17_B003112	LT_S56	TH231	noncancer cell
C17_B003116	LT_S56	TH231	noncancer cell
C17_B003120	LT_S56	TH231	cancer cell
C17_B003129	LT_S57	TH226	noncancer cell
C17_B003518	LT_S63	TH171	cancer cell
C17_B003522	LT_S63	TH171	noncancer cell
C17_B003527	LT_S63	TH171	cancer cell
C17_B003588	LT_S63	TH171	cancer cell
C17_B003656	LT_S51	TH227	noncancer cell
C17_B003775	LT_S69	TH248	cancer cell
C17_B003776	LT_S69	TH248	cancer cell
C17_B003777	LT_S69	TH248	cancer cell
C18_1001000339	LT_S11	TH169	cancer cell
C18_1001000407	LT_S21	TH185	cancer cell
C18_1001000408	LT_S21	TH185	cancer cell
C18_1001000412	LT_S21	TH185	cancer cell
C18_B001460	LT_S75	TH266	noncancer cell
C18_B002079	LT_S66	TH238	cancer cell
C18_B002097	LT_S65	TH238_NAT	noncancer cell
C18_B003112	LT_S56	TH231	cancer cell
C18_B003116	LT_S56	TH231	cancer cell
C18_B003129	LT_S57	TH226	noncancer cell
C18_B003518	LT_S63	TH171	cancer cell
C18_B003527	LT_S63	TH171	cancer cell
C18_B003529	LT_S63	TH171	noncancer cell
C18_B003656	LT_S51	TH227	noncancer cell
C18_B003776	LT_S69	TH248	cancer cell
C18_B003777	LT_S69	TH248	cancer cell
C18_B003930	LT_S72	TH222	noncancer cell
C19_1001000339	LT_S11	TH169	cancer cell
C19_1001000340	LT_S11	TH169	cancer cell
C19_1001000407	LT_S21	TH185	cancer cell
C19_1001000408	LT_S21	TH185	cancer cell
C19_1001000412	LT_S21	TH185	cancer cell
C19_B000420	LT_S66	TH238	cancer cell
C19_B002079	LT_S66	TH238	cancer cell
C19_B002097	LT_S65	TH238_NAT	noncancer cell
C19_B003112	LT_S56	TH231	cancer cell
C19_B003116	LT_S56	TH231	cancer cell
C19_B003120	LT_S56	TH231	cancer cell
C19_B003129	LT_S57	TH226	noncancer cell
C19_B003522	LT_S63	TH171	cancer cell
C19_B003527	LT_S63	TH171	cancer cell
C19_B003529	LT_S63	TH171	cancer cell
C19_B003656	LT_S51	TH227	noncancer cell
C19_B003777	LT_S69	TH248	cancer cell
C19_B003920	LT_S71	TH236	cancer cell
C1_1001000317	LT_S08	TH103	cancer cell
C1_1001000408	LT_S21	TH185	cancer cell
C1_B000862	LT_S47	TH220	noncancer cell
C1_B000863	LT_S47	TH220	cancer cell
C1_B001474	LT_S74	TH248	cancer cell
C1_B001558	LT_S78	TH179_NAT	noncancer cell
C1_B003115	LT_S55	TH218	cancer cell
C1_B003126	LT_S57	TH226	cancer cell
C1_B003129	LT_S57	TH226	cancer cell
C1_B003191	LT_S57	TH226	noncancer cell
C1_B003577	LT_S58	TH179	noncancer cell
C1_B003995	LT_S71	TH236	cancer cell
C20_1001000340	LT_S11	TH169	cancer cell
C20_1001000407	LT_S21	TH185	cancer cell
C20_1001000408	LT_S21	TH185	cancer cell
C20_B000420	LT_S66	TH238	noncancer cell
C20_B002073	LT_S65	TH238_NAT	noncancer cell
C20_B002079	LT_S66	TH238	cancer cell
C20_B003112	LT_S56	TH231	cancer cell
C20_B003116	LT_S56	TH231	cancer cell
C20_B003120	LT_S56	TH231	cancer cell
C20_B003129	LT_S57	TH226	noncancer cell
C20_B003518	LT_S63	TH171	cancer cell
C20_B003527	LT_S63	TH171	cancer cell
C20_B003529	LT_S63	TH171	cancer cell
C20_B003654	LT_S52	TH226	cancer cell
C20_B003656	LT_S51	TH227	noncancer cell
C20_B003775	LT_S69	TH248	cancer cell
C21_1001000407	LT_S21	TH185	cancer cell
C21_1001000408	LT_S21	TH185	cancer cell
C21_1001000412	LT_S21	TH185	cancer cell
C21_B002079	LT_S66	TH238	noncancer cell
C21_B003105	LT_S72	TH222	noncancer cell
C21_B003116	LT_S56	TH231	cancer cell
C21_B003120	LT_S56	TH231	cancer cell
C21_B003129	LT_S57	TH226	noncancer cell
C21_B003529	LT_S63	TH171	noncancer cell
C21_B003656	LT_S51	TH227	noncancer cell
C21_B003776	LT_S69	TH248	cancer cell
C21_B003995	LT_S71	TH236	noncancer cell
C22_1001000339	LT_S11	TH169	cancer cell
C22_1001000340	LT_S11	TH169	cancer cell
C22_1001000407	LT_S21	TH185	cancer cell
C22_1001000408	LT_S21	TH185	cancer cell
C22_1001000412	LT_S21	TH185	cancer cell
C22_B000862	LT_S47	TH220	cancer cell
C22_B002079	LT_S66	TH238	cancer cell
C22_B003067	LT_S34	TH205	cancer cell
C22_B003112	LT_S56	TH231	cancer cell
C22_B003116	LT_S56	TH231	cancer cell
C22_B003120	LT_S56	TH231	cancer cell
C22_B003129	LT_S57	TH226	noncancer cell
C22_B003518	LT_S63	TH171	cancer cell
C22_B003527	LT_S63	TH171	cancer cell
C22_B003647	LT_S51	TH227	cancer cell
C22_B003656	LT_S51	TH227	noncancer cell
C22_B003775	LT_S69	TH248	cancer cell
C2_1001000340	LT_S11	TH169	cancer cell
C2_1001000407	LT_S21	TH185	cancer cell
C2_1001000408	LT_S21	TH185	cancer cell
C2_1001000412	LT_S21	TH185	cancer cell
C2_B000861	LT_S47	TH220	noncancer cell
C2_B000862	LT_S47	TH220	cancer cell
C2_B000863	LT_S47	TH220	cancer cell
C2_B003129	LT_S57	TH226	noncancer cell
C2_B003187	LT_S57	TH226	cancer cell
C2_B003191	LT_S57	TH226	noncancer cell
C2_B003648	LT_S53	TH067	cancer cell
C3_1001000327	LT_S07	TH103	cancer cell
C3_1001000408	LT_S21	TH185	cancer cell
C3_B000579	LT_S50	TH225	cancer cell
C3_B000860	LT_S47	TH220	cancer cell
C3_B000861	LT_S47	TH220	cancer cell
C3_B000863	LT_S47	TH220	cancer cell
C3_B003115	LT_S55	TH218	noncancer cell
C3_B003129	LT_S57	TH226	cancer cell
C3_B003187	LT_S57	TH226	cancer cell
C4_10001000325	LT_S08	TH103	cancer cell
C4_1001000302	LT_S01	TH158	cancer cell
C4_1001000317	LT_S08	TH103	cancer cell
C4_1001000407	LT_S21	TH185	cancer cell
C4_1001000412	LT_S21	TH185	cancer cell
C4_B000863	LT_S47	TH220	cancer cell
C4_B001474	LT_S74	TH248	cancer cell
C4_B001554	LT_S78	TH179_NAT	noncancer cell
C4_B003115	LT_S55	TH218	noncancer cell
C4_B003126	LT_S57	TH226	noncancer cell
C4_B003129	LT_S57	TH226	cancer cell
C4_B003191	LT_S57	TH226	cancer cell
C5_1001000317	LT_S08	TH103	cancer cell
C5_1001000327	LT_S07	TH103	cancer cell
C5_1001000408	LT_S21	TH185	cancer cell
C5_B000862	LT_S47	TH220	cancer cell
C5_B000863	LT_S47	TH220	cancer cell
C5_B001464	LT_S75	TH266	cancer cell
C5_B003125	LT_S57	TH226	cancer cell
C5_B003129	LT_S57	TH226	cancer cell
C5_B003132	LT_S57	TH226	noncancer cell
C5_B003187	LT_S57	TH226	cancer cell
C5_B003191	LT_S57	TH226	noncancer cell
C5_B003647	LT_S51	TH227	cancer cell
C5_B003648	LT_S53	TH067	noncancer cell
C5_B003659	LT_S53	TH067	noncancer cell
C6_1001000317	LT_S08	TH103	cancer cell
C6_1001000408	LT_S21	TH185	cancer cell
C6_1001000412	LT_S21	TH185	cancer cell
C6_B000862	LT_S47	TH220	cancer cell
C6_B000863	LT_S47	TH220	cancer cell
C6_B001545	LT_S79	TH179	cancer cell
C6_B001548	LT_S79	TH179	noncancer cell
C6_B001556	LT_S80	TH179	cancer cell
C6_B003129	LT_S57	TH226	noncancer cell
C6_B003132	LT_S57	TH226	noncancer cell
C6_B003187	LT_S57	TH226	cancer cell
C6_B003527	LT_S63	TH171	cancer cell
C6_B003648	LT_S53	TH067	cancer cell
C6_B003659	LT_S53	TH067	noncancer cell
C7_1001000317	LT_S08	TH103	cancer cell
C7_1001000407	LT_S21	TH185	cancer cell
C7_1001000408	LT_S21	TH185	cancer cell
C7_1001000412	LT_S21	TH185	cancer cell
C7_B001548	LT_S79	TH179	noncancer cell
C7_B001556	LT_S80	TH179	noncancer cell
C7_B001558	LT_S78	TH179_NAT	noncancer cell
C7_B003119	LT_S56	TH231	noncancer cell
C7_B003125	LT_S57	TH226	noncancer cell
C7_B003129	LT_S57	TH226	noncancer cell
C7_B003132	LT_S57	TH226	noncancer cell
C7_B003191	LT_S57	TH226	noncancer cell
C7_B003518	LT_S63	TH171	cancer cell
C7_B003523	LT_S58	TH179	cancer cell
C7_B003527	LT_S63	TH171	cancer cell
C7_B003528	LT_S58	TH179	noncancer cell
C7_B003648	LT_S53	TH067	cancer cell
C8_1001000340	LT_S11	TH169	cancer cell
C8_1001000407	LT_S21	TH185	cancer cell
C8_1001000408	LT_S21	TH185	cancer cell
C8_1001000412	LT_S21	TH185	cancer cell
C8_B000863	LT_S47	TH220	cancer cell
C8_B001548	LT_S79	TH179	noncancer cell
C8_B001556	LT_S80	TH179	cancer cell
C8_B001558	LT_S78	TH179_NAT	cancer cell
C8_B003119	LT_S56	TH231	noncancer cell
C8_B003129	LT_S57	TH226	noncancer cell
C8_B003518	LT_S63	TH171	cancer cell
C8_B003523	LT_S58	TH179	cancer cell
C8_B003527	LT_S63	TH171	cancer cell
C8_B003528	LT_S58	TH179	noncancer cell
C8_B003577	LT_S58	TH179	noncancer cell
C8_B003659	LT_S53	TH067	cancer cell
C9_1001000317	LT_S08	TH103	cancer cell
C9_1001000340	LT_S11	TH169	cancer cell
C9_1001000407	LT_S21	TH185	cancer cell
C9_1001000408	LT_S21	TH185	cancer cell
C9_1001000412	LT_S21	TH185	cancer cell
C9_B000860	LT_S47	TH220	noncancer cell
C9_B000863	LT_S47	TH220	cancer cell
C9_B001470	LT_S74	TH248	noncancer cell
C9_B001545	LT_S79	TH179	noncancer cell
C9_B003119	LT_S56	TH231	noncancer cell
C9_B003518	LT_S63	TH171	cancer cell
C9_B003523	LT_S58	TH179	noncancer cell
C9_B003527	LT_S63	TH171	cancer cell
C9_B003528	LT_S58	TH179	cancer cell
C9_B003529	LT_S63	TH171	noncancer cell
C9_B003588	LT_S63	TH171	cancer cell
D10_1001000327	LT_S07	TH103	noncancer cell
D10_1001000407	LT_S21	TH185	cancer cell
D10_1001000408	LT_S21	TH185	cancer cell
D10_1001000412	LT_S21	TH185	cancer cell
D10_B000573	LT_S48	TH155	cancer cell
D10_B000860	LT_S47	TH220	cancer cell
D10_B000862	LT_S47	TH220	cancer cell
D10_B001470	LT_S74	TH248	noncancer cell
D10_B001474	LT_S74	TH248	cancer cell
D10_B001475	LT_S74	TH248	cancer cell
D10_B001545	LT_S79	TH179	cancer cell
D10_B001554	LT_S78	TH179_NAT	noncancer cell
D10_B001558	LT_S78	TH179_NAT	cancer cell
D10_B003119	LT_S56	TH231	cancer cell
D10_B003523	LT_S58	TH179	cancer cell
D10_B003527	LT_S63	TH171	cancer cell
D10_B003528	LT_S58	TH179	cancer cell
D10_B003529	LT_S63	TH171	cancer cell
D10_B003588	LT_S63	TH171	noncancer cell
D11_1001000317	LT_S08	TH103	noncancer cell
D11_1001000340	LT_S11	TH169	cancer cell
D11_1001000407	LT_S21	TH185	cancer cell
D11_1001000408	LT_S21	TH185	cancer cell
D11_1001000412	LT_S21	TH185	cancer cell
D11_B000861	LT_S47	TH220	noncancer cell
D11_B000862	LT_S47	TH220	cancer cell
D11_B001474	LT_S74	TH248	cancer cell
D11_B002077	LT_S66	TH238	cancer cell
D11_B002079	LT_S66	TH238	cancer cell
D11_B003518	LT_S63	TH171	noncancer cell
D11_B003527	LT_S63	TH171	cancer cell
D11_B003588	LT_S63	TH171	noncancer cell
D12_1001000327	LT_S07	TH103	cancer cell
D12_1001000407	LT_S21	TH185	cancer cell
D12_1001000408	LT_S21	TH185	cancer cell
D12_1001000412	LT_S21	TH185	cancer cell
D12_B000862	LT_S47	TH220	cancer cell
D12_B003116	LT_S56	TH231	noncancer cell
D12_B003119	LT_S56	TH231	noncancer cell
D12_B003120	LT_S56	TH231	cancer cell
D12_B003518	LT_S63	TH171	cancer cell
D12_B003527	LT_S63	TH171	cancer cell
D12_B003529	LT_S63	TH171	cancer cell
D12_B003588	LT_S63	TH171	noncancer cell
D12_B003775	LT_S69	TH248	cancer cell
D12_B003776	LT_S69	TH248	cancer cell
D12_B003777	LT_S69	TH248	cancer cell
D13_1001000340	LT_S11	TH169	cancer cell
D13_1001000407	LT_S21	TH185	cancer cell
D13_1001000408	LT_S21	TH185	cancer cell
D13_1001000412	LT_S21	TH185	cancer cell
D13_B000422	LT_S66	TH238	cancer cell
D13_B001007	LT_S82	TH226	noncancer cell
D13_B001470	LT_S74	TH248	noncancer cell
D13_B001557	LT_S80	TH179	noncancer cell
D13_B002077	LT_S66	TH238	cancer cell
D13_B003112	LT_S56	TH231	cancer cell
D13_B003116	LT_S56	TH231	cancer cell
D13_B003120	LT_S56	TH231	cancer cell
D13_B003518	LT_S63	TH171	cancer cell
D13_B003527	LT_S63	TH171	cancer cell
D13_B003775	LT_S69	TH248	cancer cell
D13_B003776	LT_S69	TH248	cancer cell
D14_1001000339	LT_S11	TH169	cancer cell
D14_1001000407	LT_S21	TH185	cancer cell
D14_1001000408	LT_S21	TH185	cancer cell
D14_1001000412	LT_S21	TH185	cancer cell
D14_B000422	LT_S66	TH238	cancer cell
D14_B001470	LT_S74	TH248	noncancer cell
D14_B002073	LT_S65	TH238_NAT	noncancer cell
D14_B002074	LT_S65	TH238_NAT	noncancer cell
D14_B002077	LT_S66	TH238	noncancer cell
D14_B003112	LT_S56	TH231	cancer cell
D14_B003116	LT_S56	TH231	cancer cell
D14_B003125	LT_S57	TH226	cancer cell
D14_B003518	LT_S63	TH171	cancer cell
D14_B003527	LT_S63	TH171	cancer cell
D14_B003529	LT_S63	TH171	cancer cell
D14_B003588	LT_S63	TH171	cancer cell
D14_B003776	LT_S69	TH248	cancer cell
D15_1001000407	LT_S21	TH185	cancer cell
D15_1001000408	LT_S21	TH185	cancer cell
D15_1001000412	LT_S21	TH185	cancer cell
D15_B000420	LT_S66	TH238	cancer cell
D15_B000422	LT_S66	TH238	cancer cell
D15_B001007	LT_S82	TH226	noncancer cell
D15_B002074	LT_S65	TH238_NAT	noncancer cell
D15_B002078	LT_S66	TH238	cancer cell
D15_B002079	LT_S66	TH238	cancer cell
D15_B002097	LT_S65	TH238_NAT	noncancer cell
D15_B003112	LT_S56	TH231	cancer cell
D15_B003116	LT_S56	TH231	cancer cell
D15_B003120	LT_S56	TH231	cancer cell
D15_B003125	LT_S57	TH226	cancer cell
D15_B003126	LT_S57	TH226	noncancer cell
D15_B003518	LT_S63	TH171	cancer cell
D15_B003527	LT_S63	TH171	cancer cell
D15_B003529	LT_S63	TH171	cancer cell
D15_B003776	LT_S69	TH248	cancer cell
D16_1001000339	LT_S11	TH169	cancer cell
D16_1001000407	LT_S21	TH185	cancer cell
D16_1001000408	LT_S21	TH185	cancer cell
D16_1001000412	LT_S21	TH185	cancer cell
D16_B000420	LT_S66	TH238	cancer cell
D16_B001470	LT_S74	TH248	noncancer cell
D16_B002079	LT_S66	TH238	cancer cell
D16_B003116	LT_S56	TH231	cancer cell
D16_B003126	LT_S57	TH226	noncancer cell
D16_B003187	LT_S57	TH226	noncancer cell
D16_B003518	LT_S63	TH171	cancer cell
D16_B003527	LT_S63	TH171	cancer cell
D16_B003529	LT_S63	TH171	noncancer cell
D16_B003776	LT_S69	TH248	cancer cell
D17_1001000339	LT_S11	TH169	cancer cell
D17_1001000407	LT_S21	TH185	cancer cell
D17_1001000408	LT_S21	TH185	cancer cell
D17_1001000412	LT_S21	TH185	cancer cell
D17_B001007	LT_S82	TH226	noncancer cell
D17_B001470	LT_S74	TH248	noncancer cell
D17_B002074	LT_S65	TH238_NAT	noncancer cell
D17_B002078	LT_S66	TH238	cancer cell
D17_B002079	LT_S66	TH238	noncancer cell
D17_B003103	LT_S72	TH222	noncancer cell
D17_B003112	LT_S56	TH231	cancer cell
D17_B003116	LT_S56	TH231	cancer cell
D17_B003120	LT_S56	TH231	noncancer cell
D17_B003518	LT_S63	TH171	cancer cell
D17_B003527	LT_S63	TH171	cancer cell
D17_B003529	LT_S63	TH171	cancer cell
D17_B003588	LT_S63	TH171	cancer cell
D17_B003775	LT_S69	TH248	cancer cell
D17_B003777	LT_S69	TH248	cancer cell
D18_1001000407	LT_S21	TH185	cancer cell
D18_1001000408	LT_S21	TH185	cancer cell
D18_B000420	LT_S66	TH238	noncancer cell
D18_B000862	LT_S47	TH220	cancer cell
D18_B001470	LT_S74	TH248	noncancer cell
D18_B002078	LT_S66	TH238	noncancer cell
D18_B002079	LT_S66	TH238	cancer cell
D18_B003112	LT_S56	TH231	cancer cell
D18_B003116	LT_S56	TH231	cancer cell
D18_B003518	LT_S63	TH171	cancer cell
D18_B003522	LT_S63	TH171	cancer cell
D18_B003527	LT_S63	TH171	cancer cell
D18_B003529	LT_S63	TH171	noncancer cell
D18_B003588	LT_S63	TH171	cancer cell
D18_B003771	LT_S71	TH236	cancer cell
D18_B003776	LT_S69	TH248	cancer cell
D18_B003930	LT_S72	TH222	cancer cell
D19_1001000339	LT_S11	TH169	cancer cell
D19_1001000340	LT_S11	TH169	cancer cell
D19_1001000407	LT_S21	TH185	cancer cell
D19_1001000408	LT_S21	TH185	cancer cell
D19_1001000412	LT_S21	TH185	cancer cell
D19_B001010	LT_S82	TH226	cancer cell
D19_B001470	LT_S74	TH248	noncancer cell
D19_B002079	LT_S66	TH238	noncancer cell
D19_B003071	LT_S34	TH205	cancer cell
D19_B003112	LT_S56	TH231	cancer cell
D19_B003116	LT_S56	TH231	cancer cell
D19_B003518	LT_S63	TH171	cancer cell
D19_B003527	LT_S63	TH171	cancer cell
D19_B003529	LT_S63	TH171	cancer cell
D19_B003588	LT_S63	TH171	cancer cell
D19_B003775	LT_S69	TH248	noncancer cell
D1_1001000317	LT_S08	TH103	cancer cell
D1_1001000327	LT_S07	TH103	noncancer cell
D1_1001000407	LT_S21	TH185	cancer cell
D1_1001000408	LT_S21	TH185	cancer cell
D1_B000280	LT_S42	TH158	noncancer cell
D1_B001558	LT_S78	TH179_NAT	noncancer cell
D1_B003132	LT_S57	TH226	noncancer cell
D20_1001000339	LT_S11	TH169	cancer cell
D20_1001000407	LT_S21	TH185	cancer cell
D20_1001000408	LT_S21	TH185	cancer cell
D20_1001000412	LT_S21	TH185	cancer cell
D20_B000422	LT_S66	TH238	cancer cell
D20_B001008	LT_S82	TH226	cancer cell
D20_B001470	LT_S74	TH248	noncancer cell
D20_B002074	LT_S65	TH238_NAT	cancer cell
D20_B002077	LT_S66	TH238	noncancer cell
D20_B002078	LT_S66	TH238	cancer cell
D20_B002079	LT_S66	TH238	cancer cell
D20_B003112	LT_S56	TH231	noncancer cell
D20_B003116	LT_S56	TH231	cancer cell
D20_B003518	LT_S63	TH171	cancer cell
D20_B003527	LT_S63	TH171	cancer cell
D20_B003529	LT_S63	TH171	cancer cell
D20_B003775	LT_S69	TH248	cancer cell
D20_B003776	LT_S69	TH248	cancer cell
D20_B003777	LT_S69	TH248	cancer cell
D20_B003995	LT_S71	TH236	cancer cell
D21_1001000339	LT_S11	TH169	cancer cell
D21_1001000340	LT_S11	TH169	cancer cell
D21_1001000408	LT_S21	TH185	cancer cell
D21_1001000412	LT_S21	TH185	cancer cell
D21_B000420	LT_S66	TH238	noncancer cell
D21_B000575	LT_S48	TH155	noncancer cell
D21_B001008	LT_S82	TH226	noncancer cell
D21_B001470	LT_S74	TH248	cancer cell
D21_B002077	LT_S66	TH238	noncancer cell
D21_B002078	LT_S66	TH238	cancer cell
D21_B003112	LT_S56	TH231	cancer cell
D21_B003116	LT_S56	TH231	cancer cell
D21_B003120	LT_S56	TH231	noncancer cell
D21_B003518	LT_S63	TH171	cancer cell
D21_B003527	LT_S63	TH171	cancer cell
D21_B003529	LT_S63	TH171	cancer cell
D21_B003894	LT_S71	TH236	noncancer cell
D21_B003995	LT_S71	TH236	noncancer cell
D22_1001000339	LT_S11	TH169	cancer cell
D22_1001000340	LT_S11	TH169	cancer cell
D22_1001000407	LT_S21	TH185	cancer cell
D22_1001000408	LT_S21	TH185	cancer cell
D22_1001000412	LT_S21	TH185	cancer cell
D22_B000420	LT_S66	TH238	noncancer cell
D22_B001470	LT_S74	TH248	noncancer cell
D22_B002074	LT_S65	TH238_NAT	noncancer cell
D22_B002078	LT_S66	TH238	cancer cell
D22_B002079	LT_S66	TH238	noncancer cell
D22_B003112	LT_S56	TH231	cancer cell
D22_B003120	LT_S56	TH231	cancer cell
D22_B003132	LT_S57	TH226	noncancer cell
D22_B003518	LT_S63	TH171	cancer cell
D22_B003527	LT_S63	TH171	cancer cell
D22_B003529	LT_S63	TH171	noncancer cell
D22_B003588	LT_S63	TH171	cancer cell
D22_B003654	LT_S52	TH226	noncancer cell
D22_B003775	LT_S69	TH248	cancer cell
D22_B003776	LT_S69	TH248	cancer cell
D22_B003777	LT_S69	TH248	cancer cell
D22_B003995	LT_S71	TH236	cancer cell
D2_1001000412	LT_S21	TH185	cancer cell
D2_B000579	LT_S50	TH225	cancer cell
D2_B001558	LT_S78	TH179_NAT	cancer cell
D2_B002073	LT_S65	TH238_NAT	noncancer cell
D2_B003129	LT_S57	TH226	noncancer cell
D2_B003187	LT_S57	TH226	cancer cell
D2_B003191	LT_S57	TH226	cancer cell
D2_B003659	LT_S53	TH067	cancer cell
D3_1001000317	LT_S08	TH103	cancer cell
D3_1001000408	LT_S21	TH185	cancer cell
D3_1001000412	LT_S21	TH185	cancer cell
D3_B000280	LT_S42	TH158	cancer cell
D3_B000863	LT_S47	TH220	cancer cell
D3_B001474	LT_S74	TH248	cancer cell
D3_B002090	LT_S67	TH231	noncancer cell
D3_B003129	LT_S57	TH226	noncancer cell
D3_B003187	LT_S57	TH226	noncancer cell
D3_B003191	LT_S57	TH226	noncancer cell
D3_B003588	LT_S63	TH171	cancer cell
D4_1001000317	LT_S08	TH103	cancer cell
D4_1001000340	LT_S11	TH169	cancer cell
D4_1001000407	LT_S21	TH185	cancer cell
D4_1001000412	LT_S21	TH185	cancer cell
D4_B000863	LT_S47	TH220	noncancer cell
D4_B001470	LT_S74	TH248	noncancer cell
D4_B003126	LT_S57	TH226	noncancer cell
D5_1001000315	LT_S07	TH103	cancer cell
D5_1001000407	LT_S21	TH185	cancer cell
D5_1001000408	LT_S21	TH185	cancer cell
D5_1001000411	LT_S21	TH185	cancer cell
D5_B000862	LT_S47	TH220	cancer cell
D5_B000863	LT_S47	TH220	cancer cell
D5_B003125	LT_S57	TH226	cancer cell
D5_B003129	LT_S57	TH226	noncancer cell
D5_B003523	LT_S58	TH179	cancer cell
D5_B003648	LT_S53	TH067	noncancer cell
D6_1001000407	LT_S21	TH185	cancer cell
D6_1001000412	LT_S21	TH185	cancer cell
D6_B001470	LT_S74	TH248	noncancer cell
D6_B001548	LT_S79	TH179	cancer cell
D6_B001558	LT_S78	TH179_NAT	noncancer cell
D6_B003077	LT_S48	TH155	cancer cell
D6_B003125	LT_S57	TH226	noncancer cell
D6_B003187	LT_S57	TH226	noncancer cell
D6_B003648	LT_S53	TH067	cancer cell
D7_1001000407	LT_S21	TH185	cancer cell
D7_1001000408	LT_S21	TH185	cancer cell
D7_1001000412	LT_S21	TH185	cancer cell
D7_B000863	LT_S47	TH220	cancer cell
D7_B001475	LT_S74	TH248	noncancer cell
D7_B001548	LT_S79	TH179	noncancer cell
D7_B003125	LT_S57	TH226	noncancer cell
D7_B003187	LT_S57	TH226	cancer cell
D7_B003518	LT_S63	TH171	cancer cell
D7_B003648	LT_S53	TH067	cancer cell
D8_10001000325	LT_S08	TH103	cancer cell
D8_1001000407	LT_S21	TH185	cancer cell
D8_1001000408	LT_S21	TH185	cancer cell
D8_1001000412	LT_S21	TH185	cancer cell
D8_B000579	LT_S50	TH225	cancer cell
D8_B000862	LT_S47	TH220	cancer cell
D8_B001007	LT_S82	TH226	noncancer cell
D8_B001470	LT_S74	TH248	cancer cell
D8_B001474	LT_S74	TH248	cancer cell
D8_B001475	LT_S74	TH248	cancer cell
D8_B001545	LT_S79	TH179	cancer cell
D8_B003191	LT_S57	TH226	cancer cell
D8_B003518	LT_S63	TH171	cancer cell
D8_B003527	LT_S63	TH171	cancer cell
D8_B003577	LT_S58	TH179	cancer cell
D8_B003659	LT_S53	TH067	cancer cell
D9_1001000340	LT_S11	TH169	cancer cell
D9_1001000407	LT_S21	TH185	cancer cell
D9_1001000408	LT_S21	TH185	cancer cell
D9_1001000412	LT_S21	TH185	cancer cell
D9_B000861	LT_S47	TH220	cancer cell
D9_B000863	LT_S47	TH220	cancer cell
D9_B001007	LT_S82	TH226	noncancer cell
D9_B001470	LT_S74	TH248	noncancer cell
D9_B001545	LT_S79	TH179	noncancer cell
D9_B001554	LT_S78	TH179_NAT	noncancer cell
D9_B001558	LT_S78	TH179_NAT	noncancer cell
D9_B003113	LT_S55	TH218	cancer cell
D9_B003119	LT_S56	TH231	cancer cell
D9_B003518	LT_S63	TH171	cancer cell
D9_B003523	LT_S58	TH179	noncancer cell
D9_B003527	LT_S63	TH171	cancer cell
D9_B003588	LT_S63	TH171	noncancer cell
E10_10001000325	LT_S08	TH103	cancer cell
E10_1001000327	LT_S07	TH103	cancer cell
E10_1001000407	LT_S21	TH185	cancer cell
E10_1001000408	LT_S21	TH185	cancer cell
E10_B000860	LT_S47	TH220	noncancer cell
E10_B000861	LT_S47	TH220	cancer cell
E10_B000863	LT_S47	TH220	cancer cell
E10_B001475	LT_S74	TH248	cancer cell
E10_B001559	LT_S80	TH179	cancer cell
E10_B003119	LT_S56	TH231	noncancer cell
E10_B003518	LT_S63	TH171	cancer cell
E10_B003522	LT_S63	TH171	noncancer cell
E10_B003528	LT_S58	TH179	noncancer cell
E10_B003529	LT_S63	TH171	noncancer cell
E10_B003577	LT_S58	TH179	noncancer cell
E10_B003588	LT_S63	TH171	cancer cell
E10_B003663	LT_S50	TH225	cancer cell
E11_1001000314	LT_S05	TH103	cancer cell
E11_1001000407	LT_S21	TH185	cancer cell
E11_1001000408	LT_S21	TH185	cancer cell
E11_1001000412	LT_S21	TH185	cancer cell
E11_B000579	LT_S50	TH225	cancer cell
E11_B000863	LT_S47	TH220	cancer cell
E11_B001554	LT_S78	TH179_NAT	noncancer cell
E11_B001556	LT_S80	TH179	cancer cell
E11_B001558	LT_S78	TH179_NAT	noncancer cell
E11_B002078	LT_S66	TH238	cancer cell
E11_B003119	LT_S56	TH231	cancer cell
E11_B003518	LT_S63	TH171	cancer cell
E11_B003523	LT_S58	TH179	noncancer cell
E11_B003527	LT_S63	TH171	cancer cell
E11_B003529	LT_S63	TH171	noncancer cell
E11_B003577	LT_S58	TH179	cancer cell
E11_B003588	LT_S63	TH171	noncancer cell
E12_10001000325	LT_S08	TH103	cancer cell
E12_1001000407	LT_S21	TH185	cancer cell
E12_1001000408	LT_S21	TH185	cancer cell
E12_1001000412	LT_S21	TH185	cancer cell
E12_B003103	LT_S72	TH222	noncancer cell
E12_B003116	LT_S56	TH231	cancer cell
E12_B003119	LT_S56	TH231	cancer cell
E12_B003120	LT_S56	TH231	noncancer cell
E12_B003518	LT_S63	TH171	cancer cell
E12_B003527	LT_S63	TH171	cancer cell
E12_B003588	LT_S63	TH171	cancer cell
E12_B003775	LT_S69	TH248	cancer cell
E12_B003920	LT_S71	TH236	noncancer cell
E13_1001000339	LT_S11	TH169	cancer cell
E13_1001000407	LT_S21	TH185	cancer cell
E13_1001000408	LT_S21	TH185	cancer cell
E13_1001000411	LT_S21	TH185	cancer cell
E13_B000580	LT_S50	TH225	noncancer cell
E13_B002079	LT_S66	TH238	noncancer cell
E13_B003105	LT_S72	TH222	noncancer cell
E13_B003112	LT_S56	TH231	cancer cell
E13_B003116	LT_S56	TH231	cancer cell
E13_B003120	LT_S56	TH231	cancer cell
E13_B003518	LT_S63	TH171	cancer cell
E13_B003527	LT_S63	TH171	cancer cell
E13_B003529	LT_S63	TH171	cancer cell
E13_B003588	LT_S63	TH171	noncancer cell
E13_B003775	LT_S69	TH248	cancer cell
E13_B003776	LT_S69	TH248	cancer cell
E14_1001000339	LT_S11	TH169	cancer cell
E14_1001000340	LT_S11	TH169	cancer cell
E14_1001000407	LT_S21	TH185	cancer cell
E14_1001000408	LT_S21	TH185	cancer cell
E14_1001000412	LT_S21	TH185	cancer cell
E14_B000420	LT_S66	TH238	cancer cell
E14_B000579	LT_S50	TH225	cancer cell
E14_B002073	LT_S65	TH238_NAT	noncancer cell
E14_B002078	LT_S66	TH238	cancer cell
E14_B002079	LT_S66	TH238	cancer cell
E14_B003105	LT_S72	TH222	noncancer cell
E14_B003112	LT_S56	TH231	cancer cell
E14_B003116	LT_S56	TH231	cancer cell
E14_B003120	LT_S56	TH231	cancer cell
E14_B003129	LT_S57	TH226	noncancer cell
E14_B003518	LT_S63	TH171	cancer cell
E14_B003527	LT_S63	TH171	cancer cell
E14_B003588	LT_S63	TH171	cancer cell
E14_B003776	LT_S69	TH248	cancer cell
E14_B003995	LT_S71	TH236	noncancer cell
E15_1001000339	LT_S11	TH169	cancer cell
E15_1001000407	LT_S21	TH185	cancer cell
E15_1001000408	LT_S21	TH185	cancer cell
E15_1001000412	LT_S21	TH185	cancer cell
E15_B000420	LT_S66	TH238	cancer cell
E15_B002073	LT_S65	TH238_NAT	noncancer cell
E15_B002074	LT_S65	TH238_NAT	noncancer cell
E15_B002078	LT_S66	TH238	noncancer cell
E15_B003120	LT_S56	TH231	noncancer cell
E15_B003129	LT_S57	TH226	cancer cell
E15_B003518	LT_S63	TH171	cancer cell
E15_B003527	LT_S63	TH171	cancer cell
E15_B003529	LT_S63	TH171	cancer cell
E15_B003771	LT_S71	TH236	cancer cell
E15_B003776	LT_S69	TH248	cancer cell
E16_1001000407	LT_S21	TH185	cancer cell
E16_1001000408	LT_S21	TH185	cancer cell
E16_1001000412	LT_S21	TH185	cancer cell
E16_B000420	LT_S66	TH238	noncancer cell
E16_B000422	LT_S66	TH238	cancer cell
E16_B002078	LT_S66	TH238	noncancer cell
E16_B002079	LT_S66	TH238	cancer cell
E16_B003116	LT_S56	TH231	noncancer cell
E16_B003120	LT_S56	TH231	cancer cell
E16_B003129	LT_S57	TH226	noncancer cell
E16_B003518	LT_S63	TH171	cancer cell
E16_B003527	LT_S63	TH171	cancer cell
E16_B003529	LT_S63	TH171	noncancer cell
E16_B003588	LT_S63	TH171	noncancer cell
E16_B003654	LT_S52	TH226	cancer cell
E16_B003777	LT_S69	TH248	cancer cell
E17_1001000407	LT_S21	TH185	cancer cell
E17_1001000408	LT_S21	TH185	cancer cell
E17_1001000412	LT_S21	TH185	cancer cell
E17_B000422	LT_S66	TH238	noncancer cell
E17_B002079	LT_S66	TH238	cancer cell
E17_B003112	LT_S56	TH231	cancer cell
E17_B003116	LT_S56	TH231	cancer cell
E17_B003120	LT_S56	TH231	cancer cell
E17_B003518	LT_S63	TH171	cancer cell
E17_B003527	LT_S63	TH171	cancer cell
E17_B003529	LT_S63	TH171	noncancer cell
E17_B003656	LT_S51	TH227	cancer cell
E17_B003771	LT_S71	TH236	noncancer cell
E17_B003775	LT_S69	TH248	cancer cell
E17_B003776	LT_S69	TH248	cancer cell
E17_B003777	LT_S69	TH248	cancer cell
E17_B003894	LT_S71	TH236	cancer cell
E18_1001000339	LT_S11	TH169	cancer cell
E18_1001000407	LT_S21	TH185	cancer cell
E18_1001000408	LT_S21	TH185	cancer cell
E18_1001000412	LT_S21	TH185	cancer cell
E18_B000420	LT_S66	TH238	cancer cell
E18_B000422	LT_S66	TH238	noncancer cell
E18_B002074	LT_S65	TH238_NAT	noncancer cell
E18_B002077	LT_S66	TH238	noncancer cell
E18_B003116	LT_S56	TH231	cancer cell
E18_B003120	LT_S56	TH231	cancer cell
E18_B003518	LT_S63	TH171	cancer cell
E18_B003527	LT_S63	TH171	cancer cell
E18_B003776	LT_S69	TH248	cancer cell
E19_1001000339	LT_S11	TH169	cancer cell
E19_1001000407	LT_S21	TH185	cancer cell
E19_1001000408	LT_S21	TH185	cancer cell
E19_B000420	LT_S66	TH238	noncancer cell
E19_B002079	LT_S66	TH238	cancer cell
E19_B003067	LT_S34	TH205	cancer cell
E19_B003105	LT_S72	TH222	noncancer cell
E19_B003112	LT_S56	TH231	cancer cell
E19_B003120	LT_S56	TH231	noncancer cell
E19_B003518	LT_S63	TH171	cancer cell
E19_B003522	LT_S63	TH171	cancer cell
E19_B003527	LT_S63	TH171	cancer cell
E19_B003529	LT_S63	TH171	cancer cell
E19_B003646	LT_S52	TH226	noncancer cell
E19_B003775	LT_S69	TH248	cancer cell
E19_B003776	LT_S69	TH248	cancer cell
E19_B003777	LT_S69	TH248	cancer cell
E1_1001000408	LT_S21	TH185	cancer cell
E1_B000863	LT_S47	TH220	cancer cell
E1_B001608	LT_S28	TH185	noncancer cell
E1_B002090	LT_S67	TH231	noncancer cell
E1_B003070	LT_S34	TH205	cancer cell
E1_B003126	LT_S57	TH226	noncancer cell
E1_B003129	LT_S57	TH226	cancer cell
E1_B003132	LT_S57	TH226	noncancer cell
E1_B003648	LT_S53	TH067	cancer cell
E1_B003654	LT_S52	TH226	noncancer cell
E1_B003995	LT_S71	TH236	noncancer cell
E20_1001000407	LT_S21	TH185	cancer cell
E20_1001000408	LT_S21	TH185	cancer cell
E20_1001000412	LT_S21	TH185	cancer cell
E20_B000422	LT_S66	TH238	noncancer cell
E20_B002074	LT_S65	TH238_NAT	noncancer cell
E20_B002078	LT_S66	TH238	cancer cell
E20_B003120	LT_S56	TH231	cancer cell
E20_B003518	LT_S63	TH171	cancer cell
E20_B003522	LT_S63	TH171	cancer cell
E20_B003527	LT_S63	TH171	cancer cell
E20_B003776	LT_S69	TH248	cancer cell
E20_B003894	LT_S71	TH236	cancer cell
E20_B003930	LT_S72	TH222	noncancer cell
E21_1001000407	LT_S21	TH185	cancer cell
E21_1001000408	LT_S21	TH185	cancer cell
E21_1001000412	LT_S21	TH185	cancer cell
E21_B002077	LT_S66	TH238	cancer cell
E21_B002078	LT_S66	TH238	cancer cell
E21_B002079	LT_S66	TH238	noncancer cell
E21_B003067	LT_S34	TH205	noncancer cell
E21_B003112	LT_S56	TH231	noncancer cell
E21_B003116	LT_S56	TH231	cancer cell
E21_B003120	LT_S56	TH231	cancer cell
E21_B003518	LT_S63	TH171	cancer cell
E21_B003527	LT_S63	TH171	cancer cell
E21_B003529	LT_S63	TH171	cancer cell
E21_B003654	LT_S52	TH226	cancer cell
E21_B003776	LT_S69	TH248	cancer cell
E21_B003777	LT_S69	TH248	cancer cell
E21_B003894	LT_S71	TH236	cancer cell
E22_1001000340	LT_S11	TH169	cancer cell
E22_1001000407	LT_S21	TH185	cancer cell
E22_1001000408	LT_S21	TH185	cancer cell
E22_1001000412	LT_S21	TH185	cancer cell
E22_B001008	LT_S82	TH226	cancer cell
E22_B002077	LT_S66	TH238	noncancer cell
E22_B003112	LT_S56	TH231	noncancer cell
E22_B003116	LT_S56	TH231	cancer cell
E22_B003518	LT_S63	TH171	cancer cell
E22_B003527	LT_S63	TH171	cancer cell
E22_B003775	LT_S69	TH248	cancer cell
E22_B003776	LT_S69	TH248	cancer cell
E22_B003894	LT_S71	TH236	cancer cell
E2_1001000317	LT_S08	TH103	cancer cell
E2_1001000340	LT_S11	TH169	cancer cell
E2_B000579	LT_S50	TH225	cancer cell
E2_B000862	LT_S47	TH220	cancer cell
E2_B000863	LT_S47	TH220	cancer cell
E2_B001464	LT_S75	TH266	noncancer cell
E2_B003070	LT_S34	TH205	cancer cell
E2_B003129	LT_S57	TH226	cancer cell
E2_B003132	LT_S57	TH226	noncancer cell
E2_B003187	LT_S57	TH226	noncancer cell
E3_1001000407	LT_S21	TH185	cancer cell
E3_B000862	LT_S47	TH220	cancer cell
E3_B000863	LT_S47	TH220	cancer cell
E3_B001543	LT_S79	TH179	noncancer cell
E3_B001558	LT_S78	TH179_NAT	noncancer cell
E3_B003126	LT_S57	TH226	noncancer cell
E3_B003187	LT_S57	TH226	cancer cell
E3_B003648	LT_S53	TH067	cancer cell
E4_1001000407	LT_S21	TH185	cancer cell
E4_1001000408	LT_S21	TH185	cancer cell
E4_1001000412	LT_S21	TH185	cancer cell
E4_B000860	LT_S47	TH220	cancer cell
E4_B000861	LT_S47	TH220	noncancer cell
E4_B002090	LT_S67	TH231	noncancer cell
E4_B003120	LT_S56	TH231	noncancer cell
E4_B003129	LT_S57	TH226	cancer cell
E4_B003132	LT_S57	TH226	noncancer cell
E4_B003187	LT_S57	TH226	cancer cell
E5_1001000407	LT_S21	TH185	cancer cell
E5_1001000408	LT_S21	TH185	cancer cell
E5_1001000412	LT_S21	TH185	cancer cell
E5_B001470	LT_S74	TH248	noncancer cell
E5_B001545	LT_S79	TH179	cancer cell
E5_B001554	LT_S78	TH179_NAT	noncancer cell
E5_B003126	LT_S57	TH226	noncancer cell
E5_B003129	LT_S57	TH226	cancer cell
E5_B003518	LT_S63	TH171	cancer cell
E5_B003527	LT_S63	TH171	noncancer cell
E5_B003648	LT_S53	TH067	noncancer cell
E5_B003654	LT_S52	TH226	noncancer cell
E5_B003659	LT_S53	TH067	noncancer cell
E6_1001000407	LT_S21	TH185	cancer cell
E6_1001000408	LT_S21	TH185	cancer cell
E6_1001000412	LT_S21	TH185	cancer cell
E6_B001543	LT_S79	TH179	noncancer cell
E6_B001558	LT_S78	TH179_NAT	noncancer cell
E6_B003191	LT_S57	TH226	noncancer cell
E6_B003654	LT_S52	TH226	noncancer cell
E7_10001000325	LT_S08	TH103	cancer cell
E7_1001000317	LT_S08	TH103	cancer cell
E7_1001000407	LT_S21	TH185	cancer cell
E7_1001000408	LT_S21	TH185	cancer cell
E7_1001000412	LT_S21	TH185	cancer cell
E7_B000862	LT_S47	TH220	cancer cell
E7_B000863	LT_S47	TH220	cancer cell
E7_B001474	LT_S74	TH248	cancer cell
E7_B001475	LT_S74	TH248	cancer cell
E7_B003129	LT_S57	TH226	cancer cell
E7_B003132	LT_S57	TH226	noncancer cell
E7_B003191	LT_S57	TH226	cancer cell
E7_B003518	LT_S63	TH171	cancer cell
E7_B003523	LT_S58	TH179	cancer cell
E7_B003527	LT_S63	TH171	cancer cell
E7_B003648	LT_S53	TH067	cancer cell
E7_B003654	LT_S52	TH226	noncancer cell
E7_B003656	LT_S51	TH227	cancer cell
E7_B003658	LT_S50	TH225	noncancer cell
E7_B003659	LT_S53	TH067	cancer cell
E8_1001000407	LT_S21	TH185	cancer cell
E8_1001000408	LT_S21	TH185	cancer cell
E8_1001000412	LT_S21	TH185	cancer cell
E8_B001554	LT_S78	TH179_NAT	noncancer cell
E8_B003119	LT_S56	TH231	cancer cell
E8_B003125	LT_S57	TH226	noncancer cell
E8_B003132	LT_S57	TH226	noncancer cell
E8_B003187	LT_S57	TH226	cancer cell
E8_B003518	LT_S63	TH171	cancer cell
E8_B003527	LT_S63	TH171	cancer cell
E8_B003528	LT_S58	TH179	cancer cell
E8_B003577	LT_S58	TH179	cancer cell
E8_B003648	LT_S53	TH067	cancer cell
E9_1001000302	LT_S01	TH158	cancer cell
E9_1001000317	LT_S08	TH103	cancer cell
E9_1001000407	LT_S21	TH185	cancer cell
E9_1001000408	LT_S21	TH185	cancer cell
E9_1001000412	LT_S21	TH185	cancer cell
E9_B000861	LT_S47	TH220	cancer cell
E9_B001470	LT_S74	TH248	cancer cell
E9_B003115	LT_S55	TH218	cancer cell
E9_B003522	LT_S63	TH171	cancer cell
E9_B003523	LT_S58	TH179	noncancer cell
E9_B003527	LT_S63	TH171	cancer cell
E9_B003528	LT_S58	TH179	noncancer cell
E9_B003529	LT_S63	TH171	cancer cell
F10_1001000327	LT_S07	TH103	cancer cell
F10_1001000407	LT_S21	TH185	cancer cell
F10_1001000408	LT_S21	TH185	cancer cell
F10_1001000412	LT_S21	TH185	cancer cell
F10_B000862	LT_S47	TH220	cancer cell
F10_B000863	LT_S47	TH220	cancer cell
F10_B001474	LT_S74	TH248	cancer cell
F10_B001545	LT_S79	TH179	cancer cell
F10_B003115	LT_S55	TH218	noncancer cell
F10_B003119	LT_S56	TH231	cancer cell
F10_B003191	LT_S57	TH226	noncancer cell
F10_B003518	LT_S63	TH171	cancer cell
F10_B003522	LT_S63	TH171	noncancer cell
F10_B003529	LT_S63	TH171	cancer cell
F10_B003588	LT_S63	TH171	cancer cell
F10_B003663	LT_S50	TH225	cancer cell
F11_1001000340	LT_S11	TH169	cancer cell
F11_1001000407	LT_S21	TH185	cancer cell
F11_1001000408	LT_S21	TH185	cancer cell
F11_1001000412	LT_S21	TH185	cancer cell
F11_B000861	LT_S47	TH220	noncancer cell
F11_B000862	LT_S47	TH220	cancer cell
F11_B000863	LT_S47	TH220	cancer cell
F11_B001548	LT_S79	TH179	noncancer cell
F11_B002078	LT_S66	TH238	cancer cell
F11_B003119	LT_S56	TH231	noncancer cell
F11_B003187	LT_S57	TH226	noncancer cell
F11_B003518	LT_S63	TH171	cancer cell
F11_B003528	LT_S58	TH179	cancer cell
F12_1001000317	LT_S08	TH103	cancer cell
F12_1001000327	LT_S07	TH103	cancer cell
F12_1001000340	LT_S11	TH169	cancer cell
F12_1001000407	LT_S21	TH185	cancer cell
F12_1001000408	LT_S21	TH185	cancer cell
F12_1001000412	LT_S21	TH185	cancer cell
F12_B000573	LT_S48	TH155	cancer cell
F12_B002077	LT_S66	TH238	cancer cell
F12_B003116	LT_S56	TH231	cancer cell
F12_B003119	LT_S56	TH231	cancer cell
F12_B003120	LT_S56	TH231	cancer cell
F12_B003187	LT_S57	TH226	noncancer cell
F12_B003191	LT_S57	TH226	noncancer cell
F12_B003518	LT_S63	TH171	cancer cell
F12_B003527	LT_S63	TH171	cancer cell
F12_B003529	LT_S63	TH171	cancer cell
F12_B003588	LT_S63	TH171	noncancer cell
F12_B003771	LT_S71	TH236	noncancer cell
F12_B003776	LT_S69	TH248	cancer cell
F13_1001000407	LT_S21	TH185	cancer cell
F13_1001000408	LT_S21	TH185	cancer cell
F13_1001000412	LT_S21	TH185	cancer cell
F13_B000420	LT_S66	TH238	noncancer cell
F13_B000422	LT_S66	TH238	cancer cell
F13_B001010	LT_S82	TH226	noncancer cell
F13_B002078	LT_S66	TH238	cancer cell
F13_B002572	LT_S81	TH266	noncancer cell
F13_B003112	LT_S56	TH231	noncancer cell
F13_B003116	LT_S56	TH231	cancer cell
F13_B003120	LT_S56	TH231	cancer cell
F13_B003187	LT_S57	TH226	noncancer cell
F13_B003518	LT_S63	TH171	cancer cell
F13_B003527	LT_S63	TH171	cancer cell
F13_B003529	LT_S63	TH171	noncancer cell
F13_B003588	LT_S63	TH171	noncancer cell
F13_B003775	LT_S69	TH248	cancer cell
F13_B003776	LT_S69	TH248	cancer cell
F13_B003777	LT_S69	TH248	cancer cell
F13_B003995	LT_S71	TH236	cancer cell
F14_1001000339	LT_S11	TH169	cancer cell
F14_1001000407	LT_S21	TH185	cancer cell
F14_1001000408	LT_S21	TH185	cancer cell
F14_1001000412	LT_S21	TH185	cancer cell
F14_B000422	LT_S66	TH238	noncancer cell
F14_B002074	LT_S65	TH238_NAT	noncancer cell
F14_B002079	LT_S66	TH238	cancer cell
F14_B003116	LT_S56	TH231	cancer cell
F14_B003120	LT_S56	TH231	noncancer cell
F14_B003129	LT_S57	TH226	noncancer cell
F14_B003187	LT_S57	TH226	noncancer cell
F14_B003191	LT_S57	TH226	noncancer cell
F14_B003518	LT_S63	TH171	noncancer cell
F14_B003527	LT_S63	TH171	cancer cell
F14_B003588	LT_S63	TH171	cancer cell
F14_B003771	LT_S71	TH236	cancer cell
F14_B003775	LT_S69	TH248	cancer cell
F14_B003776	LT_S69	TH248	cancer cell
F14_B003777	LT_S69	TH248	cancer cell
F14_B003920	LT_S71	TH236	cancer cell
F15_1001000339	LT_S11	TH169	cancer cell
F15_1001000407	LT_S21	TH185	cancer cell
F15_1001000408	LT_S21	TH185	cancer cell
F15_1001000412	LT_S21	TH185	cancer cell
F15_B000422	LT_S66	TH238	cancer cell
F15_B000862	LT_S47	TH220	cancer cell
F15_B002079	LT_S66	TH238	cancer cell
F15_B002097	LT_S65	TH238_NAT	noncancer cell
F15_B003112	LT_S56	TH231	noncancer cell
F15_B003120	LT_S56	TH231	cancer cell
F15_B003125	LT_S57	TH226	noncancer cell
F15_B003132	LT_S57	TH226	noncancer cell
F15_B003518	LT_S63	TH171	cancer cell
F15_B003522	LT_S63	TH171	cancer cell
F15_B003527	LT_S63	TH171	cancer cell
F15_B003771	LT_S71	TH236	cancer cell
F15_B003775	LT_S69	TH248	cancer cell
F15_B003777	LT_S69	TH248	cancer cell
F16_1001000340	LT_S11	TH169	cancer cell
F16_1001000407	LT_S21	TH185	cancer cell
F16_1001000408	LT_S21	TH185	cancer cell
F16_1001000412	LT_S21	TH185	cancer cell
F16_B002073	LT_S65	TH238_NAT	noncancer cell
F16_B002078	LT_S66	TH238	cancer cell
F16_B002079	LT_S66	TH238	noncancer cell
F16_B003116	LT_S56	TH231	cancer cell
F16_B003120	LT_S56	TH231	cancer cell
F16_B003125	LT_S57	TH226	cancer cell
F16_B003126	LT_S57	TH226	noncancer cell
F16_B003129	LT_S57	TH226	cancer cell
F16_B003187	LT_S57	TH226	cancer cell
F16_B003527	LT_S63	TH171	cancer cell
F16_B003643	LT_S49	TH223	noncancer cell
F16_B003654	LT_S52	TH226	cancer cell
F16_B003771	LT_S71	TH236	cancer cell
F16_B003776	LT_S69	TH248	cancer cell
F17_1001000340	LT_S11	TH169	cancer cell
F17_1001000407	LT_S21	TH185	cancer cell
F17_1001000408	LT_S21	TH185	cancer cell
F17_1001000412	LT_S21	TH185	cancer cell
F17_B000422	LT_S66	TH238	cancer cell
F17_B000569	LT_S48	TH155	noncancer cell
F17_B001010	LT_S82	TH226	noncancer cell
F17_B002073	LT_S65	TH238_NAT	noncancer cell
F17_B002077	LT_S66	TH238	noncancer cell
F17_B002078	LT_S66	TH238	cancer cell
F17_B003103	LT_S72	TH222	noncancer cell
F17_B003112	LT_S56	TH231	cancer cell
F17_B003116	LT_S56	TH231	cancer cell
F17_B003187	LT_S57	TH226	noncancer cell
F17_B003518	LT_S63	TH171	cancer cell
F17_B003527	LT_S63	TH171	cancer cell
F17_B003776	LT_S69	TH248	cancer cell
F17_B003894	LT_S71	TH236	cancer cell
F17_B003995	LT_S71	TH236	noncancer cell
F18_1001000339	LT_S11	TH169	cancer cell
F18_1001000407	LT_S21	TH185	cancer cell
F18_1001000408	LT_S21	TH185	cancer cell
F18_1001000412	LT_S21	TH185	cancer cell
F18_B001008	LT_S82	TH226	cancer cell
F18_B002074	LT_S65	TH238_NAT	noncancer cell
F18_B003112	LT_S56	TH231	cancer cell
F18_B003116	LT_S56	TH231	noncancer cell
F18_B003120	LT_S56	TH231	cancer cell
F18_B003518	LT_S63	TH171	cancer cell
F18_B003522	LT_S63	TH171	cancer cell
F18_B003527	LT_S63	TH171	cancer cell
F18_B003529	LT_S63	TH171	noncancer cell
F18_B003588	LT_S63	TH171	noncancer cell
F18_B003643	LT_S49	TH223	noncancer cell
F18_B003920	LT_S71	TH236	cancer cell
F19_1001000339	LT_S11	TH169	cancer cell
F19_1001000407	LT_S21	TH185	cancer cell
F19_1001000408	LT_S21	TH185	cancer cell
F19_1001000412	LT_S21	TH185	cancer cell
F19_B000420	LT_S66	TH238	noncancer cell
F19_B000422	LT_S66	TH238	cancer cell
F19_B002079	LT_S66	TH238	noncancer cell
F19_B003067	LT_S34	TH205	cancer cell
F19_B003093	LT_S75	TH266	noncancer cell
F19_B003103	LT_S72	TH222	noncancer cell
F19_B003116	LT_S56	TH231	cancer cell
F19_B003187	LT_S57	TH226	noncancer cell
F19_B003518	LT_S63	TH171	cancer cell
F19_B003522	LT_S63	TH171	cancer cell
F19_B003527	LT_S63	TH171	cancer cell
F19_B003529	LT_S63	TH171	cancer cell
F19_B003588	LT_S63	TH171	cancer cell
F19_B003643	LT_S49	TH223	noncancer cell
F19_B003654	LT_S52	TH226	noncancer cell
F19_B003775	LT_S69	TH248	cancer cell
F1_1001000408	LT_S21	TH185	cancer cell
F1_B000861	LT_S47	TH220	noncancer cell
F1_B000862	LT_S47	TH220	cancer cell
F1_B000863	LT_S47	TH220	cancer cell
F1_B001464	LT_S75	TH266	cancer cell
F1_B001470	LT_S74	TH248	noncancer cell
F1_B001608	LT_S28	TH185	cancer cell
F1_B003120	LT_S56	TH231	cancer cell
F1_B003126	LT_S57	TH226	cancer cell
F1_B003129	LT_S57	TH226	cancer cell
F20_1001000407	LT_S21	TH185	cancer cell
F20_1001000408	LT_S21	TH185	cancer cell
F20_1001000411	LT_S21	TH185	cancer cell
F20_B000422	LT_S66	TH238	cancer cell
F20_B002074	LT_S65	TH238_NAT	noncancer cell
F20_B003080	LT_S48	TH155	cancer cell
F20_B003112	LT_S56	TH231	noncancer cell
F20_B003120	LT_S56	TH231	noncancer cell
F20_B003187	LT_S57	TH226	noncancer cell
F20_B003518	LT_S63	TH171	cancer cell
F20_B003527	LT_S63	TH171	cancer cell
F20_B003529	LT_S63	TH171	cancer cell
F20_B003588	LT_S63	TH171	cancer cell
F20_B003654	LT_S52	TH226	cancer cell
F20_B003777	LT_S69	TH248	noncancer cell
F20_B003920	LT_S71	TH236	cancer cell
F21_1001000339	LT_S11	TH169	cancer cell
F21_1001000407	LT_S21	TH185	cancer cell
F21_1001000408	LT_S21	TH185	cancer cell
F21_1001000412	LT_S21	TH185	cancer cell
F21_B000420	LT_S66	TH238	noncancer cell
F21_B000422	LT_S66	TH238	cancer cell
F21_B001010	LT_S82	TH226	cancer cell
F21_B001460	LT_S75	TH266	cancer cell
F21_B001464	LT_S75	TH266	noncancer cell
F21_B002073	LT_S65	TH238_NAT	noncancer cell
F21_B002078	LT_S66	TH238	noncancer cell
F21_B003070	LT_S34	TH205	noncancer cell
F21_B003112	LT_S56	TH231	cancer cell
F21_B003116	LT_S56	TH231	cancer cell
F21_B003120	LT_S56	TH231	cancer cell
F21_B003187	LT_S57	TH226	noncancer cell
F21_B003527	LT_S63	TH171	cancer cell
F21_B003529	LT_S63	TH171	cancer cell
F21_B003775	LT_S69	TH248	noncancer cell
F21_B003777	LT_S69	TH248	cancer cell
F22_1001000339	LT_S11	TH169	cancer cell
F22_1001000407	LT_S21	TH185	cancer cell
F22_1001000408	LT_S21	TH185	cancer cell
F22_1001000412	LT_S21	TH185	cancer cell
F22_B002073	LT_S65	TH238_NAT	noncancer cell
F22_B002074	LT_S65	TH238_NAT	noncancer cell
F22_B002077	LT_S66	TH238	cancer cell
F22_B002078	LT_S66	TH238	noncancer cell
F22_B003070	LT_S34	TH205	cancer cell
F22_B003112	LT_S56	TH231	noncancer cell
F22_B003116	LT_S56	TH231	cancer cell
F22_B003120	LT_S56	TH231	cancer cell
F22_B003191	LT_S57	TH226	noncancer cell
F22_B003518	LT_S63	TH171	cancer cell
F22_B003527	LT_S63	TH171	cancer cell
F22_B003588	LT_S63	TH171	noncancer cell
F22_B003775	LT_S69	TH248	cancer cell
F22_B003995	LT_S71	TH236	cancer cell
F2_10001000325	LT_S08	TH103	cancer cell
F2_1001000317	LT_S08	TH103	cancer cell
F2_1001000327	LT_S07	TH103	cancer cell
F2_1001000340	LT_S11	TH169	cancer cell
F2_1001000407	LT_S21	TH185	noncancer cell
F2_1001000408	LT_S21	TH185	cancer cell
F2_B000861	LT_S47	TH220	cancer cell
F2_B001558	LT_S78	TH179_NAT	noncancer cell
F2_B003126	LT_S57	TH226	noncancer cell
F2_B003129	LT_S57	TH226	noncancer cell
F2_B003191	LT_S57	TH226	cancer cell
F2_B003648	LT_S53	TH067	cancer cell
F2_B003658	LT_S50	TH225	cancer cell
F3_1001000408	LT_S21	TH185	cancer cell
F3_1001000411	LT_S21	TH185	noncancer cell
F3_B001464	LT_S75	TH266	cancer cell
F3_B001556	LT_S80	TH179	cancer cell
F3_B001558	LT_S78	TH179_NAT	noncancer cell
F3_B003187	LT_S57	TH226	noncancer cell
F3_B003191	LT_S57	TH226	noncancer cell
F3_B003648	LT_S53	TH067	cancer cell
F4_1001000302	LT_S01	TH158	cancer cell
F4_1001000407	LT_S21	TH185	cancer cell
F4_1001000408	LT_S21	TH185	cancer cell
F4_1001000412	LT_S21	TH185	cancer cell
F4_B000861	LT_S47	TH220	cancer cell
F4_B000863	LT_S47	TH220	noncancer cell
F4_B001464	LT_S75	TH266	cancer cell
F4_B002090	LT_S67	TH231	noncancer cell
F4_B003129	LT_S57	TH226	noncancer cell
F4_B003132	LT_S57	TH226	cancer cell
F4_B003187	LT_S57	TH226	noncancer cell
F4_B003648	LT_S53	TH067	cancer cell
F4_B003659	LT_S53	TH067	cancer cell
F5_1001000327	LT_S07	TH103	cancer cell
F5_1001000407	LT_S21	TH185	cancer cell
F5_1001000408	LT_S21	TH185	cancer cell
F5_B000279	LT_S41	TH210	noncancer cell
F5_B000862	LT_S47	TH220	noncancer cell
F5_B000863	LT_S47	TH220	cancer cell
F5_B000894	LT_S45	TH218	noncancer cell
F5_B001470	LT_S74	TH248	cancer cell
F5_B001548	LT_S79	TH179	noncancer cell
F5_B001558	LT_S78	TH179_NAT	noncancer cell
F5_B003129	LT_S57	TH226	cancer cell
F5_B003187	LT_S57	TH226	noncancer cell
F5_B003191	LT_S57	TH226	noncancer cell
F5_B003648	LT_S53	TH067	cancer cell
F6_1001000317	LT_S08	TH103	cancer cell
F6_1001000327	LT_S07	TH103	noncancer cell
F6_1001000407	LT_S21	TH185	cancer cell
F6_1001000408	LT_S21	TH185	cancer cell
F6_B000860	LT_S47	TH220	cancer cell
F6_B000862	LT_S47	TH220	cancer cell
F6_B000863	LT_S47	TH220	cancer cell
F6_B001464	LT_S75	TH266	cancer cell
F6_B001474	LT_S74	TH248	cancer cell
F6_B001554	LT_S78	TH179_NAT	noncancer cell
F6_B003125	LT_S57	TH226	cancer cell
F6_B003129	LT_S57	TH226	cancer cell
F6_B003132	LT_S57	TH226	cancer cell
F6_B003187	LT_S57	TH226	cancer cell
F6_B003191	LT_S57	TH226	noncancer cell
F6_B003527	LT_S63	TH171	cancer cell
F6_B003659	LT_S53	TH067	cancer cell
F7_1001000340	LT_S11	TH169	cancer cell
F7_1001000407	LT_S21	TH185	cancer cell
F7_1001000408	LT_S21	TH185	cancer cell
F7_1001000412	LT_S21	TH185	cancer cell
F7_B000861	LT_S47	TH220	cancer cell
F7_B001475	LT_S74	TH248	cancer cell
F7_B001558	LT_S78	TH179_NAT	noncancer cell
F7_B003119	LT_S56	TH231	cancer cell
F7_B003125	LT_S57	TH226	noncancer cell
F7_B003126	LT_S57	TH226	cancer cell
F7_B003132	LT_S57	TH226	noncancer cell
F7_B003191	LT_S57	TH226	noncancer cell
F7_B003518	LT_S63	TH171	cancer cell
F7_B003523	LT_S58	TH179	cancer cell
F7_B003527	LT_S63	TH171	cancer cell
F7_B003528	LT_S58	TH179	cancer cell
F7_B003648	LT_S53	TH067	cancer cell
F7_B003995	LT_S71	TH236	noncancer cell
F8_1001000407	LT_S21	TH185	cancer cell
F8_1001000408	LT_S21	TH185	cancer cell
F8_1001000412	LT_S21	TH185	cancer cell
F8_B000860	LT_S47	TH220	cancer cell
F8_B000861	LT_S47	TH220	cancer cell
F8_B000863	LT_S47	TH220	cancer cell
F8_B001475	LT_S74	TH248	cancer cell
F8_B001548	LT_S79	TH179	cancer cell
F8_B001554	LT_S78	TH179_NAT	noncancer cell
F8_B001558	LT_S78	TH179_NAT	noncancer cell
F8_B003126	LT_S57	TH226	cancer cell
F8_B003129	LT_S57	TH226	cancer cell
F8_B003187	LT_S57	TH226	cancer cell
F8_B003518	LT_S63	TH171	cancer cell
F8_B003527	LT_S63	TH171	cancer cell
F8_B003648	LT_S53	TH067	cancer cell
F8_B003659	LT_S53	TH067	cancer cell
F9_1001000408	LT_S21	TH185	cancer cell
F9_1001000412	LT_S21	TH185	cancer cell
F9_B000861	LT_S47	TH220	cancer cell
F9_B000863	LT_S47	TH220	cancer cell
F9_B001548	LT_S79	TH179	noncancer cell
F9_B001554	LT_S78	TH179_NAT	noncancer cell
F9_B003119	LT_S56	TH231	cancer cell
F9_B003191	LT_S57	TH226	noncancer cell
F9_B003518	LT_S63	TH171	cancer cell
F9_B003527	LT_S63	TH171	cancer cell
F9_B003529	LT_S63	TH171	noncancer cell
F9_B003588	LT_S63	TH171	noncancer cell
G10_1001000340	LT_S11	TH169	cancer cell
G10_1001000407	LT_S21	TH185	cancer cell
G10_1001000412	LT_S21	TH185	cancer cell
G10_B000861	LT_S47	TH220	noncancer cell
G10_B000862	LT_S47	TH220	cancer cell
G10_B000863	LT_S47	TH220	cancer cell
G10_B001548	LT_S79	TH179	cancer cell
G10_B001558	LT_S78	TH179_NAT	noncancer cell
G10_B003119	LT_S56	TH231	cancer cell
G10_B003518	LT_S63	TH171	cancer cell
G10_B003523	LT_S58	TH179	noncancer cell
G10_B003527	LT_S63	TH171	cancer cell
G10_B003528	LT_S58	TH179	cancer cell
G10_B003588	LT_S63	TH171	cancer cell
G11_1001000407	LT_S21	TH185	cancer cell
G11_1001000408	LT_S21	TH185	cancer cell
G11_1001000412	LT_S21	TH185	cancer cell
G11_B000860	LT_S47	TH220	cancer cell
G11_B001475	LT_S74	TH248	cancer cell
G11_B001543	LT_S79	TH179	cancer cell
G11_B001558	LT_S78	TH179_NAT	noncancer cell
G11_B002078	LT_S66	TH238	noncancer cell
G11_B003113	LT_S55	TH218	cancer cell
G11_B003119	LT_S56	TH231	cancer cell
G11_B003518	LT_S63	TH171	cancer cell
G11_B003577	LT_S58	TH179	cancer cell
G11_B003588	LT_S63	TH171	cancer cell
G12_1001000407	LT_S21	TH185	cancer cell
G12_1001000408	LT_S21	TH185	cancer cell
G12_1001000412	LT_S21	TH185	cancer cell
G12_B003116	LT_S56	TH231	cancer cell
G12_B003527	LT_S63	TH171	cancer cell
G12_B003775	LT_S69	TH248	cancer cell
G12_B003776	LT_S69	TH248	cancer cell
G12_B003894	LT_S71	TH236	cancer cell
G12_B003995	LT_S71	TH236	cancer cell
G13_1001000339	LT_S11	TH169	cancer cell
G13_1001000340	LT_S11	TH169	cancer cell
G13_1001000407	LT_S21	TH185	cancer cell
G13_1001000408	LT_S21	TH185	cancer cell
G13_1001000412	LT_S21	TH185	cancer cell
G13_B000420	LT_S66	TH238	cancer cell
G13_B000422	LT_S66	TH238	cancer cell
G13_B000860	LT_S47	TH220	noncancer cell
G13_B003112	LT_S56	TH231	cancer cell
G13_B003116	LT_S56	TH231	cancer cell
G13_B003120	LT_S56	TH231	cancer cell
G13_B003518	LT_S63	TH171	cancer cell
G13_B003527	LT_S63	TH171	cancer cell
G13_B003776	LT_S69	TH248	cancer cell
G13_B003777	LT_S69	TH248	cancer cell
G14_1001000407	LT_S21	TH185	cancer cell
G14_1001000408	LT_S21	TH185	cancer cell
G14_1001000412	LT_S21	TH185	cancer cell
G14_B000580	LT_S50	TH225	noncancer cell
G14_B001010	LT_S82	TH226	cancer cell
G14_B002079	LT_S66	TH238	cancer cell
G14_B003112	LT_S56	TH231	cancer cell
G14_B003116	LT_S56	TH231	noncancer cell
G14_B003120	LT_S56	TH231	cancer cell
G14_B003125	LT_S57	TH226	noncancer cell
G14_B003126	LT_S57	TH226	noncancer cell
G14_B003129	LT_S57	TH226	noncancer cell
G14_B003132	LT_S57	TH226	noncancer cell
G14_B003518	LT_S63	TH171	cancer cell
G14_B003522	LT_S63	TH171	noncancer cell
G14_B003529	LT_S63	TH171	noncancer cell
G14_B003776	LT_S69	TH248	cancer cell
G14_B003777	LT_S69	TH248	cancer cell
G15_1001000339	LT_S11	TH169	cancer cell
G15_1001000407	LT_S21	TH185	cancer cell
G15_1001000408	LT_S21	TH185	cancer cell
G15_1001000411	LT_S21	TH185	cancer cell
G15_1001000412	LT_S21	TH185	cancer cell
G15_B000422	LT_S66	TH238	cancer cell
G15_B000579	LT_S50	TH225	cancer cell
G15_B002079	LT_S66	TH238	cancer cell
G15_B003112	LT_S56	TH231	cancer cell
G15_B003125	LT_S57	TH226	noncancer cell
G15_B003129	LT_S57	TH226	noncancer cell
G15_B003187	LT_S57	TH226	noncancer cell
G15_B003518	LT_S63	TH171	cancer cell
G15_B003522	LT_S63	TH171	cancer cell
G15_B003527	LT_S63	TH171	cancer cell
G15_B003529	LT_S63	TH171	cancer cell
G15_B003588	LT_S63	TH171	cancer cell
G15_B003647	LT_S51	TH227	cancer cell
G15_B003776	LT_S69	TH248	cancer cell
G15_B003930	LT_S72	TH222	cancer cell
G16_1001000339	LT_S11	TH169	cancer cell
G16_1001000407	LT_S21	TH185	cancer cell
G16_1001000408	LT_S21	TH185	cancer cell
G16_1001000412	LT_S21	TH185	cancer cell
G16_B000422	LT_S66	TH238	noncancer cell
G16_B002073	LT_S65	TH238_NAT	noncancer cell
G16_B003105	LT_S72	TH222	cancer cell
G16_B003116	LT_S56	TH231	cancer cell
G16_B003120	LT_S56	TH231	cancer cell
[truncated: 3,582 more rows]

## Sheet: 4. Sample Analyses
Sample Name	Patient ID	Immune Fractional Changes	Macrophage Analysis	Tcell Analysis	NonImmune Analysis	Epitheilal Analysis	Cancer Cell Analysis	TH226 Longitudial Analysis	EGFR and ALK Cancer Cell Analysis	PD Signauture Analysis	IHC Staining AQP4	IHC Staining SUSD2	IHC Staining CTNNB1	Multiplex Immunostaining
AZ_01	AZ003	included	included	included	included	included	included	excluded	included	excluded	included	included	included	included
AZ_02	AZ005	included	included	included	included	included	included	excluded	included	excluded	included	included	included	excluded
AZ_03	AZ003	included	included	included	included	included	included	excluded	included	excluded	included	included	included	included
AZ_04	AZ008_TAT	included	included	included	included	included	included	excluded	included	excluded	excluded	excluded	excluded	excluded
AZ_05	AZ008	included	included	included	included	included	included	excluded	included	excluded	included	included	included	included
LT_S01	TH158	included	included	excluded	included	included	included	excluded	included	excluded	excluded	excluded	excluded	excluded
LT_S02	TH157	included	excluded	excluded	included	excluded	excluded	excluded	excluded	excluded	excluded	excluded	excluded	excluded
LT_S03	TH156	excluded	excluded	excluded	included	included	excluded	excluded	excluded	included	excluded	excluded	excluded	excluded
LT_S05	TH103	excluded	excluded	excluded	included	included	included	excluded	excluded	included	excluded	excluded	excluded	excluded
LT_S07	TH103	excluded	excluded	excluded	included	included	included	excluded	excluded	included	excluded	excluded	excluded	excluded
LT_S08	TH103	excluded	excluded	excluded	included	included	included	excluded	excluded	included	excluded	excluded	excluded	excluded
LT_S11	TH169	included	included	included	included	included	included	excluded	included	excluded	excluded	excluded	excluded	excluded
LT_S13	TH169	included	excluded	included	included	included	included	excluded	included	excluded	excluded	excluded	excluded	excluded
LT_S14	TH153	included	excluded	excluded	excluded	excluded	excluded	excluded	excluded	included	excluded	excluded	excluded	excluded
LT_S16	TH146	included	excluded	excluded	included	included	included	excluded	excluded	included	excluded	excluded	excluded	excluded
LT_S21	TH185	excluded	excluded	excluded	included	included	included	excluded	included	included	excluded	excluded	excluded	excluded
LT_S23	TH185	excluded	excluded	excluded	included	included	excluded	excluded	excluded	included	excluded	excluded	excluded	excluded
LT_S28	TH185	excluded	excluded	excluded	included	included	included	excluded	included	included	excluded	excluded	excluded	excluded
LT_S34	TH205	excluded	excluded	excluded	included	included	included	excluded	included	excluded	excluded	excluded	excluded	excluded
LT_S41	TH210	included	excluded	excluded	included	included	included	excluded	excluded	excluded	excluded	excluded	excluded	excluded
LT_S42	TH158	included	excluded	included	included	included	included	excluded	included	excluded	excluded	excluded	excluded	excluded
LT_S43	TH217	included	excluded	excluded	included	included	included	excluded	included	excluded	excluded	excluded	excluded	excluded
LT_S45	TH218	included	excluded	excluded	included	included	included	excluded	included	excluded	excluded	excluded	excluded	excluded
LT_S47	TH220	included	excluded	excluded	included	included	included	excluded	excluded	included	excluded	excluded	excluded	excluded
LT_S48	TH155	excluded	excluded	excluded	included	included	included	excluded	included	included	excluded	excluded	excluded	excluded
LT_S49	TH223	included	excluded	excluded	included	included	included	excluded	included	excluded	excluded	excluded	excluded	excluded
LT_S50	TH225	included	excluded	excluded	included	included	included	excluded	excluded	excluded	excluded	excluded	excluded	excluded
LT_S51	TH227	included	excluded	excluded	included	included	included	excluded	excluded	excluded	excluded	excluded	excluded	excluded
LT_S52	TH226	included	included	included	included	included	included	included	included	excluded	included	included	included	excluded
LT_S53	TH067	included	excluded	excluded	included	included	included	excluded	included	included	excluded	excluded	excluded	excluded
LT_S54	TH222	included	excluded	excluded	included	included	included	excluded	excluded	included	excluded	excluded	excluded	excluded
LT_S55	TH218	included	excluded	excluded	included	included	included	excluded	included	excluded	excluded	excluded	excluded	excluded
LT_S56	TH231	included	included	included	included	included	included	excluded	excluded	excluded	excluded	excluded	excluded	excluded
LT_S57	TH226	included	included	included	included	included	included	included	included	excluded	excluded	excluded	excluded	excluded
LT_S58	TH179	included	included	included	included	included	included	excluded	excluded	included	excluded	excluded	excluded	excluded
LT_S63	TH171	included	excluded	excluded	included	included	included	excluded	excluded	included	excluded	excluded	excluded	excluded
LT_S65	TH238_TAT	included	included	included	included	included	included	excluded	excluded	excluded	excluded	excluded	excluded	excluded
LT_S66	TH238	included	included	included	included	included	included	excluded	excluded	excluded	excluded	excluded	excluded	excluded
LT_S67	TH231	included	included	excluded	included	included	included	excluded	excluded	excluded	excluded	excluded	excluded	excluded
LT_S69	TH248	included	excluded	excluded	included	included	included	excluded	included	excluded	excluded	excluded	excluded	excluded
LT_S71	TH236	included	included	included	included	included	included	excluded	included	excluded	included	included	included	excluded
LT_S72	TH222	included	excluded	excluded	included	included	included	excluded	excluded	included	excluded	excluded	excluded	excluded
LT_S74	TH248	included	included	included	included	included	included	excluded	included	excluded	excluded	excluded	excluded	excluded
LT_S75	TH266	included	excluded	excluded	included	included	included	excluded	excluded	excluded	excluded	excluded	excluded	excluded
LT_S78	TH179_TAT	included	included	included	included	included	included	excluded	excluded	included	excluded	excluded	excluded	excluded
LT_S79	TH179	included	included	included	included	included	included	excluded	excluded	included	excluded	excluded	excluded	excluded
LT_S80	TH179	included	excluded	excluded	included	included	included	excluded	excluded	included	excluded	excluded	excluded	excluded
LT_S81	TH266	included	excluded	excluded	included	included	excluded	excluded	excluded	excluded	excluded	excluded	excluded	excluded
LT_S82	TH226	included	included	included	included	included	included	included	included	included	excluded	excluded	excluded	excluded
