# Supplementary material for: Therapy-Induced Evolution of Human Lung Cancer Revealed by Single-Cell RNA Sequencing
Source: Cell. 2020 Sep 3;182(5):1232–1251.e22. doi: 10.1016/j.cell.2020.07.017 (PMC7484178; doi:10.1016/j.cell.2020.07.017)
Supplement: Table S3. Detailed Mutation Analysis, Related to Figure 2 — Excel file containing four sheets of data with specifics of the scRNaseq mutation analysis including 1) Summary of mutations 2) Summary of clinical drivers 3) scRNaseq mutations by cluster and 4) scRNaseq mutations by cell. [file mmc3.xlsx]

## Sheet: Index
Table	Description
1. Summary of Mutations	Summary of mutations found and coverage overr region of interest
2. Clinical Driver Summary	Summary of driver mutations found in the scRNAseq data
3. scRNAseq Mutations by Cluster	Detailed mutations detected by sample where at least one cancer cell was detected
4. scRNAseq Mutations by cell	Detailed mutations detected per cell

## Sheet: 1. Summary of Mutations
SNP/Indel Driven 31/44 (70.45%)	Mutation Found 14/31 (45%)
	Mutation Not Found 17/31 (55%)	Coverage over ROI 0/11 (0%)
		No Coverage over ROI 17/17 (100%)
Fusion Driven 13/44 (29.54%)	Fusion Found 6/13 (46.2%)
	Fusion Not Found 7/13 (53.8%)

## Sheet: 2.Clinical Driver Summary
Sample Name	Patient ID	Oncogenic Driver Mutation	# of Cancer cells	Clincal Driver Mutation found	Coverage of Mutation ROI	Additional Driver Mutation Found
AZ_01	AZ003	EGFR L858R	31	Yes	Yes	No
AZ_02	AZ005	EGFR L858R	6	No	No	NA
AZ_03	AZ003	EGFR L858R	42	Yes	Yes	Yes
AZ_04	AZ008_TAT	EGFR del19	3	No	No	NA
AZ_05	AZ008	EGFR del19	1	No	No	NA
LT_S01	TH158	EGFR del19	4	No	No	NA
LT_S02	TH157	ALK fusion	0	NA	NA	NA
LT_S03	TH156	ALK fusion	0	NA	NA	NA
LT_S05	TH103	ALK fusion	1	No	Can not determine	NA
LT_S07	TH103	ALK fusion	14	No	Can not determine	NA
LT_S08	TH103	ALK fusion	51	Yes	Can not determine	No
LT_S11	TH169	EGFR del19	177	Yes	Yes	No
LT_S13	TH169	EGFR del19	2	No	No	NA
LT_S14	TH153	EGFR del19	0	NA	NA	NA
LT_S16	TH146	ROS1 fusion	2	Yes	Can not determine	No
LT_S21	TH185	EGFR L858R	957	Yes	Yes	Yes
LT_S23	TH185	EGFR L858R	0	NA	NA	NA
LT_S28	TH185	EGFR L858R	1	No	No	NA
LT_S34	TH205	EGFR	24	Yes	Yes	No
LT_S41	TH210	ALK fusion	15	No	Can not determine	NA
LT_S42	TH158	EGFR del19	4	No	No	NA
LT_S43	TH217	EGFR del19	5	No	No	NA
LT_S45	TH218	EGFR L858R	1	No	No	NA
LT_S47	TH220	ALK fusion	178	Yes	Can not determine	Yes
LT_S48	TH155	EGFR del19	17	No	No	NA
LT_S49	TH223	EGFR del19	6	No	No	NA
LT_S50	TH225	KRAS G12C	22	Yes	Yes	No
LT_S51	TH227	ALK fusion	17	No	Can not determine	NA
LT_S52	TH226	EGFR del19	15	Yes	Yes	Yes
LT_S53	TH067	EGFR del19	100	No	No	NA
LT_S54	TH222	ROS1 fusion	1	No	Can not determine	NA
LT_S55	TH218	EGFR L858R	17	No	No	NA
LT_S56	TH231	ALK fusion	322	No	Can not determine	NA
LT_S57	TH226	EGFR del19	194	Yes	Yes	Yes
LT_S58	TH179	BRAF V600E	59	No	No	NA
LT_S63	TH171	ALK fusion	629	Yes	Can not determine	Yes
LT_S65	TH238_TAT	BRAF V600E	5	No	No	NA
LT_S66	TH238	BRAF V600E	229	Yes	Yes	Yes
LT_S67	TH231	ALK fusion	3	No	Can not determine	NA
LT_S69	TH248	EGFR del19	303	Yes	Yes	Yes
LT_S71	TH236	EGFR del19	107	Yes	Yes	Yes
LT_S72	TH222	ROS1 fusion	6	Yes	Can not determine	No
LT_S74	TH248	EGFR del19	72	Yes	Yes	No
LT_S75	TH266	ALK fusion	18	Yes	Can not determine	Yes
LT_S78	TH179_TAT	BRAF V600E	8	No	No	NA
LT_S79	TH179	BRAF V600E	57	Yes	Yes	Yes
LT_S80	TH179	BRAF V600E	15	No	No	NA
LT_S81	TH266	ALK fusion	0	NA	NA	NA
LT_S82	TH226	EGFR del19	13	Yes	Yes	No

## Sheet: 3.scRNAseq Mutations by Cluster
Sample Name	Mutations
AZ_01	EGFR_R521K, TPR_Q2287H, KEAP1_S243C, BRCA2_N372H, JAK1_S1141C, NFE2L2_K506N, TP53_P72R, NFE2L2_G81S, EGFR_L858R
AZ_02
AZ_03	EGFR_R521K, TPR_Q2124H, MAP2K1_R96K, HIF1A_T600I, TPR_M1L, JAK1_L1153F, SETD2_E1929K, DROSHA_V1051I, TPR_D525N, NFE2L2_S136F, TET2_I1762V, KEAP1_D389Y, NFE2L2_V417L, CTNNB1_T41A, CTNNB1_S37F, PIK3CB_E1051K, STRN_R256T, TP53_P72R, EGFR_L858R, KRAS_Q61K
AZ_04
AZ_05
LT_S01
LT_S05	RARA_G428V, ROS1_S2229C, ROS1_K2228Q
LT_S07	EGFR_R521K, TPR_S1824N, RAD21_L192V
LT_S08	EGFR_R521K, KEAP1_A191T, TET2_I1762V, NFE2L2_V417L, KEAP1_G364D, HIF1A_A588T, RAD21_M254I, KEAP1_M161I, BRCA2_N289H, BRIP1_E718V, KEAP1_P361L, ALK-EML4_fusion
LT_S11	EGFR_R521K, EGFR_L833V, NKX2-1_T8M, TPR_D256Y, SETD2_R753I, NFE2L2_L464V, DROSHA_R1342L, TPR_R1024G, RAD21_D95H, TPR_S960N, ERBB2_E1021Q, SETD2_E1929K, TP53_A276D, NFE2L2_R34L, ROS1_A1043S, DROSHA_M1154I, SMARCA4_N1096D, KEAP1_P318L, JAK1_A272S, TPR_E344V, MYCL_S165L, TPM3_E207V, DROSHA_I98M, KEAP1_D479G, MAP2K2_D341H, JAK1_T1102K, BRAF_W450L, EGFR_K745_A750>T, KEAP1_E117K, NFE2L2_D38H, KEAP1_G48…
LT_S13
LT_S16	ROS1_S2229C, ROS1_K2228Q, ROS1-CD74_fusion
LT_S21	EGFR_R521K, SETD2_W1513R, TPR_Q2287H, CTNNB1_I140T, PIK3CB_R835W, SETD2_R753I, DROSHA_R364S, JAK1_E913D, KRAS_G13D, TPR_K1429I, TPR_Q2124H, MAP2K1_Y134C, CTNNB1_M328I, TP53_V216L, KEAP1_G364C, RAD21_G221A, RAD21_L324P, KRAS_G12F, RAD21_D95H, TP53_R282Q, EGFR_A237V, KRAS_Q61H, KEAP1_M110V, EGFR_R1052I, KRAS_G12S, AKT1_R465C, CTNNB1_S37C, KEAP1_R460G, TPR_M1L, EGFR_V536M, TPR_S1824N, TPR_S2206L, TP…
LT_S28
LT_S34	SETD2_W1513R, EGFR_D1014N, SETD2_W1513C, EGFR_L858R, ROS1_V1682F
LT_S41
LT_S42
LT_S43
LT_S45
LT_S47	EGFR_R521K, KEAP1_V83F, NKX2-1_T8M, TP53_E285K, KEAP1_M503K, KRAS_G13D, RAD21_L324P, KEAP1_M110V, KRAS_G12S, TPR_M1L, TPR_S960N, NFE2L2_E79K, AKT1_G394W, EGFR_L387M, JAK1_E8G, RAD21_M51I, NFE2L2_D27G, RAD21_E365Q, SETD2_Q1913E, KEAP1_R272H, NFE2L2_V417L, KEAP1_G364D, KEAP1_E117K, SMARCA4_A1448V, DROSHA_H1294L, SETD2_L1074R, TPR_H743_E744>QK, TPM3_V10M, KEAP1_V79F, MAP2K1_K57T, CTNNB1_F777S, RAD21…
LT_S48	TPR_Q2287H, KEAP1_I461V, KEAP1_R272H
LT_S49	KEAP1_A159P, KEAP1_M161I
LT_S50	EGFR_R521K, ERBB2_P122L, TPR_Q2124H, TPR_M1L, TPR_S960N, KRAS_G12C, SMAD4_L498F, VHL_G106D, MAP2K2_D341H, MAP2K2_R299M, TP53_R175H, HIF1A_A588T, SMAD4_A433S, NFE2L2_K506N, TP53_M169I, MAP2K2_D341N
LT_S51	EGFR_R521K, ALK_K1431T, TPR_P2143Q, KDR_R73M, TPR_M1L, BRCA2_N372H, NFE2L2_H416Y, TPM3_E207V, HIF1A_A588T, RARA_G428V, TP53_S127C, TPR_D612V, NFE2L2_S414N
LT_S52	KEAP1_S592R, KRAS_Q61H, TPR_M1L, TPR_S960N, SMARCA4_G394W, EGFR_K745_A750>T, EGFR_G42D, TPR_S480C, KEAP1_G603W, NFE2L2_D29Y
LT_S53	STRN_F11L, KDR_D180E, TPR_D256Y, NFE2L2_L464V, KDR_V76L, DROSHA_S321L, KEAP1_I461V, ERBB2_I655V, KDR_A1050V, TPR_M1L, KDR_E993K, TPR_G1980W, RAD21_M272I, KEAP1_H311P, TET2_I1762V, MAP2K2_F338Y, TPR_Q906H, MAP2K2_R299M, TP53_V272K, KDR_Q2R, SMARCA4_R521W, KRAS_G13V, KEAP1_M161I, KDR_R347H, HIF1A_Q697E, KDR_E489G, EGFR_D1014N, KEAP1_E611D, KDR_K378N, RAD21_L192V, KRAS_L19F, ROS1_S2229C, CD74_R10W, …
LT_S54
LT_S55	EGFR_R521K, TPR_M1L, KEAP1_V155A
LT_S56	RET_M255I, SETD2_S352C, EGFR_V300M, TPR_A475G, NFE2L2_L464V, DROSHA_R1342L, JAK1_E284K, SMARCA4_Q544P, RARA_P20S, RAD21_L324P, CTNNB1_V600G, KEAP1_S243C, SMARCA4_P109L, TPR_M1L, BRCA2_N372H, KEAP1_R380T, TPR_S960N, KEAP1_R601W, KEAP1_A191T, PTPRT_G276D, KEAP1_H436N, NFE2L2_D29G, KEAP1_E493D, SMARCA4_G1232S, SETD2_N1038S, NF1_G1160C, PIK3CA_M1043L, PTPRT_Q1388K, RARA_S456R, TPR_E344V, TPM3_E207V, …
LT_S57	EGFR_R521K, KRAS_C118S, KEAP1_R116W, MAP2K1_Y134C, TP53_R110P, TP53_Y205C, RAD21_D95H, KRAS_Q61H, ERBB2_I655V, TPR_M1L, TPR_S960N, ERBB2_E1021Q, DROSHA_V1051I, NFE2L2_D29G, BRAF_L514P, BRAF_Q257H, KEAP1_E493D, NFE2L2_H416Y, SETD2_D1436N, CTNNB1_M739I, FGFR2_G305R, TPM3_E207V, MAP2K2_D341H, RAD21_M272I, EGFR_L1167V, TET2_I1762V, STK11_Q302P, SMARCA4_G394W, KEAP1_V369M, TP53_D391N, EGFR_K745_A750>T…
LT_S58	DROSHA_R1342L, STRN_D274E, KEAP1_M110I, KRAS_Q61H, KEAP1_S243C, TPR_M1L, BRCA2_N372H, TPR_S2206L, TET2_I1762V, PTPRT_D947E, KEAP1_G364D, MAP2K2_R299M, ERBB2_R143Q, NFE2L2_L266F, ERBB4_P800S, TPM3_V10M, SMARCA4_E1646K, SMARCA4_A948V, NFE2L2_T80A, ROS1_S2229C, AKT1_D323Y, NFE2L2_K506N, TP53_P72R, MAP2K2_F338L, SMARCA4_L1042P, KEAP1_P361L, MAP2K2_D341N, NFE2L2_S414N, ROS1_K2228Q, DROSHA_E1363D
LT_S63	EGFR_R521K, KRAS_C118S, TPR_Q2287H, TP63_I213F, TP63_T388I, KRAS_G12V, KEAP1_R460S, TPR_Q2124H, SOX2_D123V, NF1_V54F, KEAP1_R116W, JAK1_E284K, DROSHA_S321L, KEAP1_S592R, RAD21_D95H, KEAP1_I461V, KEAP1_S243C, SMARCA4_P109L, AKT1_R465C, DROSHA_P1292L, KEAP1_V167F, TPR_M1L, TPR_S1824N, KEAP1_R380T, TPR_S960N, ERBB2_E1021Q, KEAP1_H436N, NFE2L2_D29G, DROSHA_M1154I, SMARCA4_N1096D, KEAP1_E493D, NFE2L2_…
LT_S65
LT_S66	EGFR_R521K, ROS1_T766I, KRAS_C118S, HIP1_A734T, RB1_S127N, ROS1_Y2092C, ROS1_L1287F, SETD2_R753I, NFE2L2_L464V, KDR_V76L, KEAP1_R116W, DROSHA_S321L, RAD21_L324P, KRAS_G12F, ROS1_V2144I, KEAP1_M110I, NOTCH1_H1611R, HIP1_R940Q, KRAS_Q61H, KEAP1_S243C, AKT1_R465C, ROS1_S23F, TPR_M1L, BRCA2_N372H, HIP1_S277N, TPR_S2206L, TP53_L194R, KEAP1_R320W, KEAP1_P278S, SMARCA4_R1125G, KEAP1_H436N, KEAP1_E493D, …
LT_S67	BRCA2_N372H, NFE2L2_G31A
LT_S69	EGFR_S811F, NKX2-1_T8M, TPR_D256Y, TPR_Q2287H, DROSHA_R1342L, TPR_Q2124H, KEAP1_R116W, ROS1_V789A, DROSHA_S321L, TPR_P2143Q, KRAS_G12F, EGFR_R1052I, HIF1A_R754S, KDR_N143K, AKT1_R465C, KEAP1_V167F, TPR_M1L, TPR_S2206L, KEAP1_R380T, HIP1_E34K, KEAP1_T142M, SMARCA4_N1096D, KEAP1_E493D, FGFR2_G305R, JAK1_A272S, STRN_A304S, MAP2K2_D341H, TP53_P77L, JAK1_T1102K, TPR_N930S, KEAP1_V369L, SMARCA4_G394W, …
LT_S71	NOTCH1_A1851S, ROS1_Y2092C, KRAS_G13D, JAK1_E284K, FGFR1_D647N, DROSHA_S321L, RAD21_L324P, AKT1_R465C, TPR_M1L, TPR_A967P, HIP1_E34K, MAP2K1_M146I, DROSHA_M1154I, KEAP1_Q284L, SMAD4_L498F, TPM3_E207V, TPR_G1980W, EGFR_L1167V, TPR_E1362Q, SMARCA4_G394W, SETD2_Q1913E, EGFR_K745_A750>T, KEAP1_R272H, NOTCH1_G1394R, DROSHA_H1294L, NFE2L2_L266F, KEAP1_A40V, TPM3_V10M, TPR_G2260V, RAD21_M254I, KEAP1_G43…
LT_S72	KEAP1_I461V, TPR_M1L, EGFR_L1167V, TPR_E415K, SETD2_H1837Y, ROS1_S2229C, SMARCA4_L1042P, ROS1_K2228Q, ROS1-EZR_fusion
LT_S74	EGFR_I91V, SMARCA4_Q544P, DROSHA_S321L, KEAP1_S592R, KDR_N143K, TPR_M1L, TPM3_E207V, TPR_G1980W, TPR_T245S, DROSHA_V113F, EGFR_L1167V, NKX2-1_G142R, EGFR_K745_A750>T, NFE2L2_V417L, KEAP1_E117K, MAP2K2_R299M, TP53_N345_G356del12, NFE2L2_L266F, EGFR_G42D, TPM3_V10M, TP53_G244D, RAD21_M254I, SMARCA4_P12S, TP53_M246V, RAD21_V284F, NKX2-1_S79L, KEAP1_G527F, RARA_G428V, ROS1_S2229C, DROSHA_P56Q, NFE2L2…
LT_S75	KRAS_Q61H, TPR_M1L, KEAP1_T142M, TP53_E180K, RAD21_E365Q, MAP2K2_R299M, TPM3_V10M, RARA_A255T, TP53_Q144H, TP53_L145P, NFE2L2_P477S, TPR_K788M, TP53_P72R, SMARCA4_L1042P, NOTCH1_V1686M, ALK-EML4_fusion
LT_S78	AKT1_G394W, NFE2L2_R34L
LT_S79	NKX2-1_T8M, KEAP1_R116W, TPR_M1L, BRCA2_N372H, JAK1_R108W, AKT1_G394W, BRIP1_K242N, EGFR_E709_T710>D, TPR_N930S, DROSHA_C641S, MAP2K2_R299M, TP53_R337C, ROS1_E2296K, CTNNB1_G616E, SMARCA4_P12S, KEAP1_V316_M317delVM, RAD21_V284F, ROS1_S2229C, EGFR_L1034I, TP53_D281E, ERBB2_I613V, TP53_P72R, NOTCH1_A2178S, ROS1_K2228Q, BRAF_V600E
LT_S80	TPR_M1L, BRCA2_N372H, PTPN13_M1196I, MAP2K1_P15S, TPM3_V10M, ROS1_S2229C, EGFR_A237Y, ROS1_K2228Q
LT_S82	EGFR_R521K, JAK1_N833T, SMARCA4_Q544P, ERBB2_I655V, STK11_F354L, EGFR_K745_A750>T, SMARCA4_A948V, DROSHA_G1027V, TP53_L111Q, EGFR_S442I, TP53_P72R

## Sheet: 4. scRNAseq Mutations by cell
cell_id	Mutations Found
A10_1001000407	['EGFR_R521K']
A10_1001000408	['TP53_S241F']
A10_1001000412	['EGFR_R521K', 'TP53_S241F']
A10_B001544	['TPR_Q2287H']
A10_B003518	[]
A10_B003523	[]
A10_B003527	[]
A10_B003529	['ALK_K1491R', 'MAP2K2_R299M']
A10_B003588	[]
A11_1001000407	['EGFR_R521K', 'TP53_S241F']
A11_1001000408	[]
A11_1001000412	['EGFR_R521K', 'TP53_S241F']
A11_B000861	[]
A11_B002077	['NKX2-1_G142R']
A11_B002079	[]
A11_B003115	[]
A11_B003119	['SMARCA4_R521W']
A11_B003518	[]
A11_B003522	['NFE2L2_K506N']
A11_B003527	[]
A12_1001000317	['HIF1A_A588T']
A12_1001000407	['EGFR_R521K', 'NFE2L2_G31E']
A12_1001000408	[]
A12_1001000412	['EGFR_R521K']
A12_B002077	['KEAP1_M110I', 'KEAP1_R116W', 'NFE2L2_G81S']
A12_B002078	['KEAP1_D389Y']
A12_B003116	[]
A12_B003119	[]
A12_B003518	['KEAP1_G364D']
A12_B003527	['TP63_V364I']
A12_B003529	[]
A12_B003776	[]
A13_1001000340	[]
A13_1001000407	['EGFR_L858R', 'TP53_S241F']
A13_1001000408	['TP53_S241F']
A13_1001000412	[]
A13_B003112	['TPR_M1L']
A13_B003116	[]
A13_B003518	['TPM3_V10M']
A13_B003522	['KEAP1_W544C']
A13_B003527	[]
A13_B003529	[]
A13_B003777	[]
A13_B003894	[]
A14_1001000339	['JAK1_A272S']
A14_1001000340	[]
A14_1001000407	[]
A14_1001000408	[]
A14_1001000412	[]
A14_B000422	['KRAS_C185S']
A14_B002079	[]
A14_B003112	[]
A14_B003120	[]
A14_B003518	[]
A14_B003527	['ALK_K1491R', 'ALK_L1318M', 'KEAP1_E117K']
A14_B003775	[]
A14_B003776	[]
A14_B003777	[]
A15_1001000340	[]
A15_1001000407	[]
A15_1001000408	[]
A15_1001000412	['EGFR_R521K']
A15_B002077	[]
A15_B002078	['EGFR_R521K', 'NFE2L2_G81S']
A15_B003112	[]
A15_B003116	['TPM3_V10M']
A15_B003129	['TPR_M1L']
A15_B003518	['ALK_K1491R', 'KEAP1_G524C', 'KEAP1_G527F']
A15_B003522	[]
A15_B003527	['TP63_T388I']
A15_B003529	[]
A15_B003776	[]
A15_B003894	[]
A16_1001000339	['EGFR_R521K']
A16_1001000407	['EGFR_L858R', 'EGFR_R521K', 'TP53_S241F']
A16_1001000408	[]
A16_1001000412	['EGFR_L858R']
A16_B003116	[]
A16_B003120	[]
A16_B003129	[]
A16_B003518	['SMARCA4_R521W']
A16_B003527	[]
A16_B003654	[]
A16_B003775	[]
A16_B003776	['TPR_M1L']
A16_B003777	['TPR_Q2287H']
A17_1001000339	['EGFR_R521K']
A17_1001000407	['EGFR_R521K', 'TP53_S241F']
A17_1001000408	[]
A17_1001000412	['KEAP1_V271M', 'KRAS_G13V', 'TP53_S241F']
A17_B000420	[]
A17_B002077	[]
A17_B003518	[]
A17_B003775	[]
A17_B003776	[]
A17_B003777	['TP53_L344R']
A18_1001000407	[]
A18_1001000408	[]
A18_B000420	['HIP1_A734T']
A18_B000422	[]
A18_B002078	['TP53_P72R']
A18_B003112	['PTPRT_N510K', 'PTPRT_P1096S']
A18_B003116	[]
A18_B003120	[]
A18_B003518	[]
A18_B003527	[]
A18_B003771	[]
A18_B003775	['HIP1_E172K']
A18_B003776	[]
A18_B003777	['EGFR_L1034I', 'KEAP1_V316_M317delVM', 'SMARCA4_G394W']
A19_1001000340	[]
A19_1001000407	['AKT1_R465C', 'TP53_S241F']
A19_1001000408	['TPR_V2141L']
A19_1001000412	[]
A19_B000420	['NFE2L2_G81S']
A19_B000422	['NFE2L2_G81S', 'TPR_H536R']
A19_B002078	[]
A19_B003070	[]
A19_B003183	['NFE2L2_S136F']
A19_B003518	['KRAS_Q61K', 'SMARCA4_P12S']
A19_B003527	['KEAP1_R15L']
A19_B003588	['KEAP1_H436N']
A19_B003776	['SMARCA4_R521W']
A19_B003777	[]
A1_B000860	[]
A1_B000863	[]
A1_B001543	[]
A1_B001546	[]
A1_B003523	['MAP2K2_D341N']
A1_B003648	[]
A20_1001000339	['NKX2-1_T8M']
A20_1001000407	['DROSHA_L1176F']
A20_1001000408	['EGFR_L858R']
A20_1001000412	[]
A20_B000422	['KRAS_Q61H', 'PIK3CB_E1051K']
A20_B002079	['NFE2L2_G81S', 'SMARCA4_A1448V']
A20_B003112	[]
A20_B003120	[]
A20_B003518	['ALK_K1491R', 'KRAS_C118S']
A20_B003527	[]
A20_B003588	[]
A21_1001000407	['MAP2K2_F338L']
A21_1001000408	[]
A21_1001000412	['EGFR_R521K']
A21_B000420	['NFE2L2_G81S']
A21_B000422	['TPR_M1L']
A21_B002079	['NFE2L2_G81S']
A21_B003112	[]
A21_B003120	[]
A21_B003518	[]
A21_B003527	[]
A21_B003654	[]
A21_B003775	['JAK1_A272S']
A21_B003777	[]
A22_1001000407	['TPR_D612V']
A22_1001000408	[]
A22_B003067	[]
A22_B003071	[]
A22_B003112	[]
A22_B003116	[]
A22_B003518	[]
A22_B003522	['KEAP1_V167F']
A22_B003527	[]
A22_B003776	[]
A22_B003777	[]
A22_B003995	[]
A2_1001000408	[]
A2_1001000411	[]
A2_B000862	['NFE2L2_V417L']
A2_B001543	[]
A3_1001000408	[]
A3_1001000412	['TP53_S241F']
A3_B003129	[]
A3_B003191	[]
A3_B003659	['KDR_E993K']
A4_10001000325	[]
A4_1001000317	[]
A4_1001000407	['BAP1_G340S', 'EGFR_R521K']
A4_1001000411	['EGFR_R521K', 'TP53_S241F']
A4_B000862	['KEAP1_M161I', 'KEAP1_R272H', 'NFE2L2_D27G']
A5_1001000317	['BRCA2_N289H']
A5_1001000407	['EGFR_R521K', 'TP53_S241F']
A5_1001000408	['EGFR_R521K', 'KRAS_Q61H']
A5_B000862	['ALK_K1491R']
A5_B001474	['RAD21_V284F']
A5_B003648	['KDR_K378N']
A6_1001000408	[]
A6_1001000412	['EGFR_R521K']
A6_B000863	['ALK_K1491R']
A6_B001474	[]
A6_B003093	['MAP2K2_R299M', 'RARA_A255T']
A6_B003129	[]
A6_B003648	[]
A7_10001000325	['ALK-EML4_fusion']
A7_1001000407	[]
A7_1001000408	['EGFR_R521K']
A7_B000862	['ALK_K1491R']
A7_B003125	[]
A7_B003518	['MAP2K2_D341H', 'MAP2K2_R299M']
A8_1001000340	[]
A8_B000863	['ALK_K1491R', 'RAD21_E365Q']
A8_B001474	[]
A8_B001543	[]
A8_B003126	['EGFR_R521K', 'TPR_S960N']
A8_B003132	[]
A8_B003523	[]
A8_B003527	[]
A8_B003528	[]
A9_10001000325	[]
A9_1001000407	[]
A9_1001000408	[]
A9_1001000412	['EGFR_R521K', 'TP53_S241F']
A9_B000860	[]
A9_B000862	[]
A9_B001474	[]
A9_B001475	[]
A9_B003119	[]
A9_B003518	[]
A9_B003527	[]
A9_B003577	[]
A9_B003588	[]
A9_B003647	['BRCA2_N372H', 'NFE2L2_S414N', 'TP53_S127C']
B10_1001000340	['EGFR_R521K']
B10_1001000407	['EGFR_R521K']
B10_1001000408	[]
B10_1001000411	['TP53_S241F']
B10_1001000412	['EGFR_L858R', 'EGFR_R521K', 'TP53_S241F']
B10_B000863	['ALK_K1491R', 'KEAP1_G364D', 'KEAP1_V418L']
B10_B001548	[]
B10_B003518	[]
B10_B003522	['ALK_K1491R', 'TP53_P72R']
B10_B003529	[]
B10_B003577	['DROSHA_R1342L']
B11_10001000325	['EGFR_R521K', 'ALK-EML4_fusion']
B11_1001000407	['EGFR_R521K', 'NFE2L2_H416Y', 'NFE2L2_S414N', 'NFE2L2_V417L']
B11_1001000408	[]
B11_1001000412	['EGFR_R521K', 'TP53_S241F']
B11_B000420	[]
B11_B000861	['NFE2L2_E79K']
B11_B003518	['ALK_K1491R']
B11_B003527	[]
B11_B003528	['KEAP1_G364D', 'KEAP1_P361L', 'TPR_M1L']
B12_1001000407	['EGFR_R521K', 'TP53_S241F']
B12_1001000408	['EGFR_R521K', 'TPR_K1429I']
B12_1001000412	['EGFR_L858R']
B12_B001008	[]
B12_B002077	['NFE2L2_G81S']
B12_B003518	[]
B12_B003527	[]
B12_B003776	['KEAP1_E493D', 'TP53_P72R']
B13_1001000340	['TPM3_V10M']
B13_1001000407	['EGFR_R521K']
B13_1001000408	[]
B13_1001000412	['EGFR_L858R', 'EGFR_R521K']
B13_B000422	['KEAP1_S243C', 'NFE2L2_G81S', 'STK11_G242W']
B13_B003116	['CTNNB1_V600G']
B13_B003518	[]
B13_B003527	['KEAP1_P318L']
B13_B003529	[]
B13_B003775	[]
B13_B003776	[]
B14_1001000407	['EGFR_R521K', 'JAK1_E913D', 'TP53_S241F']
B14_1001000408	['TPR_N930S']
B14_1001000412	['EGFR_R521K', 'TP53_C242S']
B14_B002078	['VHL_G106D']
B14_B003112	['TP53_P72R']
B14_B003116	[]
B14_B003518	[]
B14_B003527	['NFE2L2_S414N']
B14_B003588	[]
B14_B003771	[]
B14_B003776	[]
B14_B003777	[]
B15_1001000339	['EGFR_L833V']
B15_1001000340	['EGFR_K745_A750>T', 'TP53_P72R']
B15_1001000407	['EGFR_R521K', 'TP53_S241F']
B15_1001000408	[]
B15_1001000412	['ERBB2_E1021Q', 'TP53_S241F']
B15_B000579	['EGFR_R521K', 'KRAS_G12C']
B15_B003187	[]
B15_B003191	['DROSHA_V1051I', 'MAP2K2_R299M']
B15_B003518	[]
B15_B003527	['KEAP1_I461V', 'KEAP1_R460S']
B15_B003529	['NFE2L2_S414N']
B15_B003776	['RARA_A255T']
B15_B003777	['TPM3_V10M']
B16_1001000339	[]
B16_1001000340	[]
B16_1001000407	['TP53_S241F']
B16_1001000408	[]
B16_B003112	['TPM3_V10M']
B16_B003116	[]
B16_B003120	[]
B16_B003126	[]
B16_B003518	['KEAP1_F280Y', 'KEAP1_Q282P']
B16_B003522	[]
B16_B003527	[]
B16_B003775	[]
B16_B003776	[]
B16_B003777	[]
B17_1001000339	[]
B17_1001000340	[]
B17_1001000407	['EGFR_L858R', 'EGFR_R521K', 'JAK1_E913D']
B17_1001000408	[]
B17_1001000412	['EGFR_R521K', 'NFE2L2_S414N']
B17_B002079	['NFE2L2_G81S']
B17_B003120	['SETD2_H1837Y']
B17_B003527	[]
B17_B003529	['ERBB2_E1021Q']
B17_B003588	[]
B17_B003776	[]
B18_1001000339	['EGFR_K745_A750>T', 'EGFR_R521K']
B18_1001000407	['TP53_C242S']
B18_1001000408	['TP53_S241F']
B18_1001000412	['EGFR_R521K', 'TP53_S241F']
B18_B003112	[]
B18_B003120	[]
B18_B003183	['STRN_R256T']
B18_B003527	[]
B18_B003588	[]
B18_B003776	[]
B18_B003777	[]
B19_1001000339	['EGFR_R521K']
B19_1001000407	['EGFR_L858R', 'EGFR_R521K', 'TP53_S241F']
B19_1001000408	['EGFR_R521K']
B19_B000420	['CTNNB1_F777S']
B19_B003071	['ROS1_V1682F']
B19_B003116	[]
B19_B003776	['DROSHA_S321L']
B19_B003894	['ROS1_I1374F']
B19_B003930	[]
B1_1001000407	[]
B1_1001000408	[]
B1_B000863	[]
B1_B003187	[]
B20_1001000339	['TPR_S960N']
B20_1001000407	['EGFR_R521K']
B20_1001000408	['EGFR_R521K']
B20_1001000412	[]
B20_B002079	['TP53_P72R']
B20_B003522	[]
B20_B003527	['AKT1_R465C']
B21_1001000407	['EGFR_R521K']
B21_1001000408	[]
B21_1001000412	['EGFR_R521K']
B21_B000422	['EGFR_R521K', 'NFE2L2_G81S', 'NKX2-1_S79L']
B21_B002079	['NFE2L2_G81S']
B21_B003116	[]
B21_B003518	['EGFR_G42D']
B21_B003522	['TP53_P72R']
B21_B003654	[]
B21_B003776	[]
B21_B003777	['DROSHA_S321L']
B22_1001000339	[]
B22_1001000340	[]
B22_1001000407	['EGFR_L858R', 'EGFR_R521K', 'KEAP1_G509W']
B22_1001000408	[]
B22_1001000412	[]
B22_B000420	['NFE2L2_H416Y']
B22_B002079	[]
B22_B003120	[]
B22_B003518	['TPR_E344V']
B22_B003529	[]
B22_B003775	[]
B22_B003776	[]
B2_1001000317	[]
B2_1001000412	['KRAS_C185S', 'RAD21_V284F']
B2_B000861	[]
B2_B000863	[]
B2_B001558	[]
B2_B003126	[]
B2_B003129	[]
B2_B003191	['MAP2K2_R299M', 'NFE2L2_K506N']
B2_B003659	['KDR_Q2R', 'TET2_I1762V']
B3_1001000315	[]
B3_1001000407	['TP53_S241F', 'TPR_R60W']
B3_B000862	[]
B3_B000863	[]
B4_1001000340	['EGFR_R521K']
B4_B001543	['EGFR_L1034I']
B4_B003132	[]
B4_B003518	[]
B4_B003648	[]
B5_10001000325	[]
B5_1001000340	['TP53_P72R']
B5_1001000407	['EGFR_R521K']
B5_1001000412	['EGFR_L858R', 'EGFR_R521K', 'STRN_D278H']
B5_B000860	[]
B5_B000861	[]
B5_B000863	['ALK_K1491R']
B5_B001464	['TP53_E180K', 'TP53_P72R']
B5_B001544	['EGFR_L858R', 'EGFR_R521K']
B5_B001548	['ROS1_K2228Q', 'ROS1_S2229C']
B5_B001559	[]
B5_B003191	[]
B5_B003577	[]
B6_1001000317	['EGFR_R521K']
B6_1001000340	[]
B6_1001000412	[]
B6_B000862	[]
B6_B000863	[]
B6_B001474	['TPR_G1980W']
B6_B001545	['BRAF_V600E', 'BRCA2_N372H', 'DROSHA_C641S']
B6_B003125	['SETD2_Q624E']
B6_B003191	['EGFR_K745_A750>T', 'KEAP1_D78N', 'KEAP1_V79F']
B7_1001000407	['EGFR_G42D', 'TP53_S241F']
B7_1001000408	['RARA_G428V']
B7_1001000412	['EGFR_R521K', 'TP53_C242S']
B7_B001548	['ERBB2_I613V']
B7_B003518	[]
B7_B003527	[]
B7_B003659	[]
B8_1001000317	[]
B8_1001000407	['EGFR_R521K', 'RAD21_V284F', 'TP53_S241F']
B8_1001000408	[]
B8_B001475	['TP53_G244D']
B8_B003132	[]
B8_B003518	[]
B8_B003527	['TPR_Q2287H']
B8_B003528	['ERBB2_R143Q', 'MAP2K2_R299M', 'ROS1_K2228Q', 'ROS1_S2229C', 'TPR_M1L']
B8_B003648	[]
B9_1001000407	[]
B9_1001000408	[]
B9_1001000412	['EGFR_R521K', 'KEAP1_A191T']
B9_B000863	[]
B9_B001475	[]
B9_B003518	['TP53_P72R']
B9_B003522	['KEAP1_R272H']
B9_B003588	[]
C10_10001000325	['BRCA2_N289H']
C10_1001000407	['EGFR_L858R', 'EGFR_R521K', 'TP53_S241F']
C10_1001000408	[]
C10_1001000412	['KEAP1_V123L']
C10_B000580	['TPR_S960N']
C10_B000863	[]
C10_B001470	[]
C10_B001545	[]
C10_B001548	['RAD21_V284F']
C10_B003119	['EGFR_V300M']
C10_B003518	[]
C10_B003527	[]
C11_10001000325	['EGFR_R521K']
C11_1001000327	[]
C11_1001000407	['EGFR_L858R', 'EGFR_R521K']
C11_1001000408	['EGFR_L858R', 'EGFR_R521K']
C11_1001000412	['TP53_C242S']
C11_B000420	['NFE2L2_G81S']
C11_B000862	[]
C11_B000863	['ALK_K1491R']
C11_B001556	['TPM3_V10M']
C11_B003527	[]
C11_B003529	[]
C11_B003577	[]
C12_10001000325	[]
C12_1001000340	['EGFR_R521K', 'JAK1_A272S']
C12_1001000407	['EGFR_R521K', 'TP53_S241F']
C12_1001000408	['EGFR_R521K', 'SETD2_W1513R', 'TPR_M1L', 'TPR_S2206L']
C12_1001000412	['EGFR_R521K']
C12_B002078	[]
C12_B003116	[]
C12_B003527	[]
C13_1001000407	['EGFR_R521K', 'TP53_S241F']
C13_1001000408	['EGFR_L858R', 'EGFR_R521K', 'KEAP1_S102L']
C13_1001000412	[]
C13_B000422	['KEAP1_G430S', 'NFE2L2_G81S']
C13_B003112	[]
C13_B003116	[]
C13_B003518	[]
C13_B003527	[]
C13_B003771	[]
C13_B003775	['HIP1_R867P']
C14_1001000339	[]
C14_1001000407	['EGFR_R521K']
C14_1001000408	['EGFR_R521K']
C14_1001000412	[]
C14_B000420	['EGFR_G42D', 'NFE2L2_G81S', 'SMARCA4_K502N']
C14_B002079	['BRCA2_N372H']
C14_B003518	[]
C14_B003527	[]
C14_B003588	[]
C14_B003776	[]
C14_B003777	[]
C14_B003894	[]
C15_1001000339	[]
C15_1001000407	['EGFR_R521K']
C15_1001000412	['TP53_C242S']
C15_B000422	[]
C15_B002079	['EGFR_F856L', 'NFE2L2_G81S']
C15_B003527	[]
C15_B003771	[]
C15_B003775	['ROS1_F2046Y']
C15_B003776	[]
C15_B003777	['TPR_M1L']
C16_1001000407	['EGFR_R521K']
C16_1001000408	['TP53_S241F']
C16_1001000411	['EGFR_R521K']
C16_1001000412	[]
C16_B002077	[]
C16_B003116	[]
C16_B003120	[]
C16_B003518	[]
C16_B003527	[]
C16_B003654	['KEAP1_G603W', 'SMARCA4_G394W', 'TPR_S960N']
C16_B003776	['KRAS_L19F', 'TPR_Q2124H']
C16_B003777	[]
C17_1001000407	['EGFR_R521K', 'TP53_S241F']
C17_1001000408	['TP53_S241F']
C17_1001000412	['EGFR_R521K', 'TP53_S241F']
C17_B003120	[]
C17_B003183	['SETD2_E1929K']
C17_B003518	['SMARCA4_F1052L']
C17_B003527	[]
C17_B003588	[]
C17_B003775	['NFE2L2_D77H']
C17_B003776	[]
C17_B003777	['KEAP1_E117K', 'NKX2-1_G142R']
C18_1001000339	['TP53_P72R']
C18_1001000407	['EGFR_L858R', 'EGFR_R521K']
C18_1001000408	['EGFR_R521K']
C18_1001000412	['EGFR_R521K', 'TP53_C242S']
C18_B002079	[]
C18_B003112	[]
C18_B003116	['TPM3_V10M']
C18_B003518	[]
C18_B003527	[]
C18_B003776	['TPR_M1L']
C18_B003777	[]
C19_1001000339	['EGFR_R521K', 'TP53_P72R']
C19_1001000340	['CD74_R10W']
C19_1001000407	['HIF1A_A588T', 'TPR_M1L']
C19_1001000408	[]
C19_1001000412	['TP53_S241F']
C19_B000420	['BRAF_V600E', 'NFE2L2_G81S', 'TP53_P72R']
C19_B002079	['CTNNB1_Q165H']
C19_B003112	['RARA_P20S', 'SMARCA4_L1042P']
C19_B003116	[]
C19_B003120	[]
C19_B003183	[]
C19_B003522	[]
C19_B003527	[]
C19_B003529	[]
C19_B003777	[]
C19_B003920	['EGFR_K745_A750>T', 'NFE2L2_E82D']
C1_1001000317	[]
C1_1001000408	[]
C1_B000863	[]
C1_B001474	['NFE2L2_P477S']
C1_B003115	[]
C1_B003126	[]
C1_B003129	[]
C1_B003995	[]
C20_1001000340	['EGFR_R521K', 'NFE2L2_L464V']
C20_1001000407	[]
C20_1001000408	[]
C20_B002079	['ROS1_K2228Q', 'ROS1_S2229C']
C20_B003112	[]
C20_B003116	[]
C20_B003120	[]
C20_B003518	[]
C20_B003527	[]
C20_B003529	[]
C20_B003654	[]
C20_B003775	['TP53_P72R']
C21_1001000407	['EGFR_L387M', 'EGFR_R521K']
C21_1001000408	['EGFR_R521K']
C21_1001000412	['CTNNB1_L402F', 'EGFR_R521K']
C21_B003116	['TPR_M1L']
C21_B003120	[]
C21_B003776	[]
C22_1001000339	[]
C22_1001000340	[]
C22_1001000407	['EGFR_G598V', 'EGFR_L858R', 'EGFR_R521K', 'TP53_S241F']
C22_1001000408	['EGFR_L858R']
C22_1001000412	['TP53_S241F']
C22_B000862	['ALK_K1491R']
C22_B002079	['NFE2L2_G81S']
C22_B003067	[]
C22_B003112	[]
C22_B003116	[]
C22_B003120	[]
C22_B003518	[]
C22_B003527	[]
C22_B003647	['EGFR_R521K', 'TPM3_E207V']
C22_B003775	[]
C2_1001000340	[]
C2_1001000407	[]
C2_1001000408	['EGFR_R521K']
C2_1001000412	['EGFR_R521K', 'TP53_C242Y', 'TP53_S241F']
C2_B000862	['ALK_K1491R', 'ALK-EML4_fusion']
C2_B000863	[]
C2_B003187	[]
C2_B003648	['TPR_R467L']
C3_1001000327	['EGFR_R521K']
C3_1001000408	['TP53_N345_G356del12', 'TP53_S241F']
C3_B000579	['KRAS_G12C']
C3_B000860	[]
C3_B000861	[]
C3_B000863	[]
C3_B001544	[]
C3_B003129	['KEAP1_V79F', 'NFE2L2_K506N']
C3_B003187	[]
C4_10001000325	['EGFR_R521K']
C4_1001000302	[]
C4_1001000317	['EGFR_R521K', 'TET2_I1762V']
C4_1001000407	['EGFR_R521K']
C4_1001000412	['EGFR_R521K']
C4_B000863	[]
C4_B001474	['AKT1_D323Y', 'EGFR_K745_A750>T']
C4_B003129	['TPR_S960N']
C4_B003191	['SETD2_D1436N']
C5_1001000317	[]
C5_1001000327	['EGFR_R521K']
C5_1001000408	[]
C5_B000862	[]
C5_B000863	[]
C5_B001464	[]
C5_B003125	[]
C5_B003129	['TPR_M1L']
C5_B003187	[]
C5_B003647	['EGFR_R521K', 'RARA_G428V']
C6_1001000317	['EGFR_R521K']
C6_1001000408	['EGFR_R521K']
C6_1001000412	['EGFR_R521K']
C6_B000862	[]
C6_B000863	[]
C6_B001545	['BRCA2_N372H', 'TP53_D281E', 'TP53_P72R', 'BRIP1_K242N']
C6_B001556	[]
C6_B003187	[]
C6_B003527	[]
C6_B003648	['KDR_E489G', 'KDR_P172N']
C7_1001000317	['EGFR_R521K']
C7_1001000407	['TP53_S241F']
C7_1001000408	[]
C7_1001000412	['TP53_S241F']
C7_B003518	[]
C7_B003523	['AKT1_D323Y', 'TET2_I1762V']
C7_B003527	[]
C7_B003648	[]
C8_1001000340	['EGFR_K745_A750>T', 'EGFR_R521K', 'JAK1_T1102K', 'TP53_P72R']
C8_1001000407	['CTNNB1_Q165H']
C8_1001000408	[]
C8_1001000412	['EGFR_R521K']
C8_B000863	['TPR_R105P']
C8_B001556	[]
C8_B001558	[]
C8_B003518	[]
C8_B003523	['KEAP1_S243C']
C8_B003527	[]
C8_B003659	[]
C9_1001000317	[]
C9_1001000340	[]
C9_1001000407	['EGFR_L858R', 'EGFR_R521K']
C9_1001000408	[]
C9_1001000412	[]
C9_B000863	[]
C9_B003518	['ALK_K1491R']
C9_B003527	[]
C9_B003528	[]
C9_B003588	[]
D10_1001000407	['EGFR_L858R']
D10_1001000408	['TP53_S241F']
D10_1001000412	['EGFR_R521K', 'TP53_S241F']
D10_B000573	[]
D10_B000860	[]
D10_B000862	['ALK_K1491R', 'KEAP1_M503K', 'TPR_H2029Y']
D10_B001474	['TPM3_E207V']
D10_B001475	[]
D10_B001545	[]
D10_B001546	['EGFR_L858R', 'NFE2L2_K506N']
D10_B001558	[]
D10_B003119	['SOX2_G31C']
D10_B003523	['ROS1_K2228Q', 'ROS1_S2229C']
D10_B003527	['TP53_P72R']
D10_B003528	['SMARCA4_A948V', 'SMARCA4_L1042P']
D10_B003529	['KEAP1_D479G']
D11_1001000340	['TP53_P72R', 'TPR_G2260V']
D11_1001000407	['EGFR_R521K']
D11_1001000408	[]
D11_1001000412	['EGFR_L858R', 'EGFR_R521K', 'TP53_S241F']
D11_B000862	[]
D11_B001474	['KEAP1_S592R']
D11_B002077	[]
D11_B002079	['NFE2L2_G81S']
D11_B003527	[]
D12_1001000327	[]
D12_1001000407	['EGFR_R521K', 'TP53_S241F', 'TPR_D612V']
D12_1001000408	['TP53_S241F']
D12_1001000412	[]
D12_B000862	['ALK_K1491R', 'DROSHA_H1294L', 'SETD2_L1074R']
D12_B003120	[]
D12_B003518	[]
D12_B003527	[]
D12_B003529	['AKT1_D323Y', 'NFE2L2_S230L', 'TPM3_V10M']
D12_B003775	[]
D12_B003776	['EGFR_K745_A750>T', 'NFE2L2_T80A', 'TPR_R987H']
D12_B003777	[]
D13_1001000340	['EGFR_K745_A750>T', 'EGFR_R521K']
D13_1001000407	['EGFR_A237V', 'EGFR_L858R', 'EGFR_R521K']
D13_1001000408	['TP53_S241F']
D13_1001000412	['EGFR_R521K', 'KEAP1_G364S']
D13_B000422	['DROSHA_C641S', 'MAP2K1_S331R']
D13_B002077	['NFE2L2_G81S', 'SMARCA4_G394W']
D13_B003112	[]
D13_B003116	[]
D13_B003120	[]
D13_B003518	[]
D13_B003527	['BRIP1_G652E']
D13_B003775	[]
D13_B003776	[]
D14_1001000339	['EGFR_K745_A750>T', 'EGFR_R521K']
D14_1001000407	['EGFR_R521K', 'HIF1A_A588T', 'NFE2L2_S414N']
D14_1001000408	['EGFR_L858R', 'TP53_S241F']
D14_1001000412	[]
D14_B000422	['EGFR_R521K', 'KRAS_Q61H', 'MAP2K2_R299M', 'NFE2L2_G81S', 'SETD2_Q761E', 'SETD2_R753I', 'TPR_Q1322H']
D14_B003112	[]
D14_B003116	['SMAD4_S204Y']
D14_B003125	[]
D14_B003518	[]
D14_B003527	[]
D14_B003529	[]
D14_B003588	[]
D14_B003776	[]
D15_1001000407	['EGFR_R521K']
D15_1001000408	['EGFR_R521K', 'TP53_C242S']
D15_1001000412	['EGFR_R521K', 'TP53_S241F']
D15_B000420	['MAP2K2_D341H', 'NFE2L2_G81S']
D15_B000422	['TPR_M1L']
D15_B002078	['KRAS_Q61H', 'NFE2L2_L266F']
D15_B002079	['NFE2L2_G81S', 'NOTCH1_N1959T', 'SETD2_H420L']
D15_B003112	['TPM3_V10M']
D15_B003116	[]
D15_B003120	[]
D15_B003125	[]
D15_B003518	[]
D15_B003527	['ALK_K1491R']
D15_B003529	['TPR_M1L']
D15_B003776	['DROSHA_S321L', 'EGFR_I1093M', 'SMARCA4_E1646K', 'TP53_P72R', 'NKX2-1_S79L']
D16_1001000339	['EGFR_R521K']
D16_1001000407	['EGFR_L858R', 'NFE2L2_V417L', 'TP53_S241F']
D16_1001000408	['EGFR_R521K']
D16_1001000412	['EGFR_R521K', 'KEAP1_D235A', 'KEAP1_V271M']
D16_B000420	[]
D16_B002079	[]
D16_B003116	['SMARCA4_Q544P']
D16_B003518	['DROSHA_M1154I', 'TP53_P72R']
D16_B003527	[]
D16_B003776	[]
D17_1001000339	['EGFR_K745_A750>T', 'MAP2K2_D341H']
D17_1001000407	['TP53_C242S']
D17_1001000408	[]
D17_1001000412	['EGFR_R521K', 'KEAP1_D422N']
D17_B002078	['NFE2L2_G81S', 'STK11_D194Y']
D17_B003112	['TPM3_V10M']
D17_B003116	[]
D17_B003518	[]
D17_B003527	[]
D17_B003529	[]
D17_B003588	[]
D17_B003775	[]
D17_B003777	[]
D18_1001000407	[]
D18_1001000408	[]
D18_B000862	['ALK_K1491R']
D18_B002079	['NFE2L2_G81S', 'SMARCA4_R1125G', 'TPR_M1L']
D18_B003112	['NF1_K1444N']
D18_B003116	['NFE2L2_D38H']
D18_B003518	[]
D18_B003522	['MAP2K2_D341H']
D18_B003527	['ALK_K1491R']
D18_B003588	['TPR_G1980W']
D18_B003771	['EGFR_K745_A750>T', 'TP53_P72R']
D18_B003776	[]
D18_B003930	['KEAP1_I461V', 'ROS1_K2228Q', 'ROS1_S2229C']
D19_1001000339	['EGFR_K745_A750>T', 'EGFR_R521K']
D19_1001000340	['TP53_P72R', 'NKX2-1_S79L']
D19_1001000407	['KEAP1_V271M']
D19_1001000408	['EGFR_R521K', 'KEAP1_R460G']
D19_1001000412	['EGFR_G42D', 'EGFR_R521K', 'TP53_S241F']
D19_B001010	[]
D19_B003071	[]
D19_B003112	[]
D19_B003116	[]
D19_B003518	[]
D19_B003527	[]
D19_B003529	['EGFR_S442I', 'KEAP1_S243C', 'TPR_S960N']
D19_B003588	['JAK1_K267T', 'NFE2L2_H416Y', 'NFE2L2_S414N', 'NFE2L2_V417L']
D1_1001000317	['KEAP1_A191T', 'KEAP1_G364D', 'RAD21_M254I']
D1_1001000407	['TP53_S241F']
D1_1001000408	['TP53_S241F']
D20_1001000339	['KEAP1_D479G', 'KEAP1_G480W', 'KEAP1_R483H']
D20_1001000407	[]
D20_1001000408	[]
D20_1001000412	['EGFR_R521K']
D20_B000422	['NFE2L2_G81S', 'TP53_P72R']
D20_B001008	['EGFR_R521K']
D20_B002074	[]
D20_B002078	[]
D20_B002079	['NFE2L2_G81S', 'ROS1_K2228Q', 'ROS1_S2229C']
D20_B003116	[]
D20_B003518	[]
D20_B003527	[]
D20_B003529	['KEAP1_G571A']
D20_B003775	['TPR_P2143Q', 'TPR_V2141L']
D20_B003776	['RARA_P29T']
D20_B003777	['SMARCA4_F1052L']
D20_B003995	[]
D21_1001000339	[]
D21_1001000340	['EGFR_K745_A750>T']
D21_1001000408	[]
D21_1001000412	['EGFR_L858R', 'EGFR_R521K']
D21_B001470	[]
D21_B002078	['KEAP1_V155A', 'ROS1_K2228Q', 'ROS1_S2229C']
D21_B003112	[]
D21_B003116	[]
D21_B003179	[]
D21_B003518	['CTNNB1_S37F']
D21_B003527	[]
D21_B003529	[]
D22_1001000339	[]
D22_1001000340	['NFE2L2_D38H', 'NFE2L2_R34L', 'TP53_C176Y', 'TP53_P72R']
D22_1001000407	['EGFR_R521K', 'RAD21_V284F']
D22_1001000408	[]
D22_1001000412	[]
D22_B002078	[]
D22_B003112	[]
D22_B003120	[]
D22_B003179	['CTNNB1_S37F']
D22_B003518	[]
D22_B003527	[]
D22_B003588	['NFE2L2_K506N', 'NFE2L2_S414N']
D22_B003775	[]
D22_B003776	[]
D22_B003777	['FGFR2_G305R', 'TPR_G2120D']
D22_B003995	['NOTCH1_A1851S']
D2_1001000412	['EGFR_R521K', 'TP53_S241F']
D2_B000579	[]
D2_B001558	['AKT1_G394W']
D2_B003187	['KEAP1_E493D']
D2_B003191	['KEAP1_G417R', 'MAP2K2_R299M']
D2_B003659	[]
D3_1001000317	[]
D3_1001000408	[]
D3_1001000412	['TPR_M1L']
D3_B000280	[]
D3_B000863	[]
D3_B001474	['TP53_P72R']
D3_B003588	[]
D4_1001000317	[]
D4_1001000340	[]
D4_1001000407	['EGFR_R521K', 'TP53_S241F', 'TPR_R1535T']
D4_1001000412	[]
D5_1001000315	[]
D5_1001000407	[]
D5_1001000408	[]
D5_1001000411	['EGFR_L858R', 'EGFR_R521K', 'TP53_S241F']
D5_B000862	[]
D5_B000863	[]
D5_B003125	['TPR_S960N']
D5_B003523	[]
D6_1001000407	['EGFR_R521K', 'TPR_G2260V']
D6_1001000412	['EGFR_R521K']
D6_B001548	[]
D6_B003077	['TPR_Q2287H']
D6_B003648	['CD74_R10W']
D7_1001000407	[]
D7_1001000408	['EGFR_R521K', 'MAP2K1_Y134C', 'TP53_S241F']
D7_1001000412	['EGFR_L858R', 'EGFR_R521K', 'TP53_S241F']
D7_B000863	[]
D7_B003187	['TPR_S960N']
D7_B003518	['AKT1_D323Y']
D7_B003648	[]
D8_10001000325	[]
D8_1001000407	['EGFR_R521K', 'PIK3CB_E301V', 'TP53_S241F', 'TPR_S480C']
D8_1001000408	[]
D8_1001000412	['EGFR_R521K']
D8_B000579	['EGFR_R521K', 'NFE2L2_K506N']
D8_B000862	['ALK_K1491R']
D8_B001470	[]
D8_B001474	['KDR_N143K', 'MAP2K2_R299M']
D8_B001475	[]
D8_B001545	['CTNNB1_G616E', 'NOTCH1_A2178S']
D8_B002558	[]
D8_B003191	['TET2_I1762V']
D8_B003518	[]
D8_B003527	[]
D8_B003577	['BRCA2_N372H', 'NFE2L2_K506N']
D8_B003659	[]
D9_1001000340	[]
D9_1001000407	['KEAP1_I506V']
D9_1001000408	['EGFR_R521K']
D9_1001000412	['KEAP1_G603W', 'KEAP1_R320Q']
D9_B000861	['ALK_K1491R']
D9_B000863	[]
D9_B001546	[]
D9_B003113	[]
D9_B003119	[]
D9_B003518	['KEAP1_R483C']
D9_B003527	[]
E10_10001000325	['BRCA2_N289H', 'EGFR_R521K']
E10_1001000327	[]
E10_1001000407	['KEAP1_V271M']
E10_1001000408	['TP53_S241F']
E10_B000861	[]
E10_B000863	['ALK_K1491R']
E10_B001475	[]
E10_B001559	['EGFR_A237Y', 'TPR_M1L']
E10_B003518	[]
E10_B003588	[]
E10_B003663	['KRAS_G12C', 'TPR_Q2124H']
E11_1001000314	['RARA_G428V', 'ROS1_K2228Q', 'ROS1_S2229C']
E11_1001000407	['EGFR_R521K', 'SMARCA4_A1448V', 'TP53_C242S']
E11_1001000408	['SETD2_R753I', 'TP53_S241F']
E11_1001000412	['TP53_S241F']
E11_B000579	['KRAS_G12C', 'SMAD4_A433S']
E11_B000863	['ALK_K1491R']
E11_B001556	[]
E11_B002078	['NFE2L2_G81S', 'ROS1_K2228Q', 'ROS1_S2229C']
E11_B002558	[]
E11_B003119	['JAK1_T1102K']
E11_B003518	['KEAP1_R116W']
E11_B003527	[]
E11_B003577	[]
E12_10001000325	[]
E12_1001000407	['MAP2K2_D341H']
E12_1001000408	[]
E12_1001000412	['EGFR_L858R', 'KEAP1_V369M', 'TP53_S241F']
E12_B003116	['SOX2_G219V']
E12_B003119	[]
E12_B003518	[]
E12_B003527	[]
E12_B003588	[]
E12_B003775	[]
E13_1001000339	[]
E13_1001000407	['EGFR_R521K', 'TP53_R282W', 'TP53_S241F']
E13_1001000408	['EGFR_R521K']
E13_1001000411	[]
E13_B003112	['TPR_M1L']
E13_B003116	['MAP2K1_K57N']
E13_B003120	['BRCA2_N372H']
E13_B003518	['NFE2L2_K506N']
E13_B003527	[]
E13_B003529	[]
E13_B003775	[]
E13_B003776	[]
E14_1001000339	[]
E14_1001000340	['EGFR_R521K']
E14_1001000407	[]
E14_1001000408	['EGFR_R521K', 'NFE2L2_K506N', 'TP53_S241F']
E14_1001000412	['EGFR_R521K', 'TP53_S241F']
E14_B000420	[]
E14_B000579	['KRAS_G12C']
E14_B002078	[]
E14_B002079	['NFE2L2_G81S']
E14_B003112	[]
E14_B003116	[]
E14_B003120	[]
E14_B003518	['NFE2L2_S414N']
E14_B003527	[]
E14_B003588	[]
E14_B003776	[]
E15_1001000339	['EGFR_K745_A750>T', 'EGFR_R521K']
E15_1001000407	[]
E15_1001000408	[]
E15_1001000412	['NFE2L2_S414N']
E15_B000420	['EGFR_R521K', 'NFE2L2_G81S']
E15_B003129	['TPR_S960N']
E15_B003518	[]
E15_B003527	[]
E15_B003529	['KEAP1_R272H']
E15_B003771	[]
E15_B003776	[]
E16_1001000407	['EGFR_L858R', 'EGFR_R521K', 'TP53_S241F']
E16_1001000408	['EGFR_R521K', 'TP53_S241F']
E16_1001000412	['EGFR_L858R', 'EGFR_R521K']
E16_B000422	['EGFR_G42D', 'KEAP1_H436N', 'KEAP1_P278S']
E16_B002079	[]
E16_B003120	['KEAP1_V316_M317delVM']
E16_B003518	[]
E16_B003527	[]
E16_B003654	[]
E16_B003777	['ROS1_K2228Q', 'ROS1_S2229C', 'TP53_D391N']
E17_1001000407	['TP53_S241F']
E17_1001000408	[]
E17_1001000412	[]
E17_B002079	['NFE2L2_G81S', 'PTPN13_S145F', 'SETD2_Q1913E']
E17_B003112	['PTPRT_Q1388K']
E17_B003116	['TPR_Q1123P']
E17_B003120	[]
E17_B003518	[]
E17_B003527	[]
E17_B003656	[]
E17_B003775	['EGFR_K745_A750>T', 'ERBB2_V308M', 'NKX2-1_G142R']
E17_B003776	['DROSHA_E1363D', 'TP53_P72R']
E17_B003777	[]
E17_B003894	['TPR_A967P']
E18_1001000339	[]
E18_1001000407	['EGFR_G42D', 'EGFR_R521K']
E18_1001000408	['EGFR_R521K', 'TPR_H536R']
E18_1001000412	['EGFR_L858R', 'EGFR_R521K']
E18_B000420	['NFE2L2_G81S']
E18_B003116	['BRCA2_N372H']
E18_B003120	[]
E18_B003518	[]
E18_B003527	['NFE2L2_P477S', 'TPR_K335T']
E18_B003776	['ERBB2_R143Q']
E19_1001000339	[]
E19_1001000407	['EGFR_R521K', 'TP53_S241F']
E19_1001000408	['KEAP1_D422N']
E19_B002079	['NFE2L2_G81S']
E19_B003067	[]
E19_B003112	[]
E19_B003518	[]
E19_B003522	['KEAP1_G571A', 'TPM3_V10M']
E19_B003527	[]
E19_B003529	[]
E19_B003775	[]
E19_B003776	[]
E19_B003777	[]
E1_1001000408	['EGFR_R521K', 'SETD2_S195F']
E1_B000863	[]
E1_B003070	[]
E1_B003129	['KEAP1_G430S', 'KEAP1_W544C', 'RAD21_P510T']
E1_B003648	['EGFR_F856L']
E20_1001000407	['TP53_S241F']
E20_1001000408	['EGFR_R521K', 'TP53_S241F']
E20_1001000412	['CTNNB1_I140T', 'EGFR_R521K', 'TPR_R1535T']
E20_B002078	['KEAP1_R320W']
E20_B003120	[]
E20_B003518	['MAP2K2_F338L']
E20_B003522	[]
E20_B003527	[]
E20_B003776	['DROSHA_E1363D']
E20_B003894	[]
E21_1001000407	['EGFR_L858R', 'EGFR_R521K', 'TP53_S241F']
E21_1001000408	[]
E21_1001000412	[]
E21_B002077	['EGFR_D1014N']
E21_B002078	['NFE2L2_G81S', 'RAD21_L324P']
E21_B003116	[]
E21_B003120	[]
E21_B003183	[]
E21_B003518	['RAD21_A410S']
E21_B003527	[]
E21_B003529	['MAP2K2_R299M', 'SETD2_S195F']
E21_B003654	[]
E21_B003776	[]
E21_B003777	[]
E21_B003894	['EGFR_K745_A750>T']
E22_1001000340	[]
E22_1001000407	['NFE2L2_K506N']
E22_1001000408	['EGFR_R521K']
E22_1001000412	['EGFR_R521K', 'RAD21_I45V', 'TP53_S241F']
E22_B001008	['DROSHA_G1027V']
E22_B003116	[]
E22_B003518	[]
E22_B003527	[]
E22_B003775	[]
E22_B003776	[]
E22_B003894	['FGFR1_D647N']
E2_1001000317	[]
E2_1001000340	['ERBB2_E1021Q', 'SETD2_R753I']
E2_B000579	['KRAS_G12C', 'MAP2K2_R299M', 'TPR_S960N']
E2_B000862	['MAP2K1_K57N', 'MAP2K1_K57T']
E2_B000863	[]
E2_B003070	[]
E2_B003129	['STK11_Q302P', 'TPR_S960N']
E3_1001000407	['EGFR_L858R', 'EGFR_R521K']
E3_B000862	[]
E3_B000863	['ALK_K1491R']
E3_B003187	['NFE2L2_K506N']
E3_B003648	[]
E4_1001000407	['TP53_S241F']
E4_1001000408	[]
E4_1001000412	['EGFR_L858R', 'EGFR_R521K']
E4_B000860	[]
E4_B003129	[]
E4_B003187	[]
E5_1001000407	[]
E5_1001000408	['TP53_S241F']
E5_1001000412	['CTNNB1_A295T', 'EGFR_R521K', 'TPR_G2260V']
E5_B001545	['TP53_P72R']
E5_B003129	['TPM3_V10M']
E5_B003518	['KEAP1_D422N', 'KEAP1_S243C']
E6_1001000407	['EGFR_R521K', 'TP53_S241F']
E6_1001000408	['TP53_S241F']
E6_1001000412	['EGFR_R521K']
E7_10001000325	['EGFR_R521K']
E7_1001000317	['ALK-EML4_fusion']
E7_1001000407	['EGFR_R521K']
E7_1001000408	['EGFR_L858R']
E7_1001000412	[]
E7_B000862	[]
E7_B000863	[]
E7_B001474	[]
E7_B001475	[]
E7_B003129	['EGFR_R521K', 'TPR_M1L', 'TPR_S960N']
E7_B003191	[]
E7_B003518	[]
E7_B003523	['STRN_D274E', 'TPM3_V10M']
E7_B003527	['ALK_K1491R']
E7_B003648	[]
E7_B003656	[]
E7_B003659	[]
E8_1001000407	['EGFR_R521K', 'KEAP1_V369M', 'TP53_S241F']
E8_1001000408	[]
E8_1001000412	[]
E8_B003119	[]
E8_B003187	['SETD2_D1436N']
E8_B003518	['ALK_K1491R']
E8_B003527	['JAK1_A272S', 'KEAP1_D422N', 'TP53_P72R']
E8_B003528	['TPM3_V10M', 'TPR_S2206L']
E8_B003577	[]
E8_B003648	[]
E9_1001000302	[]
E9_1001000317	[]
E9_1001000407	['EGFR_R521K']
E9_1001000408	[]
E9_1001000412	['EGFR_L858R', 'EGFR_R521K']
E9_B000861	[]
E9_B001470	[]
E9_B003115	['TPR_M1L']
E9_B003522	[]
E9_B003527	[]
E9_B003529	[]
F10_1001000327	['RAD21_L192V']
F10_1001000407	['EGFR_L858R', 'KEAP1_D422N', 'TP53_S241F']
F10_1001000408	['RAD21_D95H']
F10_1001000412	['EGFR_R521K', 'KEAP1_A191T']
F10_B000862	[]
F10_B000863	[]
F10_B001474	['NFE2L2_L266F']
F10_B001545	[]
F10_B003119	[]
F10_B003518	[]
F10_B003529	['HIF1A_A588T']
F10_B003588	['TPR_E1362Q']
F10_B003663	['KRAS_G12C', 'TPR_S960N']
F11_1001000340	[]
F11_1001000407	[]
F11_1001000408	['EGFR_R521K', 'TP53_S241F']
F11_1001000412	['TP53_S241F']
F11_B000862	[]
F11_B000863	[]
F11_B002078	['DROSHA_S321L', 'TPR_S648L']
F11_B002558	[]
F11_B003518	['RAD21_V129L']
F11_B003528	[]
F12_1001000317	[]
F12_1001000327	[]
F12_1001000340	['TP53_P72R']
F12_1001000407	['EGFR_L858R', 'EGFR_R521K']
F12_1001000408	['EGFR_R521K']
F12_1001000412	['EGFR_R521K', 'TP53_S241F']
F12_B000573	[]
F12_B002077	[]
F12_B003116	['KEAP1_E493D', 'NFE2L2_K506N', 'NFE2L2_N513I', 'NFE2L2_S230L', 'PTPRT_A293S']
F12_B003119	[]
F12_B003120	[]
F12_B003518	[]
F12_B003527	['TPR_S480C']
F12_B003529	[]
F12_B003776	[]
F13_1001000407	['TP53_S241F']
F13_1001000408	[]
F13_1001000412	['TP53_S241F']
F13_B000422	['NFE2L2_G81S', 'NFE2L2_L266F']
F13_B002078	['ALK_K1491R', 'EGFR_R521K']
F13_B003116	['TPR_M1L']
F13_B003120	[]
F13_B003518	['AKT1_D323Y', 'MAP2K1_P15S', 'MAP2K2_R299M', 'RET_H665Y']
F13_B003527	[]
F13_B003775	[]
F13_B003776	[]
F13_B003777	[]
F13_B003995	['RAD21_L324P']
F14_1001000339	[]
F14_1001000407	['EGFR_L858R', 'EGFR_R521K']
F14_1001000408	['TPR_Q2124H']
F14_1001000412	['SMARCA4_A948V']
F14_B002079	['HIP1_S277N', 'TPM3_V10M']
F14_B003116	[]
F14_B003183	[]
F14_B003527	[]
F14_B003588	['PTPN13_L912M']
F14_B003771	['EGFR_K745_A750>T']
F14_B003775	['DROSHA_S321L']
F14_B003776	[]
F14_B003777	['KEAP1_E117K', 'KEAP1_R116W', 'KEAP1_T142M', 'NF1_G312A']
F14_B003920	[]
F15_1001000339	['NFE2L2_P477S']
F15_1001000407	['KRAS_G12F']
F15_1001000408	['TP53_S241F']
F15_1001000412	['KEAP1_E117K']
F15_B000422	['NFE2L2_G81S']
F15_B000862	['ALK_K1491R', 'RAD21_M254I', 'RAD21_M51I', 'TPR_H743_E744>QK']
F15_B002079	[]
F15_B003120	[]
F15_B003183	['EGFR_R521K', 'TPR_M1L']
F15_B003518	[]
F15_B003522	[]
F15_B003527	[]
F15_B003771	[]
F15_B003775	[]
F15_B003777	['KDR_N143K']
F16_1001000340	['EGFR_K745_A750>T', 'EGFR_R521K', 'TP53_P72R']
F16_1001000407	[]
F16_1001000408	['EGFR_R521K', 'TP53_S241F']
F16_1001000412	['EGFR_L858R', 'EGFR_R521K', 'TP53_S241F']
F16_B002078	['EGFR_R521K']
F16_B003116	[]
F16_B003120	[]
F16_B003125	['NFE2L2_V417L']
F16_B003129	[]
F16_B003187	[]
F16_B003527	[]
F16_B003654	['EGFR_G42D', 'NFE2L2_D29Y']
F16_B003771	[]
F16_B003776	['EGFR_K745_A750>T', 'TP53_P72R', 'NKX2-1_T8M']
F17_1001000340	['CTNNB1_A295T', 'TP53_P72R', 'TPR_E344V']
F17_1001000407	['KEAP1_R320W']
F17_1001000408	['TP53_S241F']
F17_1001000412	['EGFR_R521K', 'TP53_S241F']
F17_B000422	['HIP1_S20C']
F17_B002078	['NFE2L2_G81S']
F17_B003112	[]
F17_B003116	['SMARCA4_G1232S', 'SMARCA4_L1042P']
F17_B003518	[]
F17_B003527	['KEAP1_V167F']
F17_B003776	[]
F17_B003894	[]
F18_1001000339	['EGFR_R521K']
F18_1001000407	['EGFR_I1093M', 'TP53_S241F']
F18_1001000408	[]
F18_1001000412	['BRAF_Q257H', 'EGFR_L858R', 'EGFR_R521K']
F18_B001008	[]
F18_B003112	[]
F18_B003120	[]
F18_B003518	[]
F18_B003522	[]
F18_B003527	[]
F18_B003920	['EGFR_K745_A750>T', 'KEAP1_G430S', 'KEAP1_R272H', 'PIK3CA_M1043V', 'STRN_R748Q']
F19_1001000339	['EGFR_R521K']
F19_1001000407	['TPR_Q2287H']
F19_1001000408	[]
F19_1001000412	['EGFR_F856L', 'EGFR_L858R', 'EGFR_R521K']
F19_B000422	['EGFR_R521K', 'NFE2L2_G81S']
F19_B003067	[]
F19_B003116	[]
F19_B003183	['KRAS_Q61K', 'MAP2K1_R96K']
F19_B003518	[]
F19_B003522	[]
F19_B003527	['ALK_K1491R']
F19_B003529	['MAP2K2_R299M']
F19_B003588	[]
F19_B003775	[]
F1_1001000408	['EGFR_R521K']
F1_B000862	['RARA_A255T']
F1_B000863	['KEAP1_E117K', 'KEAP1_V79F', 'KEAP1_V83F']
F1_B001464	[]
F1_B001608	[]
F1_B003120	[]
F1_B003126	['TPR_S960N']
F1_B003129	[]
F20_1001000407	[]
F20_1001000408	[]
F20_1001000411	['AKT1_M306L', 'KEAP1_P278S', 'TP53_S241F']
F20_B000422	['NFE2L2_N513I']
F20_B003080	[]
F20_B003518	[]
F20_B003527	[]
F20_B003529	[]
F20_B003588	['KEAP1_R116W']
F20_B003654	['KEAP1_S592R', 'TPR_M1L']
F20_B003920	[]
F21_1001000339	['EGFR_R521K', 'TP53_P72R']
F21_1001000407	['TP53_S241F']
F21_1001000408	['TP53_S241F']
F21_1001000412	['EGFR_R521K']
F21_B000422	['NFE2L2_D38H', 'CD74_R10W']
F21_B001010	['EGFR_R521K', 'EGFR_S442I']
F21_B001460	[]
F21_B003112	[]
F21_B003116	[]
F21_B003120	[]
F21_B003527	[]
F21_B003529	['ALK_K1491R']
F21_B003777	[]
F22_1001000339	['TP53_P72R']
F22_1001000407	['EGFR_R521K']
F22_1001000408	['EGFR_R521K']
F22_1001000412	['EGFR_L858R', 'TP53_S241F']
F22_B002077	[]
F22_B003070	[]
F22_B003116	[]
F22_B003120	['PTPRT_G276D']
F22_B003518	['NFE2L2_S414N']
F22_B003527	[]
F22_B003775	[]
F22_B003995	['RAD21_V129L']
F2_10001000325	[]
F2_1001000317	['EGFR_R521K', 'TET2_I1762V']
F2_1001000327	['EGFR_R521K']
F2_1001000340	[]
F2_1001000408	['EGFR_L858R', 'EGFR_R521K']
F2_B000861	['ALK_K1491R']
F2_B003191	['KEAP1_G571A', 'TPM3_V10M']
F2_B003648	[]
F2_B003658	[]
F3_1001000408	['EGFR_R521K', 'TP53_S241F']
F3_B001464	[]
F3_B001556	[]
F3_B003648	[]
F4_1001000302	[]
F4_1001000407	['EGFR_R521K']
F4_1001000408	[]
F4_1001000412	['NFE2L2_L266F', 'TP53_R282W', 'TP53_S241F']
F4_B000861	['ALK_K1491R']
F4_B001464	[]
F4_B003132	['KRAS_Q61H', 'KRAS_Q61K', 'MAP2K2_R299M']
F4_B003648	[]
F4_B003659	[]
F5_1001000327	[]
F5_1001000407	['EGFR_R521K', 'TP53_S241F']
F5_1001000408	[]
F5_B000863	[]
F5_B001470	['EGFR_G42D', 'EGFR_K745_A750>T', 'SMARCA4_P12S']
F5_B003129	['SMARCA4_R521W', 'TPR_S960N']
F5_B003648	['KDR_R347H', 'TPR_D256Y', 'TPR_G1980W']
F6_1001000317	[]
F6_1001000407	['AKT1_G394W']
F6_1001000408	['EGFR_R521K', 'TP53_A161D']
F6_B000860	['RAD21_Q293E', 'SMARCA4_A1448V']
F6_B000862	['ALK_K1491R', 'KEAP1_V271M']
F6_B000863	['NFE2L2_S230L']
F6_B001464	['NFE2L2_P477S']
F6_B001474	['EGFR_L1167V', 'KEAP1_E117K', 'NKX2-1_G142R']
F6_B003125	[]
F6_B003129	['TPR_S960N']
F6_B003132	['ERBB2_I655V', 'MAP2K2_R299M', 'SETD2_P1876L', 'TPR_Q1322H']
F6_B003187	['TPR_S960N']
F6_B003527	['RAD21_E365Q']
F6_B003659	['KEAP1_H311P']
F7_1001000340	[]
F7_1001000407	['EGFR_R521K', 'SETD2_W1513R']
F7_1001000408	[]
F7_1001000412	['TP53_S241F']
F7_B000861	[]
F7_B001475	[]
F7_B001546	[]
F7_B003119	[]
F7_B003126	['NFE2L2_G81V', 'TPR_S960N']
F7_B003518	[]
F7_B003523	[]
F7_B003527	[]
F7_B003528	[]
F7_B003648	['PIK3CA_I391M']
F8_1001000407	['EGFR_L858R', 'EGFR_R521K', 'TP53_S241F']
F8_1001000408	[]
F8_1001000412	['EGFR_R521K']
F8_B000860	[]
F8_B000861	[]
F8_B000863	['ALK_K1491R']
F8_B001475	[]
F8_B001544	[]
F8_B001546	[]
F8_B001548	[]
F8_B003126	[]
F8_B003129	[]
F8_B003187	['BRAF_R682W', 'TPR_S960N']
F8_B003518	[]
F8_B003527	[]
F8_B003648	['RAD21_L192V']
F8_B003659	[]
F9_1001000408	['EGFR_R521K']
F9_1001000412	['KEAP1_V271M', 'KRAS_A146V']
F9_B000861	[]
F9_B000863	[]
F9_B001546	[]
F9_B003119	[]
F9_B003518	['MAP2K2_R299M']
F9_B003527	[]
G10_1001000340	[]
G10_1001000407	['TP53_S241F']
G10_1001000412	['EGFR_L858R', 'EGFR_R521K']
G10_B000862	[]
G10_B000863	['ALK_K1491R', 'RAD21_L324P']
G10_B001548	[]
G10_B003119	['SMARCA4_P109L']
G10_B003518	['ALK_K1491R']
G10_B003527	[]
G10_B003528	['AKT1_D323Y', 'NFE2L2_K506N']
G10_B003588	[]
G11_1001000407	['EGFR_R521K', 'TP53_S241F']
G11_1001000408	['CTNNB1_V658F']
G11_1001000412	['EGFR_R521K']
G11_B000860	[]
G11_B001475	['SMARCA4_Q544P']
G11_B001543	[]
G11_B003113	[]
G11_B003119	['KEAP1_V271M', 'NFE2L2_D38H']
G11_B003518	[]
G11_B003577	[]
G11_B003588	['KRAS_C118S']
G12_1001000407	['EGFR_R521K']
G12_1001000408	[]
G12_1001000412	['KEAP1_G571A']
G12_B003116	['CTNNB1_V600G', 'KEAP1_C196F', 'KEAP1_G195V']
G12_B003183	[]
G12_B003527	['KEAP1_P361L']
G12_B003775	[]
G12_B003776	[]
G12_B003894	[]
G12_B003995	[]
G13_1001000339	['TP53_P72R']
G13_1001000340	[]
G13_1001000407	['EGFR_L858R']
G13_1001000408	[]
G13_1001000412	['EGFR_L858R', 'EGFR_R521K']
G13_B000420	['EGFR_R521K']
G13_B000422	['NFE2L2_D38H']
G13_B003112	['TPR_S960N']
G13_B003116	['NFE2L2_L266F']
G13_B003120	['NF1_K1444N']
G13_B003179	['HIF1A_T600I', 'JAK1_L1153F']
G13_B003518	[]
G13_B003527	[]
G13_B003776	[]
G13_B003777	['KEAP1_V167F', 'MAP2K2_R299M']
G14_1001000407	[]
G14_1001000408	['EGFR_R521K', 'TP53_S241F']
G14_1001000412	['EGFR_R521K']
G14_B001010	['EGFR_R521K']
G14_B002079	['NFE2L2_G81S']
G14_B003112	[]
G14_B003120	[]
G14_B003518	['TP53_P72R']
G14_B003776	['NFE2L2_K506N']
G14_B003777	['HIF1A_A588T', 'KEAP1_V167F', 'MAP2K2_R299M', 'TPR_M1L']
G15_1001000339	['BRCA2_N289H']
G15_1001000407	[]
G15_1001000408	[]
G15_1001000411	['TP53_S241F']
G15_1001000412	[]
G15_B000422	['HIP1_R867P', 'TPM3_V10M']
G15_B000579	['ERBB2_P122L', 'KRAS_G12C']
G15_B002079	['MAP2K2_R299M']
G15_B003112	[]
G15_B003179	['CTNNB1_T41A', 'TPR_M1L']
G15_B003518	[]
G15_B003522	['DROSHA_C641S']
G15_B003527	['DROSHA_S321L']
G15_B003529	[]
G15_B003588	[]
G15_B003647	[]
G15_B003776	[]
G15_B003930	['ROS1_K2228Q', 'ROS1_S2229C', 'TPR_E415K', 'TPR_M1L', 'ROS1--EZR_fusion']
G16_1001000339	[]
G16_1001000407	['TP53_S241F']
G16_1001000408	[]
G16_1001000412	['CTNNB1_V658F', 'EGFR_R521K', 'KEAP1_V123L', 'TP53_S241F', 'TPR_Q2287H']
G16_B003105	['ROS1_K2228Q', 'ROS1_S2229C', 'ROS1--EZR_fusion']
G16_B003116	[]
G16_B003120	[]
G16_B003126	['EGFR_R521K', 'TPR_S960N']
G16_B003179	[]
G16_B003518	['ALK_K1491R', 'TPR_E1362Q']
G16_B003527	[]
G16_B003529	['MAP2K2_R299M', 'TPM3_V10M']
G16_B003776	[]
G16_B003777	['TPR_M1L']
G16_B003894	['EGFR_K745_A750>T', 'TPR_M1L']
G17_1001000339	[]
G17_1001000407	['EGFR_L858R', 'EGFR_R521K']
G17_1001000408	['TPR_S2206L']
G17_1001000412	['EGFR_L858R', 'EGFR_R521K', 'TP53_S241F']
G17_B000862	['ALK_K1491R']
G17_B002090	['BRCA2_N372H', 'NFE2L2_G31A']
G17_B003112	['NFE2L2_K506N', 'TPM3_V10M']
G17_B003116	[]
G17_B003120	['TPR_Q1123P']
G17_B003518	[]
G17_B003527	[]
G17_B003775	['EGFR_K745_A750>T']
G17_B003776	[]
G17_B003920	['NFE2L2_K506N']
G18_1001000339	[]
G18_1001000407	[]
G18_1001000408	[]
G18_1001000409	['TP53_C242S']
G18_1001000412	['EGFR_R521K']
G18_B002078	[]
G18_B002079	[]
G18_B003116	[]
G18_B003120	[]
G18_B003179	['KEAP1_D389Y']
G18_B003183	['EGFR_R521K']
G18_B003518	['KEAP1_G333S']
G18_B003527	[]
G18_B003529	[]
G18_B003775	[]
G18_B003776	[]
G18_B003894	[]
G19_1001000407	['EGFR_L858R', 'TP53_S241F']
G19_1001000408	['EGFR_L858R', 'TP53_S241F']
G19_1001000412	['TP53_S241F']
G19_B000422	['AKT1_D323Y', 'SMARCA4_F1052L']
G19_B002079	[]
G19_B003112	['MAP2K2_D341N', 'TPR_M1L']
G19_B003518	[]
G19_B003527	[]
G19_B003654	['KRAS_Q61H']
G19_B003776	['TPR_M1L']
G19_B003777	[]
G1_1001000317	['ALK-EML4_fusion']
G1_1001000407	[]
G1_1001000408	['KEAP1_G603W']
G1_B000579	[]
G1_B000863	['ALK_K1491R']
G1_B003648	[]
G20_1001000407	['HIF1A_A588T']
G20_1001000408	['EGFR_L858R', 'EGFR_R521K']
G20_1001000412	[]
G20_B003071	[]
G20_B003112	['KEAP1_R272H']
G20_B003116	['TPR_S960N']
G20_B003518	['MAP2K2_F338L', 'TP53_P72R']
G20_B003588	[]
G20_B003646	[]
G20_B003775	[]
G20_B003776	['ROS1_V789A', 'TPR_M1L']
G20_B003777	['TPM3_V10M']
G20_B003995	['EGFR_K745_A750>T']
G21_1001000340	['EGFR_R521K', 'MAP2K1_C121S', 'PTPN13_T1767S']
G21_1001000407	['KEAP1_G524C']
G21_1001000408	[]
G21_B003116	[]
G21_B003518	['NFE2L2_S414N']
G21_B003588	[]
G21_B003654	['EGFR_K745_A750>T']
G21_B003775	[]
G21_B003776	['TPR_M1L', 'NKX2-1_S79L']
G21_B003995	[]
G22_1001000339	[]
G22_1001000407	['EGFR_R521K', 'KRAS_G12A']
G22_1001000408	['EGFR_R521K']
G22_1001000412	['EGFR_L858R', 'EGFR_R521K']
G22_B000422	['KEAP1_E493D', 'RAD21_L324P', 'TPR_M1L']
G22_B002079	['AKT1_R465C']
G22_B003071	[]
G22_B003518	[]
G22_B003522	[]
G22_B003527	[]
G22_B003588	[]
G22_B003775	[]
G2_10001000325	[]
G2_1001000317	[]
G2_1001000327	[]
G2_1001000407	['EGFR_R521K']
G2_1001000408	[]
G2_1001000409	[]
G2_B000861	[]
G2_B000862	['ALK_K1491R', 'NFE2L2_K506N', 'ALK-EML4_fusion']
G2_B001544	['KEAP1_S243C', 'NFE2L2_G81S']
G2_B003132	['EGFR_K745_A750>T']
G2_B003659	[]
G3_1001000317	['EGFR_R521K']
G3_1001000407	[]
G3_1001000408	['EGFR_R521K']
G3_1001000412	['TP53_S241F']
G3_B003659	[]
G4_1001000302	[]
G4_1001000317	['BRCA2_N289H', 'BRIP1_E718V']
G4_1001000340	['EGFR_R521K']
G4_1001000407	['EGFR_L858R', 'EGFR_R521K', 'TP53_S241F']
G4_1001000408	[]
G4_1001000412	[]
G4_B000861	[]
G4_B000863	[]
G4_B001558	[]
G4_B003126	[]
G4_B003129	[]
G4_B003191	[]
G4_B003648	[]
G4_B003659	[]
G5_1001000327	[]
G5_1001000407	[]
G5_1001000408	[]
G5_1001000412	['EGFR_R521K']
G5_B001474	[]
G5_B001475	[]
G5_B003126	['EGFR_R521K', 'ERBB2_I655V', 'TP53_L111Q', 'TP53_P72R']
G5_B003527	[]
G5_B003659	['KEAP1_M161I']
G6_1001000317	[]
G6_1001000407	['EGFR_L858R']
G6_1001000408	['EGFR_R521K', 'MAP2K2_F338L']
G6_1001000412	['EGFR_L858R', 'TP53_S241F', 'TPR_S960N']
G6_B000860	[]
G6_B000863	['ALK_K1491R']
G6_B001475	[]
G7_1001000327	['EGFR_R521K', 'TPR_S1824N']
G7_1001000407	[]
G7_1001000408	['EGFR_L858R', 'EGFR_R521K']
G7_1001000412	['EGFR_R521K', 'KEAP1_V155A']
G7_B000860	[]
G7_B000863	['EGFR_R521K']
G7_B001475	[]
G7_B003527	[]
G7_B003528	['PTPRT_D947E']
G7_B003648	['TP53_V272K']
G7_B003995	[]
G8_1001000317	['ALK--EML4_fusion']
G8_1001000407	['KEAP1_G480W']
G8_1001000408	['EGFR_R521K']
G8_1001000412	['TP53_R175H', 'TP53_S241F']
G8_B000575	[]
G8_B000861	[]
G8_B001545	[]
G8_B001548	['KEAP1_V316_M317delVM']
G8_B003080	[]
G8_B003132	[]
G8_B003191	['MAP2K2_R299M']
G8_B003518	['KEAP1_W544C']
G8_B003523	['NFE2L2_L266F']
G8_B003527	['NFE2L2_L266F']
G8_B003648	['KDR_R347H', 'KRAS_G13V']
G9_1001000340	[]
G9_1001000407	[]
G9_1001000408	[]
G9_1001000412	['EGFR_L858R']
G9_B000861	[]
G9_B000863	['ALK_K1491R']
G9_B001475	['EGFR_K745_A750>T']
G9_B003080	[]
G9_B003518	[]
G9_B003527	[]
G9_B003577	['DROSHA_E1363D']
G9_B003588	[]
H10_10001000325	['EGFR_R521K']
H10_1001000407	[]
H10_1001000408	['EGFR_R521K', 'NFE2L2_D27G', 'TP53_S241F']
H10_1001000412	['EGFR_L858R', 'EGFR_R521K', 'TP53_S241F']
H10_B000278	[]
H10_B001475	['ROS1_V1682F']
H10_B001546	[]
H10_B003119	['KEAP1_H436N', 'KEAP1_R272H', 'KEAP1_R483H', 'NFE2L2_K506N', 'SMARCA4_P109L']
H10_B003518	[]
H10_B003522	[]
H10_B003523	['MAP2K2_R299M']
H10_B003527	['MAP2K1_R108Q']
H11_1001000317	[]
H11_1001000340	['EGFR_K745_A750>T', 'EGFR_R521K']
H11_1001000407	[]
H11_1001000408	['EGFR_R521K']
H11_1001000412	['TP53_S241F']
H11_B000278	[]
H11_B000863	[]
H11_B001545	[]
H11_B001548	['BRAF_V600E']
H11_B001558	[]
H11_B003119	[]
H11_B003518	[]
H11_B003523	['MAP2K2_F338L']
H11_B003527	[]
H11_B003529	['NFE2L2_S414N', 'TPR_S480C']
H11_B003577	[]
H11_B003588	[]
H12_1001000407	['TP53_S241F']
H12_1001000408	[]
H12_1001000412	[]
H12_B000278	[]
H12_B000422	['NFE2L2_G81S']
H12_B003119	[]
H12_B003183	['TP53_P72R']
H12_B003518	[]
H12_B003527	[]
H12_B003776	[]
H13_1001000339	[]
H13_1001000340	['EGFR_K745_A750>T', 'EGFR_R521K']
H13_1001000407	[]
H13_1001000408	[]
H13_1001000411	[]
H13_B000278	[]
H13_B000420	[]
H13_B000422	['KEAP1_E117K', 'KEAP1_R116W', 'KEAP1_S243C', 'KEAP1_V79F']
H13_B002078	['MAP2K1_F53L', 'NFE2L2_G81S']
H13_B003112	[]
H13_B003116	[]
H13_B003120	['NFE2L2_V417L']
H13_B003518	['KEAP1_G419W', 'KEAP1_V167F', 'KEAP1_Y375H', 'TP53_P72R']
H13_B003522	['KEAP1_V271M']
H13_B003527	[]
H13_B003588	[]
H13_B003776	[]
H14_1001000339	['EGFR_R521K']
H14_1001000407	['TP53_S241F']
H14_1001000408	['EGFR_R521K']
H14_1001000412	['EGFR_L858R', 'EGFR_R521K', 'NFE2L2_E79K']
H14_B000422	['CTNNB1_Q165H']
H14_B002077	[]
H14_B002079	['KEAP1_E117K', 'KEAP1_G332C', 'ROS1_T766I']
H14_B003116	[]
H14_B003120	[]
H14_B003183	['EGFR_L858R']
H14_B003518	[]
H14_B003775	['EGFR_K745_A750>T']
H14_B003776	[]
H15_1001000407	['TP53_S241F']
H15_1001000408	['TPR_I324M']
H15_1001000412	['EGFR_L858R', 'EGFR_R521K', 'TP53_S241F']
H15_B000278	[]
H15_B000420	[]
H15_B002079	['KRAS_G12F', 'NFE2L2_G81S']
H15_B003116	[]
H15_B003125	['NFE2L2_H416Y']
H15_B003183	[]
H15_B003518	['SMARCA4_A948V']
H15_B003522	['AKT1_D323Y']
H15_B003527	[]
H15_B003776	['EGFR_K745_A750>T']
H15_B003995	[]
H16_1001000339	[]
H16_1001000407	[]
H16_1001000412	['EGFR_L858R', 'EGFR_R521K', 'TP53_S241F']
H16_B000278	[]
H16_B000420	['EGFR_R521K', 'ROS1_K2228Q', 'ROS1_S2229C']
H16_B001010	['EGFR_R521K', 'STK11_F354L', 'TP53_L111Q', 'TP53_P72R']
H16_B002078	['TPR_S2206L']
H16_B002079	[]
H16_B003116	[]
H16_B003120	[]
H16_B003129	[]
H16_B003518	['TPR_S1824N']
H16_B003527	['KRAS_G13V', 'SMARCA4_P109L']
H16_B003529	['ALK_K1491R']
H16_B003647	[]
H16_B003776	[]
H16_B003920	['SETD2_Q1913E']
H17_1001000339	[]
H17_1001000407	[]
H17_1001000412	['EGFR_L858R', 'EGFR_R521K']
H17_B002079	['SETD2_D1436N']
H17_B003116	[]
H17_B003518	['NFE2L2_E82D']
H17_B003527	[]
H17_B003588	[]
H17_B003775	[]
H17_B003776	[]
H17_B003777	['TP53_P72R', 'TP53_P77L']
H17_B003995	[]
H18_1001000339	['NFE2L2_N513I', 'TP53_P72R']
H18_1001000340	[]
H18_1001000407	['EGFR_R521K']
H18_1001000408	[]
H18_1001000412	['EGFR_L858R']
H18_B000422	[]
H18_B000575	[]
H18_B002078	['KEAP1_L268P']
H18_B003112	[]
H18_B003120	[]
H18_B003183	['EGFR_L858R', 'NFE2L2_V417L']
H18_B003518	[]
H18_B003522	[]
H18_B003527	['NFE2L2_S414N']
H18_B003588	['KEAP1_C171F', 'MAP2K1_K57N', 'MAP2K1_K57T', 'RAD21_K596E']
H18_B003776	[]
H18_B003777	[]
H19_1001000339	['TPR_D256Y']
H19_1001000407	[]
H19_1001000408	['EGFR_L858R', 'NFE2L2_S414N', 'TP53_S241F']
H19_1001000412	['EGFR_R521K']
H19_B000422	['KEAP1_G603W', 'MAP2K2_R299M', 'NFE2L2_G81S']
H19_B003120	[]
H19_B003518	[]
H19_B003522	[]
H19_B003527	[]
H19_B003588	[]
H19_B003776	['KEAP1_V369L']
H1_1001000407	[]
H1_1001000408	['TP53_S241F']
H1_B000278	[]
H1_B001543	['TP53_R337C']
H1_B003113	[]
H1_B003191	['CTNNB1_M739I', 'CTNNB1_Q165H', 'EGFR_K745_A750>T', 'EGFR_R521K']
H20_1001000407	['TP53_C242S', 'TP53_G245D']
H20_1001000408	['EGFR_R521K', 'TP53_S241F']
H20_1001000412	['CTNNB1_V658F', 'TP53_C242S']
H20_B002079	[]
H20_B003067	[]
H20_B003518	[]
H20_B003522	[]
H20_B003529	['KEAP1_S243C', 'KEAP1_S592R', 'NOTCH1_A2178S']
H20_B003647	['ALK_K1431T', 'HIF1A_A588T', 'TPR_D612V']
H20_B003775	[]
H20_B003776	[]
H20_B003995	['DROSHA_H1294L']
H21_1001000339	[]
H21_1001000407	['EGFR_R521K']
H21_1001000408	['CTNNB1_I140T', 'EGFR_R521K']
H21_1001000412	['EGFR_R521K']
H21_B003116	[]
H21_B003183	[]
H21_B003518	[]
H21_B003527	[]
H21_B003777	[]
H21_B003995	[]
H22_1001000339	['EGFR_R521K', 'KEAP1_E117K']
H22_1001000407	[]
H22_1001000408	['KRAS_G12C']
H22_1001000412	['EGFR_L858R', 'EGFR_R521K', 'TPM3_V10M']
H22_B002078	[]
H22_B003116	['PTPRT_V1428M']
H22_B003120	[]
H22_B003179	[]
H22_B003527	[]
H22_B003654	['TPR_S480C', 'TPR_S960N']
H22_B003776	[]
H22_B003777	[]
H22_B003920	['SMARCA4_G394W']
H22_B003995	['EGFR_L1167V', 'ROS1_K2228Q', 'ROS1_S2229C', 'ROS1_Y2092C']
H2_10001000325	['BRCA2_N289H']
H2_1001000317	['KEAP1_M161I', 'KEAP1_P361L', 'NFE2L2_V417L']
H2_1001000407	['EGFR_L858R']
H2_1001000408	[]
H2_B000278	[]
H2_B001474	['DROSHA_P56Q', 'DROSHA_S321L', 'TPM3_V10M']
H2_B002558	[]
H2_B003115	[]
H3_10001000325	['BRCA2_N289H']
H3_1001000407	[]
H3_1001000408	['EGFR_R521K', 'TP53_R282W', 'TP53_S241F']
H3_1001000412	[]
H3_B000278	[]
H3_B000861	[]
H3_B001470	[]
H3_B003080	[]
H3_B003191	['KEAP1_E117K', 'KEAP1_R116W', 'TP53_D391N', 'TP53_Y205C']
H4_10001000325	[]
H4_1001000407	['EGFR_L858R', 'EGFR_R521K']
H4_B000278	[]
H4_B000862	[]
H4_B000863	['ALK_K1491R']
H4_B001464	['RAD21_E365Q']
H5_1001000317	[]
H5_1001000340	['JAK1_A272S', 'TP53_A276D']
H5_1001000407	[]
H5_1001000408	['EGFR_L858R', 'EGFR_R521K']
H5_1001000411	['EGFR_L858R', 'TP53_S241F']
H5_1001000412	['EGFR_R521K', 'TP53_C242S']
H5_B000278	[]
H5_B001545	[]
H5_B003125	[]
H5_B003129	['TPR_S960N']
H5_B003187	[]
H5_B003191	['RAD21_L192V', 'TPR_S960N']
H5_B003659	['KDR_A1050V']
H6_1001000407	[]
H6_1001000408	[]
H6_1001000412	['EGFR_G42D', 'EGFR_R521K']
H6_B000278	[]
H6_B000860	['ALK_K1491R', 'MAP2K2_D341N']
H6_B000863	['KRAS_G12S', 'TP53_E285K']
H6_B001545	[]
H6_B001548	[]
H6_B003648	['MAP2K2_F338L', 'MAP2K2_F338Y']
H7_1001000317	[]
H7_1001000407	['EGFR_R521K']
H7_1001000408	['EGFR_R521K']
H7_1001000411	[]
H7_1001000412	['DROSHA_R364S', 'TP53_S241F']
H7_B000278	[]
H7_B000863	['ALK_K1491R']
H7_B003187	['EGFR_K745_A750>T']
H7_B003518	['KRAS_A146V']
H7_B003527	[]
H7_B003656	['KDR_R73M', 'TPR_M1L', 'TPR_P2143Q']
H8_1001000340	[]
H8_1001000408	['EGFR_L858R', 'EGFR_R521K', 'TP53_C242S']
H8_1001000412	['DROSHA_M1154I']
H8_B000278	[]
H8_B000860	[]
H8_B000863	[]
H8_B001470	[]
H8_B001475	[]
H8_B001546	[]
H8_B001548	[]
H8_B003080	[]
H8_B003125	[]
H8_B003132	['EGFR_R521K']
H8_B003191	['KEAP1_R483H', 'TP53_P72R', 'TPR_S960N']
H8_B003518	[]
H8_B003527	[]
H8_B003577	[]
H8_B003659	[]
H9_10001000325	[]
H9_1001000407	['CTNNB1_S37F']
H9_1001000408	[]
H9_1001000412	['TP53_S241F']
H9_B000278	[]
H9_B000860	[]
H9_B001470	['NFE2L2_V417L', 'RAD21_M254I', 'RAD21_P510T']
H9_B003518	[]
H9_B003522	['TPM3_V10M']
H9_B003527	[]
I10_1001000340	['EGFR_R521K']
I10_1001000407	['EGFR_R521K', 'TP53_S241F']
I10_1001000408	['EGFR_R521K', 'TP53_S241F']
I10_1001000412	['EGFR_R521K', 'TP53_S241F']
I10_B000860	[]
I10_B000863	[]
I10_B001557	[]
I10_B003119	[]
I10_B003518	['BRAF_R682W']
I10_B003523	[]
I10_B003527	[]
I11_1001000340	[]
I11_1001000407	['EGFR_L858R']
I11_1001000408	[]
I11_1001000412	['EGFR_R521K']
I11_B000420	['NFE2L2_G81S', 'ROS1_K2228Q', 'ROS1_S2229C']
I11_B000863	[]
I11_B003113	[]
I11_B003119	['KEAP1_G423V']
I11_B003518	[]
I11_B003528	[]
I12_1001000407	['TP53_S241F']
I12_1001000408	['EGFR_R521K', 'TP53_S241F']
I12_1001000412	['AKT1_G394W', 'JAK1_P761S']
I12_B000422	['KEAP1_P361L', 'TP53_P72R']
I12_B001546	[]
I12_B003518	['KEAP1_Y141F', 'NFE2L2_H416Y', 'NFE2L2_S414N', 'NFE2L2_V417L']
I12_B003527	[]
I12_B003777	['DROSHA_S321L', 'NFE2L2_E82D']
I12_B003920	['ROS1_F2046Y', 'ROS1_K2228Q', 'ROS1_S2229C']
I13_1001000407	['EGFR_R521K']
I13_1001000408	['TP53_S241F']
I13_1001000412	['EGFR_L858R', 'EGFR_R521K', 'TP53_S241F']
I13_B000420	['EGFR_R521K', 'NFE2L2_G81S', 'ROS1_E2296K', 'ROS1_K2228Q', 'ROS1_S2229C', 'ROS1_S23F']
I13_B003518	[]
I13_B003527	[]
I13_B003775	['EGFR_K745_A750>T']
I13_B003776	[]
I13_B003777	['HIP1_E34K']
I13_B003894	[]
I14_1001000339	[]
I14_1001000407	[]
I14_1001000408	[]
I14_1001000412	['TP53_C242S', 'TPR_D612V']
I14_B000422	['KEAP1_E117K', 'KEAP1_R116W', 'NFE2L2_G81S', 'NFE2L2_K506N']
I14_B003112	[]
I14_B003116	[]
I14_B003518	['KEAP1_R380T']
I14_B003522	['ALK_K1491R']
I14_B003527	[]
I14_B003529	[]
I14_B003776	[]
I15_1001000339	[]
I15_1001000407	[]
I15_1001000408	[]
I15_1001000412	['EGFR_R521K']
I15_B000420	['EGFR_R521K', 'NFE2L2_G81S']
I15_B002079	['EGFR_R521K']
I15_B003116	[]
I15_B003120	[]
I15_B003518	['ALK_K1491R']
I15_B003529	['MAP2K2_R299M', 'TPM3_V10M']
I15_B003775	[]
I15_B003776	[]
I15_B003777	['EGFR_K745_A750>T']
I15_B003995	['EGFR_K745_A750>T']
I16_1001000407	['EGFR_R521K', 'TP53_S241F']
I16_1001000408	['EGFR_R521K', 'STRN_V183A']
I16_1001000412	['EGFR_R521K', 'TP53_S241F']
I16_B003116	[]
I16_B003120	[]
I16_B003183	[]
I16_B003518	[]
I16_B003527	[]
I16_B003775	[]
I16_B003776	[]
I16_B003777	[]
I16_B003894	[]
I17_1001000339	['EGFR_K745_A750>T', 'SETD2_S1579L']
I17_1001000407	['EGFR_L858R', 'EGFR_R521K']
I17_1001000408	['EGFR_L858R', 'EGFR_R521K']
I17_B002078	[]
I17_B003112	[]
I17_B003116	[]
I17_B003518	['AKT1_D323Y', 'NFE2L2_G81S']
I17_B003527	[]
I17_B003775	[]
I17_B003776	[]
I17_B003777	['SMARCA4_L1042P']
I17_B003995	[]
I18_1001000339	[]
I18_1001000407	[]
I18_1001000408	['JAK1_R108W']
I18_1001000412	['EGFR_R521K']
I18_B002078	[]
[truncated: 1,755 more rows]
