# Supplementary material for: Therapy-Induced Evolution of Human Lung Cancer Revealed by Single-Cell RNA Sequencing
Source: Cell. 2020 Sep 3;182(5):1232–1251.e22. doi: 10.1016/j.cell.2020.07.017 (PMC7484178; doi:10.1016/j.cell.2020.07.017)
Supplement: Table S4. Detailed Differentially Expressed Genes, Related to Figures 3 and 5 — Detailed summary of differentially expressed genes among all comparison groups. [file mmc4.xlsx]

## Sheet: Index
Table	Description
1. Cancer TN vs RD	Differentially expressed genes between TN and RD
2. Cancer TN vs PD	Differentially expressed genes between TN and PD
3. Cancer RD vs PD	Differentially expressed genes between RD and PD
4. Cancer TH226	Differentially expressed genes among all treatment timepoints for a single patient (TH226)
5. Macrophage Clusters	Differentially expressed genes among all macrophage clusters
6. T-cell Clusters	Differentially expressed genes among all T-cell clusters
Column Name Descriptions for Tables 1-4
gene	gene that is tested
p_val	p value
p_val_adj	adjusted p value
avg_logFC	average log fold change
pct.x	percent of cell expressing, where x is either a treatment timepoint, specific cluster or all other clusters
pct.x	percent of cell expressing, where x is either a treatment timepoint, specific cluster or all other clusters
x pt.occupancy	patient occupancy calucalted as the percent of cells contributed from the patient with the highest amount of cells expressing said gene
x n.nonzero.pts	number of patients with cells that have non zero values for said gene expression

## Sheet: 1.Cancer TN vs RD
gene	p_val	avg_logFC	pct.1	pct.2	p_val_adj	naive pt.occupancy	naive n.nonzero.pts	grouped_pr pt.occupancy	grouped_pr n.nonzero.pts
AQP4	5.5779e-175	2.56434	0.138	0.729	1.47731e-170	0.493243	9	0.436451	9
SFTPD	2.83157e-110	2.17011	0.194	0.747	7.49941e-106	0.682692	9	0.405152	8
CLDN18	1.40235e-123	2.09029	0.026	0.43	3.71411e-119	0.357143	7	0.735772	8
RGS16	4.88957e-187	1.84356	0.327	0.815	1.295e-182	0.512821	11	0.388412	8
SFTPC	2.2019e-38	1.80328	0.037	0.278	5.83172e-34	0.25	10	0.496855	6
AGER	1.1047e-106	1.78054	0.066	0.465	2.92579e-102	0.492958	10	0.642857	7
C1orf116	4.0738e-187	1.64971	0.384	0.92	1.07895e-182	0.366505	11	0.355513	9
SUSD2	2.29552e-193	1.61065	0.108	0.823	6.07968e-189	0.456897	10	0.377919	8
SCGB3A1	4.35168e-91	1.46574	0.281	0.792	1.15254e-86	0.599338	11	0.381898	7
MSLN	1.44933e-54	1.46414	0.18	0.689	3.83854e-50	0.507772	9	0.461929	7
CAV1	2.27413e-109	1.43119	0.116	0.556	6.02305e-105	0.467742	12	0.518868	8
CPM	1.44862e-108	1.41841	0.303	0.858	3.83667e-104	0.516923	12	0.362525	10
HLA-DPB1	4.34132e-75	1.38653	0.479	0.858	1.1498e-70	0.402724	12	0.348269	8
EFNA1	2.78546e-121	1.38558	0.747	0.946	7.37728e-117	0.345818	12	0.35305	9
CADM1	7.70784e-158	1.37895	0.159	0.766	2.04142e-153	0.421053	12	0.383562	8
C3	3.358e-35	1.28099	0.401	0.726	8.89366e-31	0.434884	12	0.412048	8
EMP2	1.22683e-89	1.26696	0.83	0.976	3.24925e-85	0.340067	12	0.344086	9
ATP13A4	1.71631e-122	1.24626	0.375	0.867	4.54564e-118	0.465174	10	0.360887	8
HSD17B6	4.59518e-71	1.17201	0.089	0.493	1.21703e-66	0.715789	11	0.439716	8
HLA-DMA	1.38117e-54	1.16699	0.606	0.909	3.65804e-50	0.384615	12	0.336538	9
SELENBP1	1.1574e-90	1.16614	0.698	0.907	3.06539e-86	0.397864	13	0.364162	9
MUC1	1.3642e-90	1.13678	0.815	0.981	3.61309e-86	0.345143	12	0.338681	10
FOLR1	5.01244e-97	1.11664	0.377	0.892	1.32754e-92	0.540741	11	0.35098	9
SCGB3A2	1.47381e-25	1.08247	0.224	0.521	3.90337e-21	0.904167	9	0.530201	8
FLRT3	2.2279e-132	0.964821	0.062	0.684	5.9006e-128	0.253731	9	0.386189	9
CD55	5.08946e-38	0.963871	0.911	0.948	1.34794e-33	0.339816	12	0.352399	10
GAS6	1.1563e-47	0.942656	0.223	0.684	3.06245e-43	0.359833	12	0.41688	8
CTSE	1.99422e-50	0.94143	0.159	0.575	5.2817e-46	0.795322	9	0.425532	8
HLA-DMB	5.2529e-49	0.939308	0.269	0.708	1.39123e-44	0.543253	11	0.348148	9
DLC1	1.76454e-76	0.924176	0.238	0.64	4.67338e-72	0.623529	9	0.409836	8
LMO7	8.64623e-61	0.918883	0.726	0.916	2.28996e-56	0.302953	12	0.364504	9
CXCL14	9.24643e-20	0.896972	0.235	0.425	2.44892e-15	0.674603	7	0.423868	7
MRPL14	1.25344e-71	0.892988	0.733	0.9	3.31973e-67	0.317662	13	0.363107	10
CLIC3	6.60478e-82	0.883942	0.129	0.635	1.74928e-77	0.347826	12	0.407713	8
RNASE1	2.00365e-67	0.873506	0.608	0.855	5.30666e-63	0.544479	13	0.349693	8
SRRM2	1.90303e-45	0.866699	0.834	0.97	5.04018e-41	0.309497	12	0.338739	9
GSTM3	2.4817e-76	0.866353	0.182	0.538	6.57279e-72	0.492308	10	0.525974	9
SFTPB	4.95926e-95	0.856465	0.416	0.858	1.31346e-90	0.493274	9	0.374745	8
AQP1	7.27447e-92	0.856421	0.147	0.61	1.92664e-87	0.493671	9	0.489971	7
MALAT1	3.24532e-41	0.848101	0.983	0.998	8.59524e-37	0.347867	12	0.339755	10
IDO1	6.4105e-05	0.827824	0.107	0.198	1	0.478261	7	0.380531	6
S100A14	1.60916e-66	0.818884	0.484	0.795	4.26185e-62	0.441233	13	0.367033	8
CLIC5	1.2622e-57	0.817333	0.144	0.463	3.34294e-53	0.441558	10	0.596226	8
HLA-DPA1	1.26063e-33	0.816975	0.522	0.864	3.33877e-29	0.532143	12	0.356275	9
TP53I11	1.24218e-75	0.814667	0.422	0.799	3.28991e-71	0.295806	11	0.389497	9
LIMCH1	1.20522e-65	0.808627	0.582	0.827	3.19203e-61	0.328526	11	0.378436	10
SLC22A31	6.4275e-55	0.806178	0.238	0.691	1.70232e-50	0.67451	9	0.432911	8
TNS1	1.38317e-104	0.799675	0.281	0.788	3.66333e-100	0.427152	11	0.407982	8
PARD6B	4.99938e-51	0.796787	0.776	0.927	1.32408e-46	0.315726	12	0.349057	10
PDE4C	1.26188e-69	0.793113	0.144	0.502	3.34209e-65	0.329032	11	0.54007	8
MYLIP	2.00789e-75	0.786835	0.689	0.851	5.3179e-71	0.355886	12	0.371663	9
TMEM125	1.2823e-35	0.780686	0.632	0.862	3.39617e-31	0.352507	12	0.35497	8
TBC1D24	1.22306e-81	0.775892	0.227	0.694	3.23928e-77	0.311475	12	0.380353	9
SCNN1B	1.25808e-59	0.774166	0.228	0.68	3.33202e-55	0.591837	9	0.421594	8
JUN	4.36501e-52	0.773921	0.898	0.983	1.15607e-47	0.349585	12	0.343416	10
AK1	7.55841e-68	0.764819	0.665	0.9	2.00185e-63	0.341737	13	0.357282	10
SLC34A2	7.12984e-60	0.756729	0.864	0.911	1.88834e-55	0.347357	12	0.364683	9
BEX2	7.51466e-62	0.751259	0.179	0.612	1.99026e-57	0.619792	11	0.34	8
CD74	1.0098e-36	0.748352	0.955	0.995	2.67446e-32	0.345366	12	0.340949	10
SCPEP1	4.90905e-22	0.748275	0.512	0.79	1.30016e-17	0.471767	12	0.345133	9
SFTA3	1.16934e-70	0.744136	0.5	0.783	3.09698e-66	0.414179	10	0.397321	8
NDNF	9.40187e-90	0.743889	0.212	0.467	2.49008e-85	0.47807	9	0.636704	8
PLXNA2	2.90569e-86	0.74183	0.262	0.678	7.69572e-82	0.309609	10	0.420103	8
ASS1	9.10546e-54	0.736585	0.387	0.766	2.41158e-49	0.383133	11	0.399543	9
PLEKHG2	1.76343e-32	0.733509	0.207	0.521	4.67046e-28	0.373874	9	0.419463	6
CYP2B7P	8.9718e-68	0.730207	0.315	0.717	2.37618e-63	0.45858	9	0.414634	8
CYP4B1	3.83009e-37	0.728793	0.391	0.75	1.0144e-32	0.711905	11	0.431235	9
DHCR24	1.76818e-34	0.720469	0.628	0.841	4.68303e-30	0.341246	12	0.365904	9
HLA-DRA	9.7815e-16	0.711133	0.842	0.963	2.59063e-11	0.355088	12	0.339383	10
TXNIP	2.41061e-13	0.707943	0.635	0.759	6.3845e-09	0.365639	13	0.382488	8
SFTA2	5.93331e-78	0.701109	0.558	0.904	1.57144e-73	0.474124	13	0.353965	8
PDGFA	6.41077e-72	0.698966	0.358	0.825	1.69789e-67	0.341146	10	0.372881	9
KRT7	3.86834e-53	0.68745	0.7	0.946	1.02453e-48	0.439414	13	0.345656	10
PARP14	1.0351e-34	0.686009	0.754	0.9	2.74146e-30	0.318912	13	0.36699	9
LAPTM4B	1.50174e-26	0.684335	0.578	0.783	3.97736e-22	0.401613	12	0.328125	9
GSPT1	2.90646e-48	0.679708	0.701	0.934	7.69775e-44	0.288564	13	0.333333	10
FAM46B	1.06268e-74	0.67048	0.147	0.533	2.81451e-70	0.341772	10	0.511475	7
HBEGF	1.40667e-37	0.657887	0.455	0.619	3.72555e-33	0.397541	10	0.463277	8
C4BPA	8.0722e-46	0.648338	0.336	0.717	2.13792e-41	0.592798	7	0.439024	7
CAPN2	1.22745e-46	0.647718	0.853	0.956	3.25089e-42	0.32459	13	0.345521	10
ICAM1	9.55259e-63	0.647223	0.576	0.867	2.53e-58	0.404531	12	0.375	10
HSPB1	1.09849e-94	0.64526	0.92	0.983	2.90936e-90	0.349544	13	0.345196	10
ABCA1	3.16371e-78	0.644701	0.212	0.629	8.37909e-74	0.333333	10	0.463889	10
TOR1AIP2	4.00142e-34	0.643758	0.806	0.914	1.05978e-29	0.332948	13	0.342256	10
NGFRAP1	7.71544e-67	0.641224	0.459	0.841	2.04343e-62	0.419878	13	0.347193	8
LRRN4	1.89765e-76	0.638888	0.084	0.435	5.02592e-72	0.566667	8	0.578313	6
TMPRSS2	6.33589e-46	0.636376	0.499	0.771	1.67806e-41	0.370093	11	0.37415	9
ABCA3	1.50687e-52	0.631706	0.149	0.503	3.99095e-48	0.3875	9	0.34375	8
PPP1R10	3.45852e-38	0.629813	0.717	0.86	9.15989e-34	0.315995	12	0.371951	9
HLA-E	8.88592e-17	0.624709	0.897	0.979	2.35343e-12	0.330218	12	0.341071	10
TFCP2L1	5.9771e-92	0.624272	0.174	0.636	1.58304e-87	0.390374	10	0.401099	8
CRTAC1	3.46202e-17	0.624024	0.042	0.29	9.16917e-13	0.511111	7	0.76506	7
CEBPD	8.26754e-47	0.622655	0.85	0.883	2.18966e-42	0.354167	12	0.364356	8
TP53BP2	1.41069e-72	0.617003	0.318	0.636	3.73621e-68	0.302053	11	0.478022	8
ALDH2	2.65007e-35	0.612493	0.665	0.869	7.0187e-31	0.315126	11	0.372233	9
FOXQ1	4.83256e-53	0.610257	0.316	0.71	1.2799e-48	0.39528	10	0.327586	7
GADD45B	8.43562e-24	0.610004	0.763	0.781	2.23418e-19	0.335775	12	0.409396	8
CA2	4.48757e-59	0.607559	0.104	0.402	1.18853e-54	0.366071	10	0.508696	6
MAGI3	5.04478e-72	0.605463	0.459	0.708	1.33611e-67	0.393509	11	0.432099	7
GATA6	3.43446e-93	0.605349	0.162	0.628	9.09617e-89	0.505747	11	0.479109	7
ISG15	1.48156e-12	0.598326	0.829	0.692	3.9239e-08	0.344944	12	0.454545	10
CRABP2	3.53254e-79	0.596447	0.116	0.542	9.35593e-75	0.290323	11	0.351613	8
CLIC6	1.74268e-54	0.595173	0.361	0.76	4.61548e-50	0.560724	10	0.374713	9
RRBP1	3.11147e-18	0.59505	0.853	0.92	8.24072e-14	0.321311	12	0.347909	8
GLCCI1	1.98867e-64	0.5872	0.452	0.726	5.26698e-60	0.373196	12	0.421687	9
GLS	1.48109e-53	0.585749	0.504	0.843	3.92266e-49	0.375231	12	0.360996	8
C1orf198	1.55534e-60	0.585563	0.376	0.76	4.11931e-56	0.295285	11	0.383908	8
ATF3	4.74745e-44	0.585454	0.764	0.897	1.25736e-39	0.334146	12	0.368421	10
NUBP2	7.82148e-30	0.585405	0.474	0.747	2.07152e-25	0.298625	11	0.35363	9
NECAB3	5.81332e-61	0.582125	0.264	0.589	1.53966e-56	0.363958	9	0.489614	8
SDC4	4.09228e-40	0.579868	0.938	0.972	1.08384e-35	0.333996	13	0.345324	9
HLA-DRB1	1.62522e-19	0.57732	0.822	0.965	4.30441e-15	0.366213	12	0.346014	10
QPRT	3.54186e-68	0.577309	0.056	0.528	9.38063e-64	0.266667	11	0.360927	8
C6orf62	2.12059e-24	0.566902	0.789	0.927	5.61639e-20	0.324675	13	0.364151	10
NKX2-1	1.52939e-78	0.565579	0.559	0.836	4.05059e-74	0.481667	10	0.361925	8
HP1BP3	1.062e-35	0.565095	0.629	0.911	2.81272e-31	0.379259	13	0.335893	10
TUBA4A	1.88383e-26	0.562901	0.616	0.696	4.98933e-22	0.288956	12	0.452261	8
CEBPA	6.55388e-77	0.559919	0.141	0.584	1.7358e-72	0.629139	11	0.431138	7
LSR	3.333e-36	0.55727	0.799	0.907	8.82745e-32	0.343057	12	0.364162	9
IRF1	1.30507e-38	0.554068	0.798	0.857	3.45648e-34	0.321262	12	0.367347	10
DCXR	6.61046e-32	0.553112	0.522	0.776	1.75078e-27	0.435714	11	0.342342	9
IFIT2	7.51163e-23	0.551362	0.138	0.299	1.98946e-18	0.506757	8	0.649123	7
HLA-DQA2	2.24018e-08	0.549724	0.176	0.355	0.000593312	0.470899	9	0.738916	6
SPSB3	3.10351e-31	0.547018	0.404	0.717	8.21964e-27	0.30254	11	0.368293	9
RBBP6	1.34231e-26	0.546482	0.701	0.906	3.5551e-22	0.308511	13	0.34556	10
ANKRD29	3.60513e-108	0.545936	0.072	0.493	9.54819e-104	0.662338	8	0.588652	8
KCNJ15	1.52688e-10	0.542653	0.256	0.456	4.04393e-06	0.505455	10	0.609195	8
SOD3	1.22519e-76	0.542091	0.24	0.462	3.24492e-72	0.666667	12	0.534091	8
CLN3	1.7181e-33	0.541029	0.425	0.719	4.55038e-29	0.324561	11	0.406326	9
HNRNPU	5.70623e-39	0.538168	0.855	0.941	1.5113e-34	0.317339	12	0.345725	10
RSRP1	7.08867e-19	0.537673	0.716	0.806	1.87744e-14	0.326823	12	0.392625	9
ESAM	1.02691e-78	0.536433	0.059	0.414	2.71977e-74	0.31746	10	0.362869	8
PRR15L	5.9969e-48	0.536185	0.291	0.656	1.58828e-43	0.330128	10	0.410667	8
PRSS8	2.61701e-46	0.534841	0.508	0.848	6.93115e-42	0.411009	11	0.336082	9
TACC1	5.88661e-56	0.533739	0.314	0.698	1.55907e-51	0.409496	11	0.348371	8
GSTA4	4.57795e-51	0.533476	0.206	0.586	1.21247e-46	0.475113	9	0.355224	9
MIR614	2.42446e-53	0.530508	0.522	0.829	6.42117e-49	0.4375	11	0.35654	10
VEPH1	2.85577e-85	0.529124	0.096	0.498	7.5635e-81	0.524272	8	0.550877	8
CYBRD1	1.77856e-55	0.52892	0.275	0.666	4.71051e-51	0.569492	11	0.446194	8
CXCL17	4.74559e-17	0.528557	0.663	0.865	1.25687e-12	0.392405	12	0.353535	8
ICAM4	1.87093e-67	0.528495	0.286	0.622	4.95517e-63	0.534202	11	0.424157	8
MDK	3.94621e-32	0.527699	0.729	0.862	1.04515e-27	0.409207	12	0.359026	9
BFAR	2.30267e-29	0.527308	0.356	0.687	6.09862e-25	0.358639	11	0.396947	8
EIF3H	2.66631e-29	0.524705	0.662	0.843	7.06171e-25	0.332394	13	0.327801	10
GPRC5A	7.13196e-53	0.522298	0.626	0.93	1.8889e-48	0.452381	12	0.349624	10
YPEL3	2.70038e-26	0.517092	0.582	0.832	7.15196e-22	0.3696	12	0.355042	10
KIAA1683	1.01973e-19	0.515938	0.347	0.545	2.70075e-15	0.405914	11	0.391026	8
PSMB2	8.7517e-25	0.515473	0.719	0.867	2.31789e-20	0.32513	13	0.344758	10
HLA-B	2.41719e-10	0.515024	0.971	0.991	6.40194e-06	0.332054	12	0.342152	10
PDXDC1	3.99198e-23	0.513902	0.561	0.836	1.05728e-18	0.312292	12	0.359833	9
TMEM37	2.36562e-28	0.509744	0.185	0.503	6.26535e-24	0.522613	8	0.40625	8
MRPL55	4.0253e-32	0.508438	0.68	0.806	1.0661e-27	0.327397	12	0.383948	8
NOD1	1.07013e-16	0.504324	0.287	0.561	2.83424e-12	0.581169	10	0.495327	8
SRSF7	1.45386e-23	0.503119	0.717	0.867	3.85054e-19	0.335501	12	0.354839	8
RPS27	4.3358e-15	0.500609	0.995	0.983	1.14834e-10	0.348315	13	0.343416	10
ELOVL1	1.06344e-23	0.500556	0.543	0.757	2.81652e-19	0.312178	11	0.34873	9
TPD52L1	4.5862e-43	0.497974	0.104	0.512	1.21466e-38	0.455357	8	0.433447	9
APRT	1.26516e-15	0.496793	0.744	0.872	3.35078e-11	0.300752	12	0.358717	10
SLC39A7	4.94368e-23	0.496614	0.598	0.822	1.30933e-18	0.336449	12	0.348936	9
ARF1	2.55834e-29	0.496328	0.911	0.958	6.77578e-25	0.320368	13	0.34854	9
NTHL1	1.17499e-19	0.496232	0.367	0.579	3.11196e-15	0.370558	11	0.432024	8
CDH1	1.51502e-35	0.495026	0.806	0.928	4.01253e-31	0.317919	12	0.352166	10
EEF1D	2.16421e-30	0.49335	0.873	0.953	5.73191e-26	0.345784	13	0.344954	10
FBLN5	1.82912e-27	0.492072	0.254	0.481	4.84441e-23	0.512821	8	0.56	8
BAZ1B	1.3222e-53	0.49134	0.68	0.858	3.50186e-49	0.373973	12	0.372709	10
STEAP4	2.95561e-30	0.490092	0.527	0.748	7.82793e-26	0.506195	10	0.341121	9
NEAT1	1.17606e-09	0.489956	0.946	0.983	3.1148e-05	0.340887	12	0.338078	10
HLA-C	3.24058e-11	0.489274	0.958	0.977	8.58266e-07	0.327821	12	0.345259	10
ITPR2	2.7631e-29	0.489122	0.229	0.547	7.31806e-25	0.426829	11	0.507987	7
ADK	8.91854e-41	0.481677	0.48	0.755	2.36207e-36	0.370874	12	0.342593	9
BST2	6.85829e-42	0.481613	0.687	0.886	1.81642e-37	0.408412	12	0.34714	8
SSR2	1.60868e-38	0.479761	0.761	0.914	4.2606e-34	0.370869	13	0.344168	9
VKORC1L1	1.89351e-66	0.478669	0.474	0.745	5.01496e-62	0.361493	12	0.396714	9
LRRC36	7.08834e-15	0.477958	0.144	0.336	1.87735e-10	0.658065	9	0.546875	5
PFKFB2	3.23182e-27	0.476954	0.279	0.545	8.55948e-23	0.297659	11	0.477564	7
CXCL16	4.31821e-24	0.47411	0.517	0.785	1.14368e-19	0.313514	12	0.358575	10
FLJ37453	4.90578e-18	0.470507	0.443	0.687	1.2993e-13	0.351579	11	0.374046	9
NUPR1	3.54441e-09	0.46927	0.573	0.788	9.38736e-05	0.504065	12	0.354767	9
NINJ2	1.11657e-12	0.46628	0.234	0.407	2.95725e-08	0.430279	10	0.562232	7
PPT1	9.33385e-09	0.466102	0.528	0.708	0.000247207	0.303351	12	0.350617	8
P3H2	1.82382e-43	0.460538	0.071	0.441	4.83039e-39	0.605263	8	0.59127	6
SULT1A2	1.63145e-41	0.460275	0.167	0.451	4.32089e-37	0.407821	10	0.484496	7
THUMPD1	7.75644e-14	0.459926	0.565	0.78	2.05429e-09	0.292079	13	0.363229	9
ACP5	1.08059e-73	0.458698	0.067	0.427	2.86193e-69	0.222222	10	0.545082	6
MTHFR	1.32608e-20	0.457293	0.335	0.656	3.51213e-16	0.384401	11	0.386667	7
CCNL1	1.61899e-28	0.456718	0.668	0.848	4.28788e-24	0.309623	11	0.354639	9
TMEM150A	4.28676e-40	0.455478	0.244	0.509	1.13535e-35	0.362595	11	0.450172	8
LRIG2	2.99708e-38	0.455362	0.13	0.47	7.93776e-34	0.414286	10	0.472119	6
HERPUD1	6.06637e-33	0.454604	0.682	0.867	1.60668e-28	0.295082	11	0.352823	10
PMVK	8.35931e-34	0.453897	0.575	0.778	2.21396e-29	0.322528	12	0.373034	9
KDM5B	5.84886e-31	0.452586	0.591	0.809	1.54907e-26	0.301262	13	0.354212	10
ZNF165	0.0686758	0.452543	0.38	0.425	1	0.330882	11	0.399177	8
CD47	8.0632e-23	0.452501	0.822	0.942	2.13554e-18	0.335601	12	0.35436	9
CD44	4.70356e-25	0.452478	0.55	0.785	1.24574e-20	0.450847	12	0.378619	8
MIA3	3.30875e-42	0.449083	0.486	0.816	8.76323e-38	0.366603	11	0.379015	9
ALDH3A2	1.45958e-22	0.448953	0.649	0.837	3.86571e-18	0.33477	11	0.365344	8
SERP1	2.26232e-28	0.448693	0.829	0.9	5.99175e-24	0.334083	13	0.357282	9
RNF114	1.2982e-26	0.447965	0.548	0.738	3.43828e-22	0.297619	12	0.379147	9
NHSL1	1.07111e-28	0.44779	0.424	0.607	2.83684e-24	0.540659	11	0.420749	10
TXNDC11	9.71465e-42	0.447449	0.348	0.72	2.57292e-37	0.324397	12	0.342233	9
CREBBP	1.04855e-23	0.445398	0.541	0.785	2.77708e-19	0.290878	12	0.35412	9
GGTLC1	1.60727e-41	0.445181	0.126	0.432	4.25685e-37	0.607407	9	0.493927	8
SDPR	2.08178e-35	0.44515	0.153	0.385	5.51358e-31	0.530488	10	0.545455	9
PNKD	1.60385e-36	0.445063	0.797	0.858	4.2478e-32	0.327485	11	0.384929	10
PYGB	2.21862e-26	0.44506	0.387	0.719	5.87603e-22	0.477108	11	0.36253	8
SMG1	5.0488e-12	0.444869	0.485	0.715	1.33717e-07	0.294231	12	0.378973	9
PBXIP1	4.59866e-34	0.444395	0.509	0.816	1.21795e-29	0.333333	12	0.331906	9
SEPHS2	1.65325e-26	0.443491	0.387	0.712	4.37863e-22	0.298795	13	0.353808	8
MRPS34	2.97355e-17	0.443468	0.638	0.799	7.87545e-13	0.293431	13	0.367615	9
PTP4A2	1.36657e-09	0.443221	0.811	0.897	3.61936e-05	0.304598	13	0.354776	10
SERPING1	0.075199	0.443178	0.355	0.582	1	0.632546	11	0.48048	9
C12orf65	4.51892e-32	0.442951	0.401	0.664	1.19684e-27	0.339535	12	0.392105	8
RAB25	1.92057e-18	0.442081	0.664	0.799	5.08662e-14	0.30014	12	0.365427	9
SLC50A1	1.28222e-23	0.441821	0.562	0.785	3.39596e-19	0.303483	11	0.33853	9
RAB11FIP1	1.72667e-25	0.44143	0.749	0.878	4.57309e-21	0.369403	12	0.350598	9
PCF11	1.68955e-33	0.441077	0.564	0.806	4.47478e-29	0.328926	12	0.344902	9
RARRES2	3.88669e-11	0.440924	0.092	0.35	1.02939e-06	0.40404	10	0.665	8
IRF2BP2	9.97207e-38	0.440543	0.746	0.916	2.6411e-33	0.34875	12	0.335878	9
IFIT3	5.27342e-08	0.439306	0.3	0.378	0.00139667	0.403727	13	0.597222	8
HLA-DRB6	1.17273e-21	0.439031	0.445	0.692	3.10597e-17	0.426778	9	0.424242	8
RPS15A	1.99929e-09	0.438595	0.919	0.939	5.29512e-05	0.338742	13	0.33892	9
GALNT11	8.35284e-50	0.437708	0.355	0.629	2.21225e-45	0.325459	12	0.425	8
BTG2	7.12512e-28	0.43717	0.637	0.841	1.88709e-23	0.307018	12	0.349272	8
USP39	1.70897e-24	0.436262	0.363	0.617	4.52622e-20	0.305128	11	0.362606	7
TMEM130	6.29129e-38	0.436028	0.073	0.308	1.66625e-33	0.679487	7	0.5625	7
RPS13	9.81365e-08	0.436008	0.958	0.951	0.00259914	0.342412	13	0.340074	10
PARP1	6.07941e-22	0.435798	0.588	0.788	1.61013e-17	0.321712	13	0.345898	8
PABPC1	9.44202e-21	0.435592	0.943	0.974	2.50072e-16	0.332016	12	0.341113	10
C16orf89	4.32379e-55	0.433675	0.498	0.804	1.14516e-50	0.406367	9	0.365217	8
RARRES3	2.69712e-05	0.433	0.853	0.774	0.714332	0.336612	11	0.413093	10
ABCC6	6.42964e-31	0.430073	0.286	0.559	1.70289e-26	0.37785	10	0.421875	8
TCEB3	3.33953e-38	0.429639	0.384	0.675	8.84474e-34	0.332524	11	0.393782	8
TOX4	7.97163e-29	0.428739	0.605	0.825	2.11128e-24	0.325116	12	0.345339	8
CACNA2D2	3.39404e-87	0.428161	0.097	0.559	8.98911e-83	0.451923	10	0.378125	7
MARC1	4.66278e-48	0.427342	0.16	0.479	1.23494e-43	0.395349	11	0.521898	6
HLA-DOA	1.5864e-09	0.426536	0.05	0.266	4.20158e-05	0.62963	8	0.815789	8
AHCYL2	7.24773e-44	0.426422	0.345	0.626	1.91956e-39	0.437838	10	0.413408	8
HOXD1	4.49672e-47	0.420766	0.267	0.561	1.19096e-42	0.531469	9	0.398754	7
DNAJA3	2.7515e-16	0.420707	0.268	0.523	7.28734e-12	0.274306	12	0.428094	7
ATP1B1	2.61548e-21	0.420415	0.961	0.983	6.9271e-17	0.347236	13	0.338078	10
PEF1	3.14874e-20	0.419984	0.378	0.647	8.33945e-16	0.302956	13	0.402703	8
C16orf58	6.22437e-37	0.419027	0.288	0.645	1.64853e-32	0.36246	10	0.392954	8
TMEM208	4.93535e-13	0.417448	0.653	0.76	1.30713e-08	0.330956	12	0.36092	10
TNS3	3.41047e-53	0.416777	0.187	0.582	9.03263e-49	0.39801	11	0.378378	8
SDHB	6.66983e-06	0.416284	0.687	0.783	0.176651	0.331072	13	0.330357	10
SLC25A5	2.77196e-18	0.416165	0.866	0.893	7.34154e-14	0.316469	13	0.344423	9
LRRK2	1.89552e-39	0.415132	0.127	0.386	5.02029e-35	0.772059	10	0.38914	7
CAV2	3.03327e-59	0.414769	0.319	0.656	8.03362e-55	0.578947	12	0.461333	9
NMRAL1	6.44263e-22	0.414455	0.505	0.776	1.70633e-17	0.357934	12	0.353604	9
SFPQ	4.40335e-32	0.414421	0.785	0.885	1.16623e-27	0.319477	13	0.373518	9
DDOST	2.59372e-05	0.414365	0.779	0.86	0.686947	0.319378	11	0.345528	9
PIGR	0.024652	0.413108	0.801	0.829	1	0.412791	12	0.371308	9
C2	1.59371e-09	0.409651	0.139	0.381	4.22095e-05	0.281879	12	0.394495	7
ASH1L	7.19729e-32	0.408376	0.541	0.834	1.9062e-27	0.367241	11	0.341719	10
KCNQ1OT1	1.27324e-14	0.408057	0.657	0.809	3.37218e-10	0.37305	12	0.341253	9
GGA2	4.04237e-12	0.406284	0.352	0.594	1.07062e-07	0.333333	13	0.444118	8
TBL3	2.3776e-12	0.40609	0.308	0.509	6.29708e-08	0.317221	11	0.450172	6
CYC1	4.85834e-17	0.405439	0.676	0.794	1.28673e-12	0.302069	13	0.363436	9
COPA	1.90244e-15	0.404334	0.725	0.848	5.03862e-11	0.344473	12	0.329897	9
USP40	2.71144e-11	0.404188	0.512	0.647	7.18126e-07	0.322404	12	0.443243	10
KLHL24	1.42366e-35	0.403421	0.426	0.694	3.77055e-31	0.321663	12	0.403023	9
HIRIP3	1.88257e-21	0.402824	0.243	0.531	4.98598e-17	0.306513	12	0.407895	8
HAS3	7.71068e-32	0.402723	0.124	0.435	2.04217e-27	0.451128	10	0.502008	5
PLD3	9.21451e-24	0.40199	0.747	0.839	2.44046e-19	0.330424	12	0.385417	10
STMN1	5.35336e-31	0.401523	0.432	0.692	1.41784e-26	0.400862	13	0.429293	10
LPIN2	2.83441e-27	0.400349	0.409	0.675	7.50692e-23	0.307517	11	0.388601	9
RAD21	1.74467e-35	0.399367	0.509	0.752	4.62077e-31	0.28022	12	0.348837	9
GALE	2.64135e-11	0.399053	0.381	0.628	6.99561e-07	0.322738	12	0.359331	9
SNAI1	4.52282e-49	0.398821	0.167	0.371	1.19787e-44	0.547486	10	0.495283	5
NFATC3	1.60438e-16	0.398471	0.606	0.802	4.2492e-12	0.335385	11	0.342048	10
BLVRB	2.40031e-12	0.396831	0.793	0.864	6.35721e-08	0.340776	13	0.354251	9
PEG10	2.05746e-44	0.396674	0.136	0.353	5.44919e-40	0.582192	12	0.712871	7
RAP2B	0.00287244	0.396205	0.56	0.58	1	0.34609	12	0.373494	9
RPS20	3.13853e-13	0.395612	0.951	0.962	8.31239e-09	0.333333	13	0.343636	10
CSNK2B	8.37367e-18	0.395061	0.769	0.836	2.21777e-13	0.313939	13	0.357741	10
RAB2A	8.92403e-24	0.394855	0.742	0.857	2.36353e-19	0.301508	13	0.336735	9
WNK1	2.54956e-10	0.39476	0.734	0.843	6.75252e-06	0.30203	13	0.358921	9
KIAA0319L	2.21957e-20	0.394331	0.687	0.848	5.87852e-16	0.347354	12	0.354639	8
ANKRD11	1.18452e-08	0.393753	0.637	0.802	0.000313721	0.314327	12	0.366013	10
KMT2E	3.50404e-40	0.392799	0.813	0.935	9.28045e-36	0.354358	13	0.351402	9
HLA-DRB5	4.49818e-12	0.392486	0.747	0.907	1.19134e-07	0.395262	11	0.331407	10
MGRN1	4.37473e-10	0.392312	0.433	0.64	1.15865e-05	0.363441	12	0.431694	9
KMT2C	1.73298e-31	0.391981	0.658	0.865	4.5898e-27	0.388102	12	0.339394	9
PARN	1.59787e-24	0.391656	0.319	0.643	4.23196e-20	0.356725	10	0.404891	8
SH3RF1	4.43942e-31	0.391336	0.418	0.72	1.17578e-26	0.33853	11	0.342233	9
RSL1D1	8.32857e-21	0.390582	0.73	0.892	2.20582e-16	0.316731	12	0.339216	9
BRD2	4.29943e-25	0.39032	0.854	0.904	1.1387e-20	0.323144	12	0.363636	10
F3	0.290416	0.388247	0.59	0.533	1	0.423381	12	0.452459	8
FGFR1	1.33264e-48	0.388234	0.11	0.411	3.52949e-44	0.567797	10	0.353191	6
N4BP1	2.1748e-32	0.386863	0.337	0.64	5.75995e-28	0.303867	11	0.412568	9
AASS	3.43541e-55	0.386369	0.226	0.566	9.09869e-51	0.386831	10	0.441358	8
ZC3HAV1	1.05576e-19	0.385887	0.736	0.797	2.79619e-15	0.303797	12	0.403509	9
SAR1A	2.29721e-05	0.385734	0.768	0.832	0.608417	0.303398	12	0.344538	9
MBNL1	3.95212e-44	0.384677	0.515	0.813	1.04672e-39	0.305606	11	0.341935	9
TRAM1	3.56149e-15	0.384625	0.702	0.818	9.43262e-11	0.34927	12	0.352564	10
DEGS1	1.76132e-31	0.384584	0.51	0.687	4.66485e-27	0.314442	12	0.399491	8
EHF	1.37356e-20	0.383749	0.75	0.899	3.63788e-16	0.332919	12	0.356031	10
KIF22	5.68505e-25	0.383637	0.446	0.705	1.50569e-20	0.325678	12	0.354839	9
SERPINH1	5.54382e-50	0.383627	0.571	0.853	1.46828e-45	0.391517	12	0.379098	9
SZT2	1.05912e-11	0.383358	0.353	0.538	2.80507e-07	0.353562	10	0.435065	6
BTN3A2	3.53774e-13	0.383196	0.392	0.642	9.36971e-09	0.313539	12	0.400545	9
EFCAB14	3.82056e-22	0.383016	0.609	0.799	1.01188e-17	0.303216	12	0.330416	8
XIAP	4.07409e-27	0.383004	0.627	0.832	1.07902e-22	0.349183	12	0.348739	10
ACOT13	2.65424e-29	0.38248	0.572	0.794	7.02976e-25	0.332248	10	0.387665	9
IFIT1	5.29432e-10	0.381869	0.296	0.367	1.4022e-05	0.509434	11	0.747619	6
N4BP2L2	0.735806	0.381483	0.618	0.629	1	0.321267	11	0.433333	9
FAM46A	1.25281e-07	0.381063	0.611	0.745	0.00331806	0.32622	12	0.349765	8
ALDH6A1	3.69295e-25	0.380246	0.483	0.708	9.78077e-21	0.326255	12	0.353086	8
UTRN	2.17198e-23	0.379801	0.509	0.753	5.7525e-19	0.35348	12	0.350348	9
ZDHHC16	2.09794e-25	0.379552	0.329	0.626	5.55639e-21	0.325779	11	0.346369	9
NUCKS1	1.43727e-12	0.37938	0.924	0.941	3.80661e-08	0.320888	13	0.355019	10
COMMD9	1.89953e-29	0.378636	0.277	0.554	5.03089e-25	0.306397	10	0.391167	9
HPN	3.08884e-52	0.378009	0.097	0.458	8.1808e-48	0.567308	10	0.366412	7
THUMPD3-AS1	1.34909e-17	0.377917	0.593	0.675	3.57307e-13	0.309748	11	0.42228	8
COL4A4	6.26913e-34	0.3779	0.19	0.53	1.66038e-29	0.490196	10	0.376238	8
AZGP1	3.77611e-06	0.37681	0.074	0.294	0.10001	0.265823	8	0.869048	6
BCKDK	1.2964e-10	0.375955	0.394	0.598	3.43352e-06	0.340426	12	0.380117	9
PRDM2	8.61715e-25	0.375076	0.526	0.801	2.28225e-20	0.320922	10	0.358079	9
EPAS1	1.78641e-26	0.373867	0.558	0.794	4.7313e-22	0.390651	12	0.356828	8
ADPRHL2	1.78721e-11	0.373726	0.413	0.563	4.73343e-07	0.408578	11	0.39441	8
TCEA3	4.92741e-32	0.369675	0.555	0.808	1.30502e-27	0.456376	11	0.363636	8
RCC2	7.66153e-20	0.36961	0.463	0.71	2.02916e-15	0.382294	11	0.337438	8
RNF5	1.76257e-27	0.369602	0.558	0.733	4.66816e-23	0.312187	12	0.403341	9
BMP4	3.09516e-37	0.369287	0.233	0.411	8.19752e-33	0.42	11	0.659574	6
PTCSC3	9.76412e-31	0.36899	0.036	0.295	2.58603e-26	0.282051	7	0.639053	5
SPAG9	0.000495389	0.367644	0.607	0.736	1	0.310292	12	0.406176	8
CAT	1.72299e-10	0.367233	0.463	0.591	4.56334e-06	0.362173	11	0.337278	9
SLC35F6	0.0752907	0.36695	0.6	0.657	1	0.310559	12	0.345745	9
KCNK15	1.51839e-45	0.366116	0.059	0.318	4.02146e-41	0.444444	9	0.725275	6
NDUFB10	1.8336e-06	0.365533	0.827	0.9	0.0485629	0.338219	13	0.35534	10
ADI1	1.49678e-19	0.364166	0.651	0.825	3.96422e-15	0.30086	12	0.362288	9
RCN3	5.05481e-32	0.364104	0.075	0.372	1.33877e-27	0.4375	8	0.558685	6
SECTM1	4.50146e-26	0.363795	0.202	0.455	1.19221e-21	0.502304	11	0.461538	8
COL4A3	6.80006e-34	0.363668	0.107	0.46	1.801e-29	0.434783	10	0.463878	7
FOXN3	3.63679e-29	0.363314	0.379	0.699	9.63204e-25	0.356265	12	0.3675	9
NME3	2.12978e-18	0.36331	0.578	0.731	5.64072e-14	0.335484	12	0.368421	8
HSP90AB1	6.26564e-23	0.362713	0.975	0.993	1.65946e-18	0.338432	13	0.341549	10
MRPS18B	1.61192e-11	0.362495	0.651	0.809	4.26916e-07	0.310888	12	0.339093	9
ZDHHC11	1.78246e-24	0.360748	0.131	0.446	4.72086e-20	0.496454	9	0.52549	8
PSME1	4.07355e-12	0.360748	0.916	0.93	1.07888e-07	0.327569	13	0.347744	9
ADIRF	6.33338e-35	0.360455	0.387	0.694	1.67739e-30	0.438554	10	0.38539	9
PAGR1	4.6906e-17	0.360413	0.444	0.685	1.2423e-12	0.296218	12	0.341837	9
NFIX	9.19787e-58	0.360246	0.346	0.726	2.43606e-53	0.366577	11	0.378313	9
TNRC6A	7.98584e-15	0.359796	0.533	0.762	2.11505e-10	0.340909	12	0.383028	10
MBIP	5.06837e-49	0.358427	0.477	0.76	1.34236e-44	0.417969	13	0.402299	9
PLEKHA1	1.55689e-18	0.358102	0.31	0.593	4.12342e-14	0.288288	13	0.351032	8
BCAT1	8.4396e-68	0.357906	0.055	0.325	2.23523e-63	0.288136	10	0.591398	7
NFYC	1.11584e-23	0.357421	0.36	0.664	2.95531e-19	0.360104	10	0.384211	9
DDIT3	2.00681e-08	0.355778	0.477	0.61	0.000531503	0.390625	11	0.429799	8
LAMA3	1.69557e-25	0.355591	0.194	0.465	4.49071e-21	0.538462	11	0.5	8
TPM3	3.0058e-23	0.355441	0.87	0.949	7.96087e-19	0.318328	13	0.337017	9
CAPZB	5.61852e-08	0.354752	0.789	0.865	0.00148807	0.33294	13	0.335354	9
EEF2K	2.37775e-20	0.354712	0.325	0.622	6.29748e-16	0.455587	11	0.36236	9
ORMDL3	9.99877e-37	0.354675	0.306	0.603	2.64817e-32	0.390244	11	0.382609	9
ARL6IP1	7.05418e-23	0.354539	0.799	0.909	1.8683e-18	0.308051	12	0.355769	9
HMGB3	5.79262e-08	0.353491	0.479	0.628	0.00153417	0.31323	12	0.362117	9
ZBTB38	5.43126e-20	0.352602	0.383	0.659	1.43847e-15	0.277372	11	0.320955	8
CRLS1	9.24452e-27	0.351885	0.566	0.759	2.44841e-22	0.29654	11	0.394009	8
TPD52	3.08457e-20	0.351532	0.375	0.561	8.16947e-16	0.405473	9	0.423676	7
ATP11A-AS1	2.38906e-15	0.351491	0.079	0.248	6.32743e-11	0.541176	8	0.471831	7
GBAS	3.39803e-11	0.35002	0.653	0.771	8.99969e-07	0.322397	13	0.353741	8
SMC4	2.95126e-39	0.349732	0.448	0.724	7.81642e-35	0.357588	12	0.400966	9
HOOK1	1.92114e-12	0.349154	0.338	0.57	5.08815e-08	0.369146	11	0.40184	8
POLR2C	4.95463e-16	0.348641	0.448	0.649	1.31223e-11	0.299376	12	0.369272	9
FOSB	6.23648e-21	0.34824	0.788	0.946	1.65173e-16	0.332151	12	0.345656	9
ADGRD1	9.35386e-59	0.348209	0.11	0.491	2.47737e-54	0.677966	8	0.437722	7
ARPC5	8.68947e-21	0.347806	0.64	0.818	2.30141e-16	0.333333	13	0.350427	9
SP100	4.9597e-08	0.347441	0.685	0.736	0.00131358	0.336054	12	0.432304	10
MYO6	3.74975e-13	0.34612	0.707	0.818	9.93122e-09	0.330698	12	0.33547	9
SMPDL3B	1.86394e-17	0.345737	0.397	0.537	4.93663e-13	0.476526	10	0.543974	8
PPP1R15B	2.27613e-16	0.345465	0.441	0.621	6.02833e-12	0.317125	12	0.371831	9
PRKCZ	2.98671e-29	0.34522	0.251	0.481	7.9103e-25	0.345725	10	0.516364	6
EPB41L5	2.66734e-22	0.34515	0.445	0.666	7.06444e-18	0.410042	10	0.393701	9
NEDD9	6.72572e-18	0.345079	0.552	0.696	1.78131e-13	0.380068	12	0.361809	10
UROD	1.53183e-14	0.344026	0.494	0.675	4.05705e-10	0.30566	12	0.367876	9
VASN	1.28563e-29	0.34385	0.234	0.603	3.40499e-25	0.505976	11	0.446377	9
PTPN14	5.57672e-22	0.343448	0.365	0.621	1.47699e-17	0.364796	11	0.385915	8
PLLP	5.1986e-33	0.342923	0.268	0.545	1.37685e-28	0.458333	10	0.410256	8
AKAP13	2.09808e-13	0.342068	0.768	0.857	5.55677e-09	0.372573	12	0.35102	9
SEPP1	6.88027e-19	0.342044	0.61	0.797	1.82224e-14	0.445802	11	0.348684	8
MECOM	3.15307e-18	0.341926	0.503	0.773	8.35091e-14	0.346296	12	0.371041	7
C14orf159	1.55923e-14	0.341887	0.307	0.512	4.12963e-10	0.37386	10	0.406143	7
RNF212	5.12648e-56	0.339761	0.061	0.411	1.35775e-51	0.507692	8	0.391489	8
ACSL5	6.70257e-07	0.33969	0.374	0.563	0.0177518	0.498753	12	0.487578	7
CLIC2	1.26075e-42	0.33931	0.196	0.498	3.33909e-38	0.761905	12	0.547368	8
ADNP	1.05469e-12	0.338682	0.629	0.799	2.79334e-08	0.322963	13	0.343545	10
RBL2	5.71551e-12	0.338621	0.382	0.615	1.51375e-07	0.339024	11	0.403409	10
RPL30	4.75377e-15	0.338599	0.958	0.967	1.25904e-10	0.339494	13	0.347197	10
FABP5	8.69615e-27	0.337316	0.201	0.285	2.30317e-22	0.462963	11	0.539877	7
SMARCC2	1.20209e-11	0.337189	0.584	0.724	3.18373e-07	0.291866	12	0.369565	9
CHD9	1.41836e-10	0.337103	0.482	0.687	3.75654e-06	0.309478	12	0.409669	8
NFAT5	3.07665e-15	0.336502	0.555	0.757	8.1485e-11	0.298658	12	0.351039	9
ARHGEF19	2.5958e-15	0.336433	0.205	0.458	6.87499e-11	0.490909	10	0.492366	7
DAPK2	2.97475e-45	0.335727	0.149	0.441	7.87862e-41	0.7	10	0.47619	9
ZNF593	1.26907e-13	0.334874	0.561	0.71	3.36113e-09	0.300664	13	0.366995	9
DHRS1	9.97871e-11	0.333541	0.343	0.51	2.64286e-06	0.298913	11	0.383562	8
PIK3C2A	9.11678e-22	0.333447	0.308	0.587	2.41458e-17	0.330303	10	0.377976	10
YTHDF2	1.72081e-23	0.331798	0.666	0.836	4.55758e-19	0.302098	12	0.355649	10
CTSF	1.70721e-15	0.331448	0.196	0.474	4.52155e-11	0.4	10	0.416974	9
LAMA5	1.78625e-22	0.331222	0.352	0.654	4.73089e-18	0.367725	12	0.374332	8
TRAP1	8.3297e-07	0.330754	0.416	0.591	0.0220612	0.363229	12	0.381657	7
RNPS1	5.49276e-12	0.330646	0.697	0.846	1.45476e-07	0.316845	13	0.342975	9
IMPA2	1.3734e-27	0.330349	0.368	0.671	3.63745e-23	0.511392	9	0.299479	10
EGR1	4.00048e-19	0.329662	0.821	0.904	1.05953e-14	0.342792	12	0.359768	9
GGCX	1.716e-30	0.329249	0.495	0.717	4.54482e-26	0.323917	11	0.397561	8
NDUFB9	4.84139e-21	0.328836	0.819	0.914	1.28224e-16	0.32992	13	0.353728	10
DCAF11	2.56787e-07	0.32851	0.474	0.649	0.00680101	0.328094	11	0.396226	8
SPG7	4.37267e-06	0.328491	0.401	0.584	0.11581	0.286047	10	0.437126	8
RASL11B	1.29254e-17	0.327231	0.03	0.192	3.42328e-13	0.59375	8	0.572727	6
CLUHP3	1.6745e-21	0.327076	0.138	0.39	4.4349e-17	0.425676	10	0.484305	8
ITPR3	1.14225e-14	0.326453	0.438	0.698	3.02526e-10	0.36383	11	0.348371	9
PTPRF	0.00108656	0.326409	0.84	0.893	1	0.335183	12	0.342466	10
DMTF1	1.40053e-17	0.326278	0.289	0.493	3.70929e-13	0.36129	10	0.343972	9
THOC2	7.29084e-29	0.325996	0.607	0.83	1.93098e-24	0.347158	12	0.355789	9
IDH3B	1.18263e-09	0.325734	0.507	0.673	3.13219e-05	0.338235	12	0.407792	8
ECI1	5.02215e-08	0.325727	0.686	0.823	0.00133012	0.336957	12	0.360934	10
PXMP4	0.00910007	0.324899	0.308	0.418	1	0.321212	9	0.606695	7
RBBP5	8.3822e-23	0.324495	0.432	0.65	2.22003e-18	0.365011	12	0.376344	9
CDIPT	4.14967e-12	0.323775	0.433	0.661	1.09904e-07	0.313978	11	0.378307	9
LDHD	5.59238e-24	0.323	0.044	0.285	1.48114e-19	0.468085	8	0.576687	6
EPRS	2.67153e-22	0.322737	0.6	0.794	7.07555e-18	0.363354	12	0.363436	9
PPCS	1.31123e-10	0.322554	0.67	0.825	3.47279e-06	0.307371	12	0.336864	9
KRTCAP2	8.58316e-20	0.321837	0.928	0.92	2.27325e-15	0.331325	13	0.361217	8
OCLN	5.47835e-27	0.321592	0.631	0.808	1.45094e-22	0.389956	11	0.324675	10
DRAM1	2.09644e-08	0.32158	0.467	0.603	0.000555241	0.427146	9	0.469565	8
SSR1	5.71651e-08	0.320831	0.728	0.839	0.00151402	0.349552	12	0.35625	8
SNHG12	6.89747e-19	0.320549	0.527	0.678	1.82679e-14	0.390459	11	0.399485	8
PSMB9	0.0327621	0.320513	0.602	0.684	1	0.408669	12	0.401535	9
LARP4B	3.84494e-09	0.320049	0.606	0.773	0.000101833	0.324615	11	0.343891	10
RNF181	4.01201e-20	0.319906	0.737	0.804	1.06258e-15	0.321113	12	0.393478	8
CDR2L	6.46662e-07	0.319816	0.262	0.428	0.0171269	0.501779	10	0.457143	7
CHD8	6.9652e-22	0.319614	0.435	0.668	1.84473e-17	0.368308	12	0.350785	7
TM7SF3	2.09398e-06	0.319568	0.418	0.612	0.0554589	0.404018	11	0.42	9
MBTPS1	7.19007e-08	0.319542	0.451	0.65	0.00190429	0.349174	12	0.387097	9
ACAA1	6.98984e-13	0.318808	0.479	0.614	1.85126e-08	0.361868	13	0.396011	10
DAPK1	8.29213e-27	0.318093	0.257	0.591	2.19617e-22	0.40942	9	0.387574	9
DESI2	2.84404e-45	0.317555	0.337	0.652	7.53244e-41	0.298343	12	0.367292	8
TANGO6	2.70579e-09	0.317205	0.104	0.248	7.16629e-05	0.410714	9	0.514085	6
WDR74	6.06282e-21	0.317062	0.552	0.691	1.60574e-16	0.361486	12	0.412658	8
ZSCAN31	1.09763e-35	0.316754	0.119	0.358	2.90708e-31	0.375	9	0.6	6
IRX2	2.33183e-40	0.316706	0.562	0.741	6.17585e-36	0.504146	11	0.42217	8
TCEB2	0.00058622	0.316676	0.939	0.948	1	0.322421	13	0.348708	10
UNC50	3.63834e-07	0.316674	0.539	0.558	0.00963615	0.33218	10	0.366771	9
WDR6	8.30817e-08	0.31648	0.528	0.598	0.00220042	0.352734	13	0.336257	10
VPS13D	1.5571e-16	0.316444	0.301	0.561	4.12397e-12	0.312693	11	0.380062	9
SUCO	1.78625e-24	0.316184	0.328	0.624	4.73087e-20	0.403409	10	0.32493	9
FUS	1.54483e-17	0.31614	0.771	0.888	4.09148e-13	0.31318	12	0.34252	8
MAD1L1	1.15973e-22	0.316088	0.22	0.477	3.07154e-18	0.372881	11	0.304029	7
VAMP3	5.07908e-09	0.315744	0.511	0.668	0.000134519	0.29562	12	0.32199	10
IFITM3	7.21155e-06	0.315066	0.958	0.962	0.190998	0.351167	13	0.352727	10
ATP11A	3.90326e-37	0.314418	0.484	0.785	1.03378e-32	0.416185	12	0.383073	9
PCMTD1	1.24579e-17	0.314243	0.571	0.774	3.29948e-13	0.33279	13	0.383747	9
FXYD5	4.49919e-22	0.31392	0.33	0.563	1.19161e-17	0.392655	12	0.428571	9
AARS	1.01949e-14	0.313519	0.428	0.659	2.70012e-10	0.291939	11	0.374005	9
CDV3	6.54769e-10	0.313046	0.696	0.781	1.73416e-05	0.331995	12	0.384787	8
PPL	2.08203e-20	0.312856	0.471	0.68	5.51425e-16	0.388119	12	0.372751	8
C6orf106	7.21927e-22	0.312471	0.418	0.675	1.91202e-17	0.300668	12	0.365285	9
COMMD2	1.14035e-33	0.312468	0.308	0.53	3.02021e-29	0.312121	10	0.50495	8
GNPTG	1.48619e-11	0.311989	0.645	0.801	3.93618e-07	0.310694	12	0.336245	9
NUAK2	8.3477e-25	0.311874	0.342	0.519	2.21089e-20	0.365123	12	0.387205	8
PDLIM2	1.11029e-33	0.311761	0.187	0.43	2.94061e-29	0.736318	11	0.443089	8
RAB6A	3.32314e-19	0.311303	0.638	0.795	8.80135e-15	0.363504	11	0.342857	9
CNIH4	1.92961e-19	0.310142	0.728	0.809	5.11057e-15	0.316261	12	0.38013	10
TRAPPC6A	0.0334738	0.31014	0.54	0.638	1	0.309154	13	0.361644	10
YBX1	2.11644e-16	0.309311	0.862	0.928	5.6054e-12	0.328649	12	0.355932	9
ABCF1	4.44947e-21	0.309016	0.626	0.841	1.17844e-16	0.33631	13	0.361746	9
EMC1	1.24344e-15	0.308927	0.35	0.628	3.29326e-11	0.345745	12	0.387187	8
USP7	6.84161e-11	0.308856	0.481	0.72	1.812e-06	0.319767	12	0.36165	10
PGP	2.65006e-14	0.308822	0.365	0.6	7.01869e-10	0.285714	13	0.38484	9
PPP2R5A	3.27126e-33	0.308718	0.396	0.699	8.66394e-29	0.308235	12	0.325	9
ARRB1	2.04878e-33	0.308698	0.296	0.601	5.42619e-29	0.383648	11	0.377907	10
SRCAP	4.25447e-12	0.308579	0.394	0.619	1.1268e-07	0.274232	12	0.392655	8
CISH	9.60398e-34	0.308192	0.148	0.341	2.54361e-29	0.490566	8	0.415385	6
LRRC25	3.55009e-22	0.308014	0.037	0.196	9.4024e-18	0.475	9	0.383929	5
IL6R	2.22228e-21	0.307562	0.38	0.652	5.88571e-17	0.397059	11	0.348525	9
ACADVL	4.99051e-07	0.307077	0.614	0.79	0.0132174	0.333839	12	0.356195	9
WWTR1	9.77341e-25	0.306615	0.584	0.724	2.58849e-20	0.317384	12	0.391304	8
SNX5	3.11559e-18	0.306483	0.504	0.747	8.25165e-14	0.312384	13	0.360656	9
MXRA8	4.78753e-18	0.306097	0.044	0.278	1.26798e-13	0.297872	8	0.610063	7
TNNC1	7.2167e-59	0.305934	0.034	0.337	1.91134e-54	0.351351	8	0.528497	8
NFATC2IP	0.00118259	0.304866	0.428	0.589	1	0.368192	12	0.424332	6
GALM	7.18761e-16	0.304649	0.38	0.626	1.90364e-11	0.318627	11	0.354749	10
HMGCS1	0.358157	0.304649	0.681	0.624	1	0.376197	12	0.361345	9
VKORC1	8.11031e-10	0.304586	0.623	0.755	2.14801e-05	0.376682	12	0.333333	8
ARL2BP	2.56059e-08	0.304466	0.448	0.584	0.000678173	0.359667	12	0.38024	8
FBP1	2.28202e-43	0.304137	0.345	0.705	6.04393e-39	0.57027	12	0.344913	8
LRRC47	9.02382e-18	0.303815	0.39	0.638	2.38996e-13	0.370813	10	0.342466	9
SLC25A36	4.66824e-10	0.303799	0.407	0.594	1.23638e-05	0.450801	11	0.361765	8
BROX	7.27223e-07	0.303615	0.596	0.74	0.0192605	0.300469	12	0.356974	8
NARFL	1.93308e-07	0.302558	0.211	0.411	0.00511977	0.300885	11	0.476596	8
MYO1B	3.07764e-19	0.302428	0.563	0.664	8.15113e-15	0.332781	12	0.413158	9
MAGED1	5.17449e-16	0.302014	0.612	0.733	1.37046e-11	0.374429	13	0.317422	9
KPNA6	1.68393e-06	0.302	0.764	0.865	0.044599	0.321951	12	0.345455	9
GUK1	1.84668e-15	0.300714	0.912	0.93	4.89094e-11	0.321757	13	0.359023	10
UXS1	2.00105e-15	0.300542	0.445	0.659	5.29977e-11	0.360587	12	0.35809	9
PITHD1	5.32078e-18	0.300292	0.485	0.687	1.40921e-13	0.3	11	0.37659	8
AKR7A2	0.362188	0.300169	0.649	0.729	1	0.37931	13	0.369305	9
FAM184A	1.30005e-31	0.300088	0.355	0.565	3.44318e-27	0.454068	10	0.458204	8
SMARCA1	3.19499e-33	0.30008	0.239	0.566	8.46193e-29	0.425781	10	0.376543	9
IST1	9.13371e-10	0.299567	0.628	0.788	2.41906e-05	0.34273	13	0.37694	9
YWHAG	1.15155e-28	0.299405	0.529	0.675	3.04988e-24	0.332746	12	0.367876	9
RARRES1	5.65338e-54	0.299213	0.292	0.1	1.4973e-49	0.811502	10	0.649123	6
EHD1	7.18608e-25	0.299118	0.475	0.615	1.90323e-20	0.386275	12	0.448864	7
C1orf35	1.42576e-27	0.297383	0.461	0.687	3.77614e-23	0.365657	11	0.402036	8
MR1	2.6755e-18	0.297149	0.291	0.53	7.08606e-14	0.342949	11	0.409241	8
SYDE2	6.17993e-43	0.296918	0.15	0.425	1.63675e-38	0.335404	10	0.539095	7
RPL13	2.09357e-11	0.296906	0.992	0.991	5.54483e-07	0.347744	13	0.342152	10
FHOD1	6.22724e-25	0.296302	0.226	0.477	1.64929e-20	0.334711	11	0.380952	7
APMAP	1.23973e-07	0.295877	0.537	0.659	0.00328343	0.331597	12	0.38992	9
CHCHD2	0.000386111	0.295506	0.927	0.93	1	0.324623	13	0.343985	10
MARC2	5.6619e-32	0.295015	0.161	0.425	1.49956e-27	0.33526	10	0.469136	8
MAVS	2.34945e-07	0.294842	0.505	0.68	0.00622253	0.365314	12	0.385604	8
ALG1	7.66602e-06	0.294627	0.289	0.463	0.203035	0.354839	10	0.415094	6
MUC3A	0.3795	0.294439	0.287	0.311	1	0.506494	8	0.640449	7
QKI	1.11499e-25	0.294391	0.362	0.573	2.95305e-21	0.322165	12	0.466463	8
HOOK3	2.2269e-13	0.293071	0.532	0.678	5.89795e-09	0.352014	12	0.309278	9
EXPH5	2.79311e-12	0.293036	0.622	0.781	7.39755e-08	0.367316	12	0.355705	9
SRSF6	0.11543	0.292929	0.739	0.799	1	0.307692	12	0.332604	10
GAS5	2.77707e-16	0.292744	0.712	0.841	7.35508e-12	0.312827	12	0.355509	9
PHKG2	5.43794e-05	0.292394	0.575	0.626	1	0.411669	12	0.363128	9
PIGA	1.22204e-10	0.291734	0.308	0.409	3.23658e-06	0.406061	11	0.435897	8
CPAMD8	3.35579e-32	0.290449	0.14	0.435	8.88781e-28	0.433333	8	0.429719	8
DDRGK1	3.96583e-09	0.290302	0.654	0.769	0.000105035	0.317664	12	0.379545	8
ADCK3	3.93264e-14	0.289887	0.27	0.483	1.04156e-09	0.365517	11	0.391304	7
LGSN	1.09072e-08	0.289361	0.023	0.22	0.000288877	0.36	7	0.579365	6
FAM129A	0.000373304	0.288936	0.241	0.372	1	0.590734	11	0.610329	6
BLVRA	6.28503e-18	0.288134	0.678	0.809	1.66459e-13	0.352132	12	0.354212	9
SLC9A5	1.32235e-15	0.287997	0.061	0.238	3.50225e-11	0.507692	8	0.551471	5
SPINT2	6.43001e-07	0.287885	0.94	0.963	0.0170299	0.328048	13	0.352087	9
UBN1	5.16625e-16	0.287723	0.414	0.661	1.36828e-11	0.322072	12	0.335979	9
NEDD8	5.84928e-05	0.287548	0.885	0.879	1	0.321053	13	0.353877	8
EGFR	5.50451e-23	0.287395	0.548	0.736	1.45787e-18	0.454082	12	0.368171	8
SSU72	1.57412e-08	0.286853	0.782	0.851	0.000416906	0.348033	12	0.36345	10
FUCA1	0.00154178	0.286361	0.563	0.642	1	0.327815	11	0.326975	9
GPRIN2	1.59055e-33	0.285951	0.03	0.219	4.21258e-29	0.28125	8	0.664	6
RBP1	2.68419e-15	0.285659	0.24	0.283	7.10908e-11	0.638132	9	0.783951	7
GOLGA4	4.52885e-08	0.28536	0.739	0.844	0.00119947	0.31652	12	0.356108	9
C3orf58	7.62494e-14	0.284783	0.238	0.329	2.01946e-09	0.356863	10	0.409574	8
ATL2	1.50275e-20	0.284758	0.42	0.656	3.98002e-16	0.370288	11	0.352	10
PDCD4	0.601537	0.284664	0.441	0.598	1	0.547569	13	0.44152	10
PSMD7	2.29895e-05	0.284564	0.713	0.836	0.608878	0.339869	13	0.338912	10
XAF1	3.66101e-09	0.28456	0.534	0.631	9.69619e-05	0.368237	10	0.445983	10
FBXO42	3.85606e-08	0.284428	0.223	0.439	0.00102128	0.359833	10	0.478088	6
ADGRF5	1.00217e-53	0.284388	0.486	0.787	2.65426e-49	0.475096	10	0.368889	8
C7orf50	1.56748e-22	0.284322	0.692	0.848	4.15147e-18	0.355795	13	0.346392	9
SEMA4A	1.30448e-09	0.284258	0.373	0.444	3.4549e-05	0.4075	12	0.318898	8
TAPBP	1.03955e-12	0.284227	0.884	0.962	2.75325e-08	0.347734	12	0.338182	9
NRIP3	3.04994e-43	0.284134	0.061	0.271	8.07777e-39	0.353846	10	0.483871	7
PHIP	1.6924e-09	0.2839	0.684	0.839	4.48233e-05	0.344687	12	0.360417	9
WWP2	1.30336e-17	0.283882	0.281	0.502	3.45194e-13	0.431894	12	0.404181	9
GSE1	3.08175e-20	0.283849	0.433	0.694	8.16203e-16	0.331183	11	0.375315	9
MED8	1.09054e-21	0.283551	0.369	0.631	2.88828e-17	0.361111	13	0.373961	7
SULT1A1	1.66612e-16	0.283156	0.333	0.586	4.41271e-12	0.378151	12	0.391045	9
TRIM44	2.35e-08	0.282405	0.559	0.736	0.000622397	0.32	13	0.332542	10
RPL8	1.75029e-13	0.281871	0.969	0.981	4.63565e-09	0.342308	13	0.345811	10
C1orf210	5.47297e-25	0.281847	0.352	0.621	1.44952e-20	0.455026	10	0.369014	8
HLTF	5.389e-26	0.281805	0.298	0.566	1.42728e-21	0.340625	11	0.410494	8
TCOF1	3.42525e-14	0.281779	0.403	0.566	9.07179e-10	0.361111	11	0.37963	8
TINF2	7.9351e-09	0.281676	0.391	0.554	0.000210161	0.395238	10	0.328076	10
MX1	3.1154e-13	0.281553	0.575	0.654	8.25113e-09	0.329011	12	0.438503	9
TUBB	1.56164e-27	0.281501	0.657	0.867	4.13599e-23	0.443972	13	0.366935	10
BOK	9.98298e-34	0.280756	0.177	0.434	2.64399e-29	0.357895	11	0.326613	6
APOA1BP	9.62995e-12	0.280318	0.705	0.794	2.55049e-07	0.332893	12	0.365639	8
FTL	5.18903e-18	0.279682	0.979	0.981	1.37431e-13	0.34	13	0.345811	10
APOL2	1.61902e-14	0.279467	0.39	0.594	4.28797e-10	0.357995	11	0.432353	9
CSRP1	9.13188e-06	0.278889	0.536	0.684	0.241858	0.306087	12	0.319693	9
YOD1	4.02418e-11	0.278629	0.219	0.386	1.0658e-06	0.374468	12	0.452489	8
UQCRC2	6.04584e-05	0.277393	0.598	0.726	1	0.32866	12	0.356627	8
STAT1	1.82904e-08	0.277387	0.613	0.691	0.000484422	0.297872	12	0.455696	8
PRICKLE1	6.42176e-64	0.277307	0.087	0.355	1.7008e-59	0.709677	9	0.546798	6
SLC16A4	1.74691e-42	0.277053	0.127	0.448	4.62669e-38	0.272059	10	0.421875	8
PABPC4	4.69675e-29	0.276834	0.403	0.706	1.24393e-24	0.314815	11	0.336634	9
MYCBP2	9.37772e-06	0.276797	0.404	0.547	0.248369	0.31106	11	0.421725	8
H2AFV	9.0942e-12	0.27668	0.809	0.876	2.4086e-07	0.33871	13	0.333333	10
CCNL2	5.69919e-08	0.276424	0.549	0.717	0.00150943	0.371817	11	0.370732	9
TMEM9	4.91455e-17	0.275711	0.719	0.822	1.30162e-12	0.335927	12	0.348936	9
HLA-F	0.042785	0.275659	0.616	0.745	1	0.376702	12	0.342723	10
LTBP3	6.51198e-22	0.274987	0.51	0.76	1.7247e-17	0.488117	12	0.365517	9
NAA60	4.27012e-16	0.27484	0.351	0.593	1.13094e-11	0.312997	12	0.348083	9
C1orf122	3.45971e-15	0.274828	0.555	0.734	9.16305e-11	0.345638	12	0.361905	8
CCDC115	5.61304e-10	0.274807	0.355	0.566	1.48661e-05	0.325459	10	0.37963	9
ADRB2	6.26693e-29	0.274686	0.458	0.593	1.6598e-24	0.441955	10	0.433628	9
LMNA	8.91381e-18	0.274237	0.91	0.967	2.36082e-13	0.344262	12	0.339964	10
BAMBI	1.87575e-13	0.273664	0.414	0.614	4.96792e-09	0.394144	11	0.350427	8
TCEB1	1.47664e-15	0.273581	0.784	0.801	3.91089e-11	0.325803	13	0.355895	9
CLTB	1.0905e-05	0.273563	0.642	0.731	0.288818	0.314949	13	0.366029	10
MDM4	1.71069e-06	0.27338	0.742	0.855	0.0453075	0.33794	11	0.345603	10
RB1CC1	2.1127e-09	0.273198	0.599	0.74	5.5955e-05	0.399689	12	0.312057	9
FABP3	2.69285e-34	0.273115	0.049	0.247	7.13203e-30	0.433962	8	0.41844	6
TCF25	0.0285358	0.273042	0.698	0.815	1	0.365821	13	0.362661	9
POLH	6.70236e-20	0.272651	0.309	0.507	1.77512e-15	0.370482	10	0.37931	8
CCND3	4.84562e-10	0.272589	0.58	0.72	1.28336e-05	0.313505	12	0.419903	8
SELM	8.05575e-23	0.272481	0.454	0.682	2.13357e-18	0.427105	12	0.35641	9
GSAP	2.59052e-51	0.272338	0.194	0.524	6.861e-47	0.365385	9	0.406667	7
AURKAIP1	9.5275e-11	0.271793	0.866	0.874	2.52336e-06	0.32831	13	0.348	10
ARHGEF17	5.89502e-19	0.271685	0.256	0.441	1.5613e-14	0.389091	11	0.357143	7
F11R	6.95735e-10	0.271684	0.83	0.914	1.84266e-05	0.329966	12	0.347992	10
MRPS18A	6.80152e-07	0.271648	0.48	0.642	0.0180138	0.297087	12	0.348774	9
DFFA	1.45791e-10	0.271484	0.407	0.598	3.86126e-06	0.290618	12	0.359649	7
BEX4	1.13223e-23	0.271316	0.279	0.566	2.99871e-19	0.571906	10	0.367284	8
GBA	7.69638e-11	0.271206	0.391	0.577	2.03839e-06	0.32619	9	0.378788	8
DDAH1	3.14666e-06	0.270823	0.626	0.75	0.0833394	0.300595	12	0.344988	9
SLC3A2	1.05196e-19	0.270686	0.678	0.794	2.7861e-15	0.35901	12	0.385463	9
SNTB2	1.61604e-08	0.269591	0.335	0.503	0.000428008	0.328691	11	0.440972	7
COX4I1	0.0054905	0.269534	0.936	0.956	1	0.323705	13	0.349177	10
CD46	8.09694e-16	0.269416	0.824	0.921	2.14447e-11	0.354072	12	0.330171	10
OSBPL9	1.16436e-17	0.269197	0.476	0.708	3.0838e-13	0.340509	12	0.348148	9
CYR61	5.13477e-26	0.269058	0.721	0.815	1.35994e-21	0.363049	11	0.396996	10
ETF1	2.79922e-11	0.268882	0.641	0.736	7.41374e-07	0.31686	12	0.353919	9
ARC	1.35797e-17	0.268759	0.107	0.187	3.59659e-13	0.504348	8	0.672897	5
UBR2	3.23701e-13	0.268712	0.437	0.649	8.57323e-09	0.309168	11	0.380054	8
TACSTD2	1.71982e-18	0.267914	0.937	0.949	4.55495e-14	0.332338	12	0.349908	10
TBL1XR1	9.67158e-08	0.267533	0.711	0.792	0.00256152	0.317169	12	0.384106	9
HSH2D	1.38859e-09	0.267098	0.284	0.365	3.67768e-05	0.321311	12	0.507177	9
NUDT9	2.48828e-14	0.266637	0.385	0.483	6.59021e-10	0.329298	10	0.543478	9
MYO1C	2.21264e-13	0.266344	0.451	0.664	5.86019e-09	0.380165	11	0.373684	9
SERINC5	2.08873e-06	0.266295	0.608	0.722	0.0553201	0.352761	11	0.346247	9
ECI2	3.49154e-12	0.265752	0.358	0.552	9.24734e-08	0.377604	13	0.332278	9
PAPD5	1.3268e-10	0.265444	0.346	0.5	3.51403e-06	0.433962	11	0.377622	7
GOLGB1	0.00276062	0.26543	0.82	0.904	1	0.314773	12	0.340426	9
TRAPPC3	2.78497e-12	0.265192	0.633	0.792	7.376e-08	0.309278	12	0.339956	9
SBDS	7.61169e-22	0.264098	0.662	0.813	2.01595e-17	0.369014	13	0.363441	10
POGK	1.46922e-19	0.263988	0.267	0.477	3.89122e-15	0.367133	10	0.326007	8
GDF15	7.16923e-13	0.26393	0.695	0.855	1.89877e-08	0.369973	12	0.347648	8
TSTA3	4.64932e-05	0.263181	0.561	0.692	1	0.284053	13	0.353535	10
TNFRSF12A	0.0162705	0.262793	0.65	0.656	1	0.33429	12	0.408	9
MPV17L2	8.44253e-15	0.2626	0.185	0.329	2.236e-10	0.343434	10	0.494681	9
TMEM180	3.20432e-22	0.26214	0.153	0.4	8.48663e-18	0.469512	10	0.384279	9
PWWP2A	6.37276e-19	0.261834	0.384	0.591	1.68783e-14	0.400485	11	0.381657	8
ZNF75A	9.31159e-11	0.261834	0.171	0.369	2.46617e-06	0.377049	10	0.412322	7
CYB5B	4.98889e-11	0.261756	0.427	0.628	1.32131e-06	0.305677	12	0.370474	9
BPTF	0.00670145	0.261644	0.736	0.809	1	0.329114	12	0.365011	9
KHNYN	1.11427e-09	0.261597	0.321	0.517	2.95115e-05	0.427326	11	0.408784	8
SMAP1	7.66322e-34	0.261494	0.388	0.685	2.0296e-29	0.430288	10	0.433673	9
KLHL35	1.40636e-57	0.261482	0.046	0.32	3.72475e-53	0.244898	10	0.644809	7
RIPK1	1.02306e-22	0.261459	0.3	0.523	2.70956e-18	0.347826	11	0.394649	6
ESRP2	4.14048e-14	0.261279	0.228	0.448	1.09661e-09	0.314286	12	0.398438	8
FOXJ3	5.70061e-15	0.260759	0.404	0.617	1.50981e-10	0.334101	12	0.396601	8
SCUBE3	4.05139e-08	0.260364	0.178	0.309	0.00107301	0.481675	11	0.361582	6
RASL11A	3.21557e-15	0.260265	0.139	0.344	8.51644e-11	0.536913	10	0.538071	8
IFI30	2.47014e-15	0.259693	0.447	0.645	6.54217e-11	0.34375	13	0.428184	9
TFAP2C	1.69376e-17	0.25966	0.586	0.72	4.48592e-13	0.337043	12	0.332524	8
GYLTL1B	1.73344e-31	0.259406	0.141	0.43	4.59101e-27	0.298013	10	0.357724	6
COX14	0.0162482	0.259355	0.762	0.816	1	0.336186	12	0.321199	10
PPP1R9A	5.48531e-20	0.259236	0.438	0.582	1.45278e-15	0.36383	11	0.381381	8
RFC1	2.82351e-20	0.259042	0.386	0.684	7.47807e-16	0.306763	13	0.363171	9
LIFR	2.74361e-21	0.25867	0.267	0.491	7.26646e-17	0.58042	12	0.448399	7
NASP	3.09373e-14	0.25857	0.624	0.788	8.19374e-10	0.325373	12	0.37694	8
COPB2	4.30275e-11	0.257972	0.678	0.818	1.13958e-06	0.325549	12	0.350427	10
SPEN	3.58653e-07	0.257747	0.517	0.713	0.00949892	0.315315	12	0.397059	8
LPCAT1	1.08324e-34	0.257327	0.508	0.729	2.86897e-30	0.504587	12	0.407674	8
TPPP	4.00377e-18	0.256708	0.119	0.306	1.0604e-13	0.46875	9	0.428571	6
PTPN1	1.56632e-23	0.256049	0.441	0.628	4.14839e-19	0.365751	13	0.320334	8
ARHGAP1	2.96898e-07	0.255953	0.61	0.778	0.00786334	0.312977	13	0.32809	9
UBR4	2.13331e-06	0.255718	0.533	0.712	0.0565006	0.309441	12	0.383292	8
PER3	5.81173e-28	0.255635	0.194	0.484	1.53924e-23	0.548077	11	0.418773	7
INADL	2.81864e-18	0.255588	0.546	0.745	7.46518e-14	0.361775	12	0.36385	9
PDXDC2P	2.2921e-21	0.254972	0.327	0.591	6.07063e-17	0.333333	12	0.387574	9
BATF2	7.43889e-18	0.25487	0.044	0.185	1.97019e-13	0.404255	7	0.641509	6
DDX17	8.05136e-05	0.254555	0.903	0.946	1	0.327141	13	0.327172	10
KIF16B	2.70464e-07	0.254287	0.273	0.462	0.00716323	0.477816	12	0.44697	6
VSIG10	1.919e-22	0.254202	0.229	0.483	5.08247e-18	0.357724	9	0.347826	9
NOL9	1.00686e-16	0.253583	0.279	0.514	2.66666e-12	0.32107	11	0.363946	8
TERF2IP	2.30132e-07	0.253523	0.618	0.755	0.00609504	0.343891	13	0.354167	9
TMEM219	0.00574783	0.253382	0.787	0.878	1	0.36019	12	0.330677	10
SF3B1	1.31567e-06	0.253331	0.719	0.823	0.0348455	0.309987	12	0.360934	9
C4BPB	8.02775e-12	0.252891	0.323	0.477	2.12615e-07	0.573487	9	0.553114	5
FNIP2	1.82589e-08	0.252867	0.254	0.414	0.000483586	0.446886	10	0.443038	6
DAND5	2.17977e-15	0.252779	0.048	0.122	5.77313e-11	0.431373	8	0.628571	6
PRRC2C	3.78613e-16	0.25268	0.878	0.956	1.00276e-11	0.346072	12	0.347349	9
MMP15	3.48998e-35	0.251986	0.17	0.526	9.24322e-31	0.313187	11	0.38206	8
CAP1	0.00069143	0.251829	0.749	0.85	1	0.310945	13	0.335391	10
COBLL1	3.98549e-15	0.251705	0.246	0.455	1.05556e-10	0.443182	12	0.392308	8
TSPAN14	1.2822e-07	0.251536	0.42	0.556	0.0033959	0.308204	11	0.352201	10
COG4	1.32717e-05	0.251474	0.355	0.517	0.3515	0.341207	12	0.398649	9
WWC2	7.19794e-37	0.251403	0.248	0.538	1.90637e-32	0.432331	12	0.467532	7
ESRP1	6.00178e-15	0.251387	0.429	0.612	1.58957e-10	0.380435	11	0.311429	9
GCNT2	2.81267e-21	0.251201	0.351	0.61	7.44937e-17	0.352785	12	0.429799	8
RBPMS	7.08793e-12	0.250957	0.65	0.682	1.87724e-07	0.327116	11	0.394872	10
PSME2	9.84257e-10	0.250499	0.876	0.927	2.60681e-05	0.332979	13	0.349057	9
OSBPL2	2.57061e-08	0.250375	0.402	0.579	0.000680825	0.334107	11	0.429003	8
MXD4	3.62386e-09	0.250344	0.515	0.6	9.5978e-05	0.336347	11	0.413994	9
LMO3	1.11431e-43	0.250338	0.447	0.706	2.95125e-39	0.454167	11	0.356436	10
ATP6V0B	4.97689e-05	0.250063	0.817	0.874	1	0.339795	13	0.356	10
ARFGEF3	0.0155619	0.250055	0.574	0.601	1	0.38961	12	0.427326	7
GNAI2	1.92e-06		0.250293	0.72	0.649	0.320704	11	0.38024	6
MAFF	2.2e-06		0.313637	0.615	0.544	0.346519	11	0.464286	5
FHL2	2.4e-06		0.293905	0.225	0.128	0.627706	10	0.378788	6
TIMMDC1	2.41e-06		-0.25867	0.545	0.633	0.314286	12	0.404908	6
SPAG7	2.59e-06		0.322339	0.618	0.569	0.39685	11	0.389078	6
CYR61	2.95e-06		-0.295613	0.739	0.819	0.368906	10	0.42654	6
RIPK4	2.97e-06		0.26348	0.455	0.338	0.40257	9	0.362069	4
CST3	3.07e-06		0.275155	0.934	0.936	0.339937	11	0.375519	6
POR	3.21e-06		-0.255485	0.784	0.825	0.342857	11	0.418824	6
AKR7A2	4.68e-06		-0.332201	0.653	0.728	0.366617	12	0.410667	5
ZC3H12A	4.77e-06		0.292321	0.623	0.534	0.323437	11	0.458182	5
TACSTD2	6.03e-06		-0.276637	0.942	0.95	0.345398	11	0.376278	6
C1S	6.03e-06		0.433033	0.145	0.247	0.308725	10	0.543307	5
TUBA1B	6.11e-06		0.334159	0.861	0.891	0.313348	11	0.379085	6
SYNJ2	6.13e-06		0.261479	0.351	0.245	0.538889	10	0.468254	5
MACC1	6.79e-06		0.447355	0.707	0.668	0.46832	9	0.40407	6
MGST1	7.31e-06		0.412151	0.752	0.915	0.449482	11	0.369427	6
THBS1	7.58e-06		0.384189	0.6	0.534	0.48539	11	0.338182	6
CYP1B1	7.77e-06		0.277316	0.328	0.487	0.578635	9	0.505976	5
COX14	8.44e-06		-0.260778	0.774	0.823	0.32327	11	0.34434	6
METTL7A	8.45e-06		0.349531	0.585	0.524	0.457571	10	0.477778	5
CPNE3	8.79e-06		-0.308466	0.687	0.781	0.303116	12	0.338308	6
G0S2	9.79e-06		0.393152	0.196	0.107	0.557214	8	0.327273	5
AHNAK2	1.05e-05		0.290082	0.354	0.26	0.508242	10	0.410448	6
SP100	1.05e-05		-0.40689	0.689	0.734	0.323446	11	0.468254	6
IFIT1	1.25e-05		-0.349298	0.302	0.392	0.487097	10	0.767327	4
ZC3HAV1	1.62e-05		-0.347718	0.747	0.808	0.312907	11	0.432692	6
FUCA1	1.71e-05		-0.313709	0.569	0.649	0.339041	10	0.356287	6
OAT	1.81e-05		0.328987	0.679	0.614	0.416069	11	0.351266	5
LIMS1	1.86e-05		-0.251815	0.525	0.612	0.38961	11	0.457143	6
ZDHHC1	1.92e-05		0.32794	0.421	0.35	0.618056	10	0.455556	5
ASRGL1	1.95e-05		0.39337	0.432	0.351	0.488739	10	0.585635	5
PAIP1	2.41e-05		0.377749	0.693	0.689	0.426966	10	0.380282	6
ZBED5-AS1	2.5e-05		0.260769	0.457	0.379	0.498934	10	0.364103	5
IFIT3	2.65e-05		-0.427659	0.304	0.398	0.400641	12	0.62439	6
HIF1A	3.14e-05		0.303843	0.583	0.532	0.465776	12	0.408759	5
REEP3	3.2e-05		0.265431	0.683	0.668	0.378031	11	0.360465	6
ENO2	3.31e-05		0.260344	0.399	0.299	0.45122	10	0.493506	5
CDC42	3.44e-05		0.256555	0.949	0.955	0.342564	12	0.369919	6
ZBTB20	3.61e-05		-0.276071	0.738	0.798	0.333773	10	0.423358	6
WDR6	3.75e-05		-0.333236	0.528	0.577	0.345018	12	0.377104	6
AGTRAP	0.000146495		0.299737	0.602	0.563	0.425566	11	0.42069	5
ALDH3B1	0.572638		0.32334	0.458	0.528	0.591489	10	0.393382	5
AQP3	0.0045871		0.3681	0.774	0.81	0.357233	11	0.388489	5
AREG	0.00011671		0.838517	0.495	0.433	0.444882	10	0.403587	6
ARF6	0.000441817		-0.277213	0.715	0.759	0.331063	10	0.40665	6
ATPIF1	0.960335		0.312942	0.905	0.928	0.321851	11	0.372385	6
B3GNT7	4.33e-05		0.661567	0.649	0.588	0.424288	11	0.544554	5
BAG3	8.27e-05		0.525104	0.703	0.647	0.322715	10	0.339339	6
BRIX1	0.000245794		0.293672	0.597	0.542	0.458401	11	0.365591	6
C10orf10	0.384052		0.343273	0.37	0.377	0.389474	9	0.458763	5
C9orf78	0.000534007		0.308386	0.601	0.561	0.337115	10	0.425606	5
CALM1	0.0511057		0.46636	0.952	0.979	0.340491	12	0.367063	6
CCL2	0.000978623		0.479108	0.212	0.151	0.862385	8	0.666667	5
CEACAM6	4.75e-05		0.556147	0.761	0.899	0.468031	11	0.38013	6
CHP1	0.000253824		0.258352	0.874	0.874	0.321826	12	0.382222	6
CLDN2	0.00026859		0.264591	0.115	0.06	0.762712	6	0.645161	3
CLTB	7.66e-05		-0.291417	0.654	0.72	0.322917	12	0.404313	6
CLUAP1	0.0182077		0.326494	0.521	0.536	0.514019	10	0.373188	6
CNN2	0.0232562		0.278552	0.719	0.724	0.405149	11	0.41555	5
CNOT2	0.00111502		-0.268846	0.528	0.614	0.306273	12	0.39557	6
CXCL2	0.000886395		0.642916	0.546	0.511	0.399287	11	0.422053	6
CXCL3	0.00134748		0.309497	0.364	0.287	0.473262	9	0.5	5
CYSTM1	0.00283349		0.442144	0.799	0.843	0.355664	12	0.396313	6
DEDD2	5.41e-05		0.277205	0.634	0.588	0.3149	11	0.419142	6
DMBT1	0.612271		0.983273	0.262	0.278	0.881041	6	0.783217	4
DPYSL2	0.218693		0.338835	0.543	0.614	0.458781	9	0.43038	6
EDN1	0.00136982		0.477254	0.366	0.309	0.481383	9	0.396226	6
EMP1	0.0001171		0.565273	0.584	0.581	0.518333	10	0.397993	6
ERRFI1	0.149505		0.374298	0.694	0.753	0.417952	11	0.425258	6
FABP5	0.000386458		-0.372299	0.209	0.266	0.460465	10	0.649635	5
FLJ32255	0.0335506		0.275768	0.388	0.363	0.811558	10	0.572193	5
FMO2	0.000882816		-0.25925	0.106	0.161	0.853211	5	0.493976	4
GABPA	0.0383225		0.353281	0.247	0.208	0.633858	8	0.401869	4
GALNT10	0.000120075		0.252382	0.443	0.379	0.531868	10	0.34359	5
GOLT1B	0.000629274		0.255765	0.411	0.365	0.611374	8	0.441489	5
HSH2D	0.00029172		-0.288022	0.29	0.363	0.325503	10	0.55615	6
HSPA6	0.337162		0.718552	0.373	0.381	0.490862	10	0.566327	6
IDI1	0.124798		0.26459	0.537	0.536	0.384058	11	0.438406	5
IER3	0.000156972		0.324638	0.838	0.796	0.396051	11	0.431707	5
IFI6	0.325767		-0.274884	0.795	0.812	0.355392	12	0.442584	6
IFITM3	0.178096		-0.300937	0.957	0.963	0.367243	12	0.377016	6
IGFBP2	0.00141397		0.616216	0.746	0.713	0.373368	11	0.441417	5
IGFBP7	0.206498		1.3566	0.394	0.478	0.701235	12	0.556911	6
ISG15	9.64e-05		-0.599588	0.843	0.682	0.353349	11	0.501425	6
LEMD3	0.179741		0.289866	0.39	0.394	0.658354	9	0.517241	5
LGALS4	0.00291979		0.691407	0.241	0.204	0.850806	9	0.742857	3
LTA4H	0.0103918		0.365963	0.661	0.736	0.44919	11	0.419525	6
LZTR1	0.478131		0.317887	0.236	0.227	0.520661	10	0.461538	5
MAFB	0.186966		0.530847	0.478	0.458	0.588595	8	0.427966	5
MAST4	4.94e-05		0.283135	0.683	0.581	0.416548	11	0.397993	5
MMP7	0.410822		-0.258711	0.359	0.328	0.487805	9	0.467456	5
MUC3A	0.260011		-0.312088	0.294	0.32	0.516556	8	0.690909	6
MX1	0.000899871		-0.297483	0.592	0.67	0.332237	11	0.463768	6
MYEOV2	0.0023118		-0.276724	0.827	0.746	0.319199	12	0.429688	5
N4BP2L2	0.0195921		-0.422815	0.624	0.643	0.308892	10	0.471299	6
NDUFB2	0.00304276		-0.286518	0.928	0.882	0.341028	12	0.39207	6
NFIB	0.000581964		0.264425	0.736	0.757	0.412698	12	0.387179	6
NUDC	0.000352731		0.489035	0.855	0.899	0.331435	11	0.367171	6
OVOL1	0.000537366		0.287	0.404	0.332	0.445783	9	0.415205	5
PDLIM1	0.150695		0.298583	0.688	0.746	0.39604	12	0.372396	6
PHKG2	5.57e-05		-0.317678	0.578	0.623	0.388889	11	0.395639	6
PLEKHB1	0.125306		0.270184	0.397	0.402	0.629902	11	0.541063	5
PMEPA1	0.0983775		0.32114	0.571	0.596	0.551195	10	0.397394	5
PON3	0.00589172		0.568387	0.453	0.46	0.464516	8	0.367089	5
PPP1R15A	0.0362009		0.269634	0.834	0.852	0.318553	11	0.403189	6
PRDX5	0.00222928		0.55964	0.952	0.94	0.341513	12	0.369835	6
PSMB8	0.000143724		-0.253767	0.713	0.786	0.363388	12	0.414815	6
PSMB9	0.000143269		-0.389897	0.601	0.685	0.397083	11	0.436261	6
RARRES3	0.00434832		-0.451322	0.852	0.765	0.350857	10	0.451777	6
RBP1	0.0046078		-0.280999	0.248	0.303	0.643137	9	0.794872	5
RBPMS	0.000715011		-0.282306	0.666	0.697	0.331871	10	0.428969	6
SDHA	0.00255318		0.268687	0.707	0.67	0.393939	11	0.408696	6
SEMA4A	0.00157123		-0.339276	0.393	0.464	0.423267	11	0.334728	5
SF3B2	0.00870319		-0.274592	0.845	0.889	0.324885	11	0.371179	6
SFTPA1	0.535744		1.00859	0.265	0.295	0.856618	7	0.473684	4
SLC16A5	0.00109675		0.286467	0.376	0.336	0.611399	9	0.485549	6
SLC35F6	0.0893003		-0.335734	0.612	0.652	0.314785	11	0.372024	6
SLC3A2	8.14e-05		-0.254663	0.702	0.806	0.36061	11	0.409639	6
SOD2	9.98e-05		0.390808	0.738	0.697	0.332454	11	0.356546	6
TCEB1	0.000408458		-0.273846	0.795	0.798	0.316176	12	0.384428	6
TGFBI	0.000148455		0.555289	0.386	0.328	0.727273	8	0.431953	6
TM4SF1	0.459485		0.5312	0.632	0.794	0.477658	11	0.374083	6
TNFRSF12A	0.360312		-0.257741	0.663	0.645	0.340675	11	0.451807	6
TPPP3	0.183432		1.85621	0.402	0.563	0.687651	10	0.5	5
UNC50	0.580709		-0.352206	0.555	0.553	0.335088	9	0.407018	6
UPP1	3.99e-05		0.312392	0.538	0.483	0.446655	9	0.321285	6
VDAC3	8.47e-05		0.273155	0.686	0.662	0.382979	10	0.375367	6
ZC2HC1A	0.00100143		0.311386	0.449	0.412	0.581345	10	0.353774	6
ZMYND12	4.53e-05		0.260888	0.247	0.171	0.818898	9	0.488636	4
ZNF331	0.300672		0.348985	0.355	0.441	0.583562	8	0.462555	5

## Sheet: 2.Cancer TN vs PD
gene	p_val	avg_logFC	pct.1	pct.2	p_val_adj	naive.pt.occupancy	naive.n.nonzero.pts	grouped_pd.pt.occupancy	grouped_pd.n.nonzero.pts
ASS1	3.58671e-192	2.00634	0.387	0.91	9.49941e-188	0.383133	11	0.498958	11
UBD	6.14036e-234	1.99669	0.113	0.777	1.62627e-229	0.487603	8	0.56986	8
IDO1	1.37357e-245	1.98462	0.107	0.743	3.6379e-241	0.478261	7	0.476069	8
S100P	3.37284e-54	1.93537	0.293	0.626	8.93297e-50	0.703822	11	0.725208	10
ERO1A	4.53046e-41	1.87964	0.678	0.92	1.19989e-36	0.381868	12	0.493814	11
ALDH3A1	2.4674e-114	1.8691	0.381	0.34	6.53492e-110	0.518337	9	0.817549	8
MSLN	8.93996e-32	1.78673	0.18	0.532	2.36775e-27	0.507772	9	0.85205	7
IGFBP3	5.50542e-154	1.78496	0.238	0.806	1.45811e-149	0.54902	10	0.562095	8
S100A2	9.67891e-225	1.66861	0.291	0.448	2.56346e-220	0.394231	11	0.645503	9
LYPD3	2.32308e-203	1.66314	0.103	0.595	6.15269e-199	0.261261	10	0.478088	7
CBR1	2.62736e-290	1.64933	0.657	0.933	6.95857e-286	0.33617	12	0.469243	11
LDHA	8.58284e-98	1.61549	0.795	0.984	2.27317e-93	0.392732	13	0.460983	11
SCCPDH	9.63436e-17	1.61176	0.621	0.705	2.55166e-12	0.408408	12	0.644684	11
CRABP2	4.01833e-270	1.60348	0.116	0.861	1.06426e-265	0.290323	11	0.512397	9
PGD	1.48371e-245	1.56726	0.669	0.953	3.92962e-241	0.286908	12	0.475859	10
DKK1.00	4.71288e-206	1.56163	0.051	0.669	1.24821e-201	0.327273	7	0.58156	7
LY6D	2.40884e-203	1.51145	0.051	0.555	6.37982e-199	0.290909	8	0.481197	7
PFKP	1.57264e-17	1.49777	0.638	0.85	4.16513e-13	0.322628	12	0.533742	11
MUC20	1.49991e-26	1.47223	0.674	0.893	3.97252e-22	0.42462	12	0.508493	10
CAPG	8.69909e-273	1.45906	0.434	0.939	2.30395e-268	0.439914	11	0.482828	10
ALOX5	2.88093e-64	1.45079	0.047	0.574	7.63014e-60	0.3	7	0.78843	8
ALDOA	5.43986e-226	1.44979	0.948	0.998	1.44075e-221	0.3235	13	0.455323	11
BACE2	1.23974e-10	1.44931	0.521	0.773	3.28345e-06	0.289803	12	0.586503	10
TACSTD2	1.8739e-155	1.35068	0.937	0.972	4.96302e-151	0.332338	12	0.467545	10
TMEM176B	2.71741e-16	1.35004	0.24	0.571	7.19705e-12	0.46124	7	0.784053	8
C3	1.40071e-36	1.3394	0.401	0.623	3.70978e-32	0.434884	12	0.729072	10
GALNT12	4.6994e-26	1.33743	0.228	0.629	1.24464e-21	0.338776	9	0.718915	9
FXYD3	1.46973e-208	1.31733	0.763	0.978	3.89257e-204	0.396825	12	0.464113	11
AKR1C2	4.71091e-165	1.315	0.319	0.339	1.24769e-160	0.602339	10	0.865734	9
C15orf48	3.92729e-09	1.30373	0.573	0.788	0.000104014	0.474797	10	0.575557	10
KRT7	0.0872951	1.30274	0.7	0.829	1	0.439414	13	0.547742	10
PGK1.00	1.77843e-25	1.29552	0.89	0.963	4.71017e-21	0.349738	13	0.471457	11
RAP2B	2.83181e-275	1.24447	0.56	0.925	7.50006e-271	0.34609	12	0.483077	11
KRT15	3.8461e-227	1.20989	0.197	0.7	1.01864e-222	0.450237	10	0.450914	10
ST14	5.29645e-40	1.20741	0.782	0.953	1.40277e-35	0.332539	12	0.476356	11
GOLM1	3.38557e-09	1.20405	0.742	0.843	8.96668e-05	0.31407	11	0.538808	11
AVPI1	7.75017e-196	1.19326	0.294	0.835	2.05263e-191	0.444444	10	0.539466	9
TAP1	2.51783e-180	1.19025	0.491	0.912	6.66847e-176	0.318786	11	0.494802	11
MDK	7.55275e-196	1.17997	0.729	0.977	2.00034e-191	0.409207	12	0.464078	11
ADAM15	2.60548e-41	1.1761	0.47	0.828	6.90061e-37	0.293651	12	0.546651	11
PTGES	3.76445e-22	1.16954	0.279	0.686	9.97015e-18	0.458194	10	0.661826	9
GPRC5A	7.02542e-48	1.15295	0.626	0.902	1.86068e-43	0.452381	12	0.503155	10
BPGM	3.94214e-18	1.13403	0.406	0.698	1.04408e-13	0.366972	12	0.644701	10
CAPN2	4.96583e-24	1.11561	0.853	0.958	1.3152e-19	0.32459	13	0.474023	11
TMSB10	2.46233e-286	1.11002	0.986	0.999	6.52149e-282	0.348771	13	0.454891	11
VWA5A	4.43091e-12	1.1022	0.349	0.585	1.17353e-07	0.526738	10	0.772912	9
FXYD5	9.06531e-204	1.09824	0.33	0.911	2.40095e-199	0.392655	12	0.496878	11
QSOX1	1.89631e-13	1.08485	0.482	0.711	5.02238e-09	0.311412	12	0.638426	11
HLA-F	2.42192e-243	1.08418	0.616	0.941	6.41444e-239	0.376702	12	0.477823	11
AKR1C3	2.25278e-104	1.08093	0.535	0.425	5.9665e-100	0.376307	11	0.678571	10
TYMP	1.38874e-202	1.05933	0.78	0.935	3.67807e-198	0.345281	12	0.485294	11
ARPC1B	2.30828e-42	1.05501	0.813	0.94	6.11347e-38	0.338303	13	0.482846	11
ARPC5	2.05539e-52	1.0534	0.64	0.925	5.44371e-48	0.333333	13	0.490518	10
MUC1	1.55251e-07	1.0465	0.815	0.859	0.00411184	0.345143	12	0.52899	11
HSPA7	6.1353e-43	1.04353	0.226	0.248	1.62493e-38	0.489712	10	0.505725	9
PLBD1	1.96489e-06	1.04353	0.497	0.704	0.0520401	0.41651	10	0.644205	10
PSMB9	5.68263e-284	1.03942	0.602	0.951	1.50504e-279	0.408669	12	0.476072	11
PLA2G16	1.93479e-32	1.03543	0.822	0.765	5.12428e-28	0.342404	13	0.593924	11
KRT19	1.3555e-194	1.02908	0.959	0.987	3.59004e-190	0.344023	13	0.459875	11
IDH1	8.15979e-13	1.02721	0.501	0.78	2.16112e-08	0.351301	12	0.580547	11
PLIN2	2.33881e-115	1.02639	0.191	0.771	6.19435e-111	0.531707	10	0.559926	10
GSTK1	3.55853e-62	1.02426	0.76	0.941	9.42477e-58	0.328431	13	0.482863	11
PTP4A2	3.48188e-69	1.01943	0.811	0.973	9.22177e-65	0.304598	13	0.466634	11
LITAF	3.17197e-66	1.00734	0.74	0.958	8.40097e-62	0.353904	11	0.473528	10
CXCL16	5.74947e-70	0.999442	0.517	0.877	1.52275e-65	0.313514	12	0.516495	11
RAC1	2.66643e-30	0.99399	0.969	0.993	7.06205e-26	0.346154	13	0.457279	11
BIRC3	2.84281e-61	0.981672	0.429	0.829	7.52918e-57	0.413043	10	0.546911	10
FHL2	1.35911e-153	0.969159	0.216	0.83	3.5996e-149	0.62069	11	0.539121	9
SPINT2	5.51842e-75	0.968735	0.94	0.991	1.46155e-70	0.328048	13	0.458114	11
HTATIP2	1.53372e-80	0.958388	0.508	0.888	4.06205e-76	0.33578	12	0.510684	11
RAB9A	6.89458e-24	0.949683	0.471	0.776	1.82603e-19	0.39604	10	0.582773	10
TALDO1	3.71876e-186	0.948969	0.856	0.972	9.84914e-182	0.32244	13	0.466602	11
CTSB	2.06107e-47	0.936947	0.885	0.974	5.45874e-43	0.328421	12	0.465693	11
PSME2	1.82852e-240	0.934223	0.876	0.982	4.84284e-236	0.332979	13	0.462096	11
CD47	6.52752e-73	0.931618	0.822	0.973	1.72881e-68	0.335601	12	0.466634	11
HSPB1	1.94328e-215	0.928266	0.92	0.994	5.14676e-211	0.349544	13	0.457061	11
ARPC2	2.6875e-253	0.927957	0.8	0.99	7.11785e-249	0.333333	13	0.459032	11
LCN2	1.35327e-15	0.917535	0.617	0.728	3.58414e-11	0.466767	11	0.623453	9
SLCO4A1	2.67682e-22	0.905959	0.139	0.601	7.08956e-18	0.348993	8	0.744278	8
SMS	0.000571147	0.903989	0.719	0.873	1	0.356218	11	0.520087	10
WARS	5.32714e-158	0.894224	0.718	0.868	1.41089e-153	0.328571	11	0.459858	11
GDE1	0.0403007	0.893634	0.649	0.771	1	0.29023	12	0.587585	11
MPZL2	7.67569e-49	0.892313	0.622	0.901	2.03291e-44	0.446777	12	0.501315	10
FTL	2.62601e-108	0.885764	0.979	0.998	6.95498e-104	0.34	13	0.454848	11
LAPTM4B	7.41844e-72	0.880985	0.578	0.905	1.96477e-67	0.401613	12	0.501572	11
PAM	9.52066e-06	0.876905	0.35	0.683	0.252155	0.382979	9	0.661346	11
PSMB10	5.27734e-194	0.876899	0.659	0.945	1.3977e-189	0.41867	12	0.479679	11
KRT16	7.7114e-69	0.875997	0.063	0.47	2.04236e-64	0.338235	9	0.678427	8
PPIA	8.59702e-201	0.874219	0.966	0.996	2.27692e-196	0.336873	13	0.455497	11
PARM1	1.69201e-24	0.870904	0.349	0.567	4.48129e-20	0.336	12	0.798326	9
LAMB3	3.48899e-75	0.870532	0.501	0.892	9.24058e-71	0.410781	11	0.505845	10
TK1	8.27014e-103	0.869265	0.176	0.721	2.19035e-98	0.460317	11	0.619329	10
PPT1	8.01411e-09	0.867094	0.528	0.781	0.000212254	0.303351	12	0.578883	10
TMBIM1	1.18126e-105	0.866055	0.505	0.91	3.12857e-101	0.306273	12	0.497655	11
GPR87	1.11751e-257	0.861022	0.043	0.765	2.95972e-253	0.326087	9	0.550805	8
SERPINE1	1.62471e-104	0.852683	0.177	0.658	4.30306e-100	0.789474	9	0.614996	8
SYPL1	1.42905e-24	0.851447	0.677	0.871	3.78483e-20	0.325069	12	0.520697	11
HEXB	5.46895e-08	0.851298	0.645	0.845	0.00144845	0.359827	11	0.535614	10
ITGB1	3.94281e-65	0.847564	0.626	0.929	1.04425e-60	0.328869	11	0.488515	10
TP53I11	1.37185e-19	0.847051	0.422	0.745	3.63336e-15	0.295806	11	0.607506	10
KYNU	2.82276e-169	0.840971	0.135	0.805	7.47607e-165	0.558621	8	0.56066	10
SGSM3	1.14911e-11	0.838076	0.49	0.624	3.04343e-07	0.397338	11	0.722433	10
DLD	5.84898e-31	0.837307	0.385	0.745	1.5491e-26	0.324455	10	0.605347	10
ARPC1A	4.74393e-38	0.837062	0.76	0.936	1.25643e-33	0.330061	13	0.484051	11
S100A16	1.27158e-204	0.836934	0.565	0.956	3.36777e-200	0.471947	11	0.471726	10
STEAP4	2.39874e-29	0.835759	0.527	0.554	6.35307e-25	0.506195	10	0.818648	11
UBE2L6	3.86223e-216	0.826086	0.636	0.947	1.02291e-211	0.382698	13	0.47321	11
SH3KBP1	0.0880109	0.825366	0.411	0.649	1	0.426304	12	0.696637	10
BLVRB	5.70106e-133	0.810244	0.793	0.952	1.50992e-128	0.340776	13	0.476831	11
CD24	6.63758e-50	0.807504	0.759	0.824	1.75796e-45	0.405405	13	0.551208	11
FOSL1	1.30406e-123	0.795268	0.323	0.433	3.4538e-119	0.538905	9	0.660832	8
PSMB8	9.58684e-169	0.793659	0.712	0.947	2.53907e-164	0.375654	13	0.478217	11
CFB	1.88655e-12	0.793109	0.568	0.805	4.99653e-08	0.414754	9	0.559222	10
TXNRD1	3.39668e-108	0.78664	0.659	0.941	8.9961e-104	0.299859	12	0.481108	11
TMEM176A	8.26413e-06	0.78643	0.216	0.546	0.218876	0.431034	7	0.80816	8
HLA-C	2.28583e-129	0.782503	0.958	0.997	6.05401e-125	0.327821	12	0.45554	11
VMO1	0.0775165	0.782059	0.127	0.44	1	0.823529	8	0.97306	7
GPI	4.16374e-75	0.775344	0.788	0.971	1.10277e-70	0.345154	12	0.467773	11
ETFB	4.0183e-190	0.774203	0.625	0.902	1.06425e-185	0.308495	12	0.433526	11
HN1	1.2809e-152	0.773658	0.746	0.967	3.39245e-148	0.305	13	0.466896	10
RCN1	1.02096e-40	0.77013	0.593	0.895	2.70401e-36	0.396226	11	0.506356	11
CTTN	1.49682e-32	0.76443	0.909	0.988	3.96433e-28	0.326154	13	0.459914	11
OCLN	1.17891e-22	0.757515	0.631	0.863	3.12234e-18	0.389956	11	0.525824	11
MVP	4.30901e-05	0.754776	0.797	0.91	1	0.325146	12	0.498697	11
SLC2A1	2.4339e-73	0.75273	0.665	0.88	6.44619e-69	0.37395	11	0.514009	10
HLA-E	1.79006e-146	0.75252	0.897	0.99	4.74097e-142	0.330218	12	0.458333	11
QPRT	1.21707e-31	0.745684	0.056	0.55	3.22341e-27	0.266667	11	0.811907	9
ASPH	1.77917e-121	0.74556	0.654	0.969	4.71214e-117	0.350427	11	0.464775	11
STK24	3.35145e-16	0.742512	0.563	0.815	8.87633e-12	0.299669	12	0.556137	11
HLA-A	4.83415e-122	0.738034	0.981	0.993	1.28032e-117	0.339981	12	0.457279	11
NENF	1.27458e-156	0.737552	0.758	0.947	3.37573e-152	0.341943	12	0.479219	10
HADHB	2.27722e-66	0.736773	0.613	0.911	6.03121e-62	0.322188	11	0.496358	11
TAPBP	1.89228e-39	0.736656	0.884	0.963	5.01171e-35	0.347734	12	0.471689	11
S100A9	6.06842e-152	0.736404	0.545	0.925	1.60722e-147	0.605128	11	0.468718	10
IL32	8.43504e-07	0.73395	0.461	0.737	0.0223402	0.555556	11	0.6139	10
NGFRAP1	5.10164e-199	0.732911	0.459	0.944	1.35117e-194	0.419878	13	0.474372	10
TXN	4.92201e-151	0.731897	0.902	0.995	1.30359e-146	0.333678	13	0.456625	11
GJB3	2.93761e-146	0.729147	0.116	0.656	7.78026e-142	0.467742	9	0.526734	9
APOL1	2.10194e-89	0.724398	0.5	0.851	5.56698e-85	0.394786	11	0.506964	11
SLC25A5	5.01441e-106	0.723661	0.866	0.978	1.32807e-101	0.316469	13	0.463628	11
MDH2	1.35122e-84	0.722877	0.807	0.964	3.5787e-80	0.331409	13	0.470241	11
MYD88	2.12121e-10	0.721853	0.354	0.686	5.61801e-06	0.363158	12	0.659295	10
CLDN1	8.79789e-176	0.721611	0.564	0.855	2.33012e-171	0.352066	12	0.511925	9
ANXA6	3.86256e-12	0.717019	0.098	0.484	1.023e-07	0.333333	10	0.910872	9
ADGRF1	2.68893e-06	0.714153	0.539	0.752	0.0712164	0.384083	10	0.600631	11
TRIM31	4.25191e-26	0.707559	0.198	0.615	1.12612e-21	0.665094	8	0.731689	8
VDAC2	1.34884e-171	0.707129	0.73	0.96	3.57241e-167	0.346105	12	0.471605	10
TPM2	3.72306e-114	0.705155	0.075	0.298	9.86052e-110	0.5	8	0.660828	8
PDIA4	1.83256e-11	0.704075	0.826	0.94	4.85354e-07	0.35553	11	0.482846	11
YWHAZ	9.95931e-107	0.701484	0.915	0.994	2.63772e-102	0.316701	13	0.455889	11
PLAU	2.58814e-130	0.699562	0.367	0.825	6.8547e-126	0.451777	10	0.46981	10
ADM	1.08442e-60	0.693449	0.337	0.6	2.87208e-56	0.370166	10	0.468404	10
CPM	5.35801e-15	0.691819	0.303	0.687	1.41907e-10	0.516923	12	0.659075	9
UQCRFS1	5.38568e-131	0.686282	0.694	0.953	1.4264e-126	0.344966	12	0.475124	11
CACUL1	1.82047e-34	0.68371	0.574	0.869	4.82151e-30	0.344156	12	0.519651	10
MAL2	1.64896e-52	0.683504	0.693	0.947	4.36726e-48	0.330645	12	0.479219	11
F11R	2.24605e-57	0.683303	0.83	0.951	5.94867e-53	0.329966	12	0.477567	10
SQRDL	9.73764e-117	0.679474	0.596	0.915	2.57901e-112	0.314554	12	0.49352	10
METTL9	6.93976e-92	0.67924	0.573	0.91	1.83799e-87	0.338211	11	0.497655	10
C6orf62	3.25043e-15	0.677564	0.789	0.936	8.60876e-11	0.324675	13	0.484034	11
SLC50A1	1.87882e-12	0.676479	0.562	0.822	4.97607e-08	0.303483	11	0.552222	11
TMEM33	3.12355e-07	0.67524	0.555	0.805	0.00827273	0.292437	12	0.562169	11
CAPZA2	1.56025e-49	0.673908	0.611	0.901	4.13232e-45	0.329268	12	0.501579	10
HLA-B	1.1488e-149	0.673084	0.971	0.996	3.04261e-145	0.332054	12	0.45619	11
TSPO	2.53092e-28	0.6726	0.844	0.955	6.70314e-24	0.322296	13	0.475174	11
S100A14	4.47051e-150	0.666499	0.484	0.934	1.18401e-145	0.441233	13	0.485018	10
HSPA5	1.07587e-19	0.662211	0.911	0.974	2.84944e-15	0.331627	12	0.465433	11
C20orf24	7.92726e-185	0.661196	0.675	0.94	2.09953e-180	0.316298	13	0.479818	11
CFH	4.9111e-18	0.656071	0.641	0.818	1.30071e-13	0.411337	11	0.531594	11
RAB10	2.85895e-173	0.655736	0.71	0.954	7.57192e-169	0.314961	12	0.473423	10
ITFG1	0.47016	0.655442	0.514	0.716	1	0.335753	10	0.630881	11
RHEB	4.51984e-97	0.651797	0.711	0.953	1.19708e-92	0.335518	13	0.475859	11
PGAM1	3.13156e-221	0.651771	0.595	0.955	8.29393e-217	0.321317	12	0.473945	11
AKR1C1	3.77301e-93	0.651321	0.299	0.34	9.99282e-89	0.685358	10	0.866295	9
CASP1	5.4224e-104	0.650181	0.281	0.779	1.43612e-99	0.38206	11	0.5676	9
CTSL	1.17096e-27	0.648341	0.568	0.87	3.1013e-23	0.408197	11	0.519346	11
ERGIC1	0.00435893	0.646143	0.62	0.796	1	0.38797	12	0.570918	11
ADIRF	8.03447e-154	0.645901	0.387	0.772	2.12793e-149	0.438554	10	0.437078	10
ST3GAL4	1.75927e-18	0.640329	0.218	0.639	4.65943e-14	0.491453	10	0.706756	9
TSPAN14	5.74158e-96	0.639067	0.42	0.843	1.52066e-91	0.308204	11	0.536558	10
SERINC5	1.30566e-48	0.639022	0.608	0.899	3.45803e-44	0.352761	11	0.502375	11
PLEKHA1	1.54588e-76	0.638631	0.31	0.768	4.09427e-72	0.288288	13	0.585802	10
GHITM	4.75379e-41	0.638567	0.786	0.945	1.25904e-36	0.330961	13	0.47994	11
SLC44A1	2.30669e-15	0.636071	0.464	0.756	6.10927e-11	0.353414	10	0.599122	11
SLC39A11	2.63365e-31	0.635737	0.562	0.869	6.97523e-27	0.313433	13	0.520458	10
ALDH7A1	1.26555e-45	0.631908	0.485	0.81	3.35181e-41	0.490385	11	0.556206	11
CHP1	1.31451e-14	0.62989	0.867	0.966	3.48148e-10	0.321505	13	0.469809	11
EDN2	1.74584e-49	0.62955	0.043	0.282	4.62385e-45	0.369565	8	0.633613	7
GJB2	4.03808e-105	0.626296	0.082	0.633	1.06949e-100	0.727273	7	0.696108	7
CYP3A5	6.59472e-67	0.625116	0.034	0.508	1.74661e-62	0.27027	7	0.791978	7
RND3	5.1786e-103	0.623837	0.568	0.874	1.37155e-98	0.356322	10	0.504881	10
CDCP1	1.27204e-42	0.623089	0.498	0.847	3.36899e-38	0.38015	12	0.532736	10
IFNGR2	2.72338e-53	0.621132	0.635	0.908	7.21288e-49	0.402349	12	0.5	11
EI24	3.26207e-32	0.62028	0.726	0.903	8.6396e-28	0.34018	13	0.501576	10
COPG1	1.92937e-05	0.61811	0.5	0.754	0.510993	0.284916	12	0.598366	10
ATP5B	1.75231e-95	0.617789	0.867	0.986	4.641e-91	0.341935	12	0.459615	11
PSMA2	1.69246e-114	0.615013	0.822	0.967	4.48248e-110	0.318594	13	0.469348	10
RHOV	3.26072e-32	0.614983	0.331	0.691	8.63601e-28	0.501408	9	0.652263	10
PDZK1IP1	7.7915e-26	0.613738	0.425	0.766	2.06358e-21	0.427632	10	0.576114	11
ECHS1	2.9824e-88	0.610882	0.706	0.934	7.89889e-84	0.323219	12	0.484772	10
PPIC	3.86153e-31	0.609627	0.603	0.872	1.02273e-26	0.425039	12	0.51876	10
CLINT1	1.37159e-07	0.608153	0.825	0.902	0.00363266	0.324294	12	0.503155	11
FAAH2	0.0742903	0.607807	0.333	0.564	1	0.347339	10	0.8	10
PSMB2	1.45793e-161	0.607609	0.719	0.965	3.86133e-157	0.32513	13	0.469779	11
TNFRSF12A	3.68733e-115	0.605342	0.65	0.934	9.7659e-111	0.33429	12	0.481726	11
FABP5	1.15931e-164	0.60473	0.201	0.397	3.07044e-160	0.462963	11	0.690562	9
ACTG1	1.60507e-144	0.604195	0.965	0.999	4.25104e-140	0.337198	13	0.454891	11
PTGR1	6.85828e-101	0.602365	0.627	0.739	1.81642e-96	0.352155	12	0.381655	10
F2RL1	8.82855e-25	0.601665	0.294	0.674	2.33824e-20	0.393651	10	0.66315	10
LSR	6.24775e-114	0.600398	0.799	0.978	1.65472e-109	0.343057	12	0.464372	11
SLC39A1	1.3067e-21	0.599784	0.611	0.863	3.4608e-17	0.35061	12	0.524725	11
RNF141	2.18374e-28	0.599388	0.482	0.818	5.78363e-24	0.404255	11	0.554203	10
BID	3.32311e-72	0.599211	0.412	0.82	8.80125e-68	0.371041	11	0.552601	10
C1GALT1C1	3.01011e-09	0.598587	0.486	0.761	7.97227e-05	0.377395	11	0.594763	10
BZW1	2.75279e-29	0.597958	0.628	0.885	7.29077e-25	0.323442	13	0.51179	11
HCAR2	9.43866e-105	0.597197	0.208	0.302	2.49983e-100	0.623318	10	0.877551	8
VDAC1	4.43992e-48	0.596392	0.715	0.94	1.17591e-43	0.337679	13	0.481089	10
LY6K	1.01507e-256	0.594456	0.092	0.847	2.68841e-252	0.515152	9	0.530498	8
PDLIM1	1.01882e-116	0.593181	0.694	0.934	2.69834e-112	0.414765	13	0.484002	10
KRTCAP3	1.44648e-72	0.589546	0.651	0.927	3.83101e-68	0.307582	12	0.485934	11
PRDX1	8.10756e-111	0.589451	0.929	0.992	2.14729e-106	0.325978	13	0.456979	11
KARS	3.34702e-57	0.589399	0.599	0.893	8.86457e-53	0.325039	13	0.505839	11
BCAP31	2.1063e-73	0.587957	0.874	0.972	5.57854e-69	0.327292	12	0.466829	11
SDC1	2.25619e-169	0.587452	0.62	0.961	5.97552e-165	0.455639	12	0.469398	11
EGLN3	4.87392e-29	0.585824	0.542	0.571	1.29086e-24	0.438144	12	0.792531	8
PLAUR	6.48156e-86	0.582286	0.429	0.85	1.71664e-81	0.434783	10	0.505856	9
NOTCH2NL	3.98262e-98	0.580653	0.413	0.844	1.0548e-93	0.539503	11	0.536256	10
TSPAN15	3.19435e-15	0.580474	0.618	0.86	8.46024e-11	0.372549	12	0.527012	10
TXNIP	8.01394e-08	0.580052	0.635	0.755	0.00212249	0.365639	13	0.596734	11
LAD1	1.39794e-148	0.579044	0.43	0.865	3.70243e-144	0.409978	11	0.512061	8
PYCARD	6.54031e-156	0.578906	0.453	0.893	1.7322e-151	0.329218	11	0.505308	10
PRSS8	6.94054e-69	0.578816	0.508	0.887	1.8382e-64	0.411009	11	0.509888	11
GRN	1.94188e-84	0.576729	0.726	0.961	5.14306e-80	0.42362	13	0.472359	11
AZGP1	7.50463e-07	0.576042	0.074	0.133	0.019876	0.265823	8	0.483986	8
ADAM9	1.42621e-71	0.575982	0.393	0.85	3.77732e-67	0.348341	11	0.531808	11
HIBADH	0.117703	0.572947	0.585	0.766	1	0.348726	12	0.59195	9
TM9SF2	6.01677e-11	0.571227	0.781	0.789	1.59354e-06	0.344869	12	0.573061	11
TUBB6	8.35573e-80	0.570376	0.125	0.654	2.21301e-75	0.425373	9	0.656522	8
SECTM1	5.77878e-80	0.569079	0.202	0.723	1.53051e-75	0.502304	11	0.622951	7
H6PD	0.00179084	0.563874	0.402	0.604	1	0.389791	11	0.747253	10
PHLDA3	6.12353e-170	0.563182	0.312	0.832	1.62182e-165	0.40597	10	0.49829	10
PSMD2	1.32469e-52	0.561333	0.662	0.917	3.50843e-48	0.326761	13	0.492761	10
ENO1	6.35517e-97	0.55964	0.926	0.994	1.68317e-92	0.350101	13	0.456584	11
SDCBP	1.17344e-11	0.559451	0.743	0.908	3.10786e-07	0.353827	13	0.499478	11
SUCLG2	3.73602e-08	0.559133	0.41	0.726	0.000989484	0.306818	12	0.620509	11
MKRN1	7.33199e-24	0.557346	0.575	0.836	1.94188e-19	0.296596	13	0.540556	11
CD82	3.35547e-71	0.556615	0.747	0.927	8.88697e-67	0.329588	12	0.489264	11
CDK16	6.35752e-24	0.554374	0.534	0.817	1.68379e-19	0.368237	12	0.553364	10
SPPL2A	0.000510032	0.553252	0.529	0.739	1	0.364437	12	0.609365	10
HIST1H2BK	7.19045e-111	0.55211	0.541	0.867	1.90439e-106	0.296041	13	0.519694	11
ANXA11	9.4963e-34	0.551046	0.836	0.953	2.51509e-29	0.341137	13	0.476854	10
ECH1	9.95582e-44	0.549958	0.793	0.949	2.6368e-39	0.312573	12	0.476024	11
CNOT8	2.1944e-11	0.549141	0.398	0.713	5.81188e-07	0.344262	12	0.632735	10
PRELID1	1.26475e-65	0.548707	0.719	0.942	3.34969e-61	0.326425	12	0.480624	11
RGS10	1.27727e-90	0.547893	0.134	0.709	3.38285e-86	0.451389	9	0.633445	10
NAMPT	3.94034e-58	0.547499	0.645	0.922	1.0436e-53	0.443642	12	0.49177	11
RER1	3.37965e-22	0.54674	0.782	0.936	8.95101e-18	0.327771	12	0.484051	11
XRCC6	0.579833	0.545837	0.87	0.907	1	0.326902	12	0.500261	11
PON2	0.000234855	0.544946	0.699	0.821	1	0.341333	12	0.55254	11
TACC1	1.77767e-36	0.543762	0.314	0.695	4.70815e-32	0.409496	11	0.641883	10
CAV2	1.29861e-163	0.542014	0.319	0.883	3.43937e-159	0.578947	12	0.512614	9
SLC16A3	1.65399e-14	0.541746	0.578	0.832	4.38059e-10	0.379032	11	0.54447	11
GNAI1	2.50339e-78	0.540528	0.166	0.656	6.63023e-74	0.47191	11	0.658237	10
CA12	3.75389e-125	0.540226	0.126	0.458	9.94219e-121	0.392593	10	0.52228	7
IL1RN	4.35497e-106	0.539005	0.087	0.287	1.15341e-101	0.645161	9	0.767327	8
PARP9	7.51359e-115	0.538643	0.521	0.901	1.98997e-110	0.364937	12	0.495263	10
WDR45B	8.65674e-17	0.538272	0.719	0.902	2.29274e-12	0.337224	13	0.50289	10
PSMB4	4.39328e-58	0.537663	0.852	0.97	1.16356e-53	0.326039	13	0.466993	11
ZFAND2A	6.91396e-46	0.537343	0.538	0.779	1.83116e-41	0.332756	11	0.510043	11
HCP5	3.58217e-128	0.537043	0.235	0.718	9.48738e-124	0.373016	10	0.512211	10
ATP6AP2	0.02644	0.535399	0.761	0.861	1	0.335373	11	0.527273	11
LINC01420	5.46271e-31	0.534841	0.644	0.879	1.4468e-26	0.347323	12	0.514563	11
AP2M1	3.27121e-145	0.534591	0.7	0.956	8.66379e-141	0.318242	13	0.472222	11
GCLC	4.89759e-135	0.532654	0.266	0.71	1.29713e-130	0.505263	10	0.458611	11
NCK1	9.69614e-132	0.53234	0.292	0.826	2.56802e-127	0.277955	9	0.533563	11
FAM213A	1.54e-105	0.530036	0.622	0.924	4.07869e-101	0.365817	11	0.48768	11
SFN	2.34156e-147	0.529663	0.606	0.799	6.20162e-143	0.356923	12	0.394659	10
ATP5G3	8.67203e-128	0.529196	0.817	0.976	2.29679e-123	0.339795	13	0.464789	11
ARPC3	5.55568e-89	0.528761	0.876	0.984	1.47142e-84	0.338298	13	0.460019	11
STMN1	1.74144e-39	0.528464	0.432	0.708	4.6122e-35	0.400862	13	0.529451	10
TCF25	7.93228e-09	0.52823	0.698	0.872	0.000210086	0.365821	13	0.520131	10
HMGA1	1.94048e-198	0.5275	0.468	0.947	5.13936e-194	0.366534	12	0.475475	11
C4orf19	3.09237e-38	0.527282	0.41	0.519	8.19015e-34	0.370455	7	0.869406	9
HSD17B4	1.60509e-08	0.526293	0.437	0.721	0.000425109	0.332623	11	0.623274	11
CYC1	9.19431e-90	0.524925	0.676	0.946	2.43511e-85	0.302069	13	0.477694	11
RFWD2	1.29724e-12	0.524747	0.297	0.634	3.43573e-08	0.329154	10	0.698804	10
EVA1C	1.17789e-05	0.523701	0.583	0.767	0.311965	0.389776	10	0.589981	10
ARL6IP1	4.0161e-49	0.521904	0.799	0.966	1.06366e-44	0.308051	12	0.469087	11
TFCP2L1	4.47876e-34	0.518807	0.174	0.615	1.1862e-29	0.390374	10	0.728043	9
ACTR3	5.28465e-49	0.516401	0.614	0.896	1.39964e-44	0.323217	12	0.506088	11
ANKRD13A	2.11297e-07	0.515692	0.359	0.66	0.00559621	0.397403	12	0.685838	10
BROX	1.65786e-12	0.51488	0.596	0.834	4.39084e-08	0.300469	12	0.543491	11
EIF4EBP1	7.8943e-165	0.512997	0.367	0.83	2.0908e-160	0.28934	13	0.468571	11
TOR1AIP2	7.74761e-33	0.511878	0.806	0.961	2.05195e-28	0.332948	13	0.472126	11
TMEM159	9.51112e-44	0.511671	0.545	0.865	2.51902e-39	0.364103	13	0.523836	10
TRIM16	9.73993e-65	0.509324	0.442	0.795	2.57962e-60	0.394515	10	0.531623	9
EIF3M	6.29673e-62	0.507788	0.686	0.93	1.66769e-57	0.322011	13	0.486239	11
TINAGL1	7.07179e-132	0.507633	0.265	0.679	1.87296e-127	0.510563	12	0.434358	9
LIMA1	7.00107e-83	0.507541	0.582	0.9	1.85423e-78	0.3152	12	0.501581	10
AGFG1	7.53835e-91	0.507362	0.343	0.819	1.99653e-86	0.328804	11	0.550087	10
MRPL15	6.8493e-82	0.506646	0.358	0.828	1.81404e-77	0.34375	10	0.531501	11
SAMD9	3.04242e-138	0.506541	0.158	0.674	8.05786e-134	0.39645	8	0.532349	10
SSU72	6.6343e-28	0.506376	0.782	0.945	1.75709e-23	0.348033	12	0.479438	11
FAM83A	4.21641e-134	0.505783	0.249	0.798	1.11672e-129	0.520599	11	0.489311	10
FAM107B	0.00119259	0.505454	0.724	0.772	1	0.348777	11	0.587477	10
C1orf43	7.35278e-11	0.505209	0.773	0.92	1.94738e-06	0.338963	13	0.493299	10
PLS3	2.33833e-43	0.504534	0.53	0.846	6.19308e-39	0.407733	12	0.535014	11
UBE2D3	7.55837e-65	0.504234	0.838	0.968	2.00183e-60	0.340378	12	0.468398	11
BAG3	2.79506e-85	0.50336	0.684	0.874	7.4027e-81	0.305177	11	0.456074	10
ACOT7	4.04552e-71	0.502945	0.189	0.417	1.07146e-66	0.339901	9	0.480682	11
MRPS12	2.48612e-127	0.502912	0.54	0.902	6.58449e-123	0.300518	13	0.490011	11
AP3S1	1.21791e-75	0.499842	0.464	0.882	3.22565e-71	0.419679	11	0.511828	11
FAM114A1	0.0206571	0.498914	0.525	0.761	1	0.300178	12	0.59414	11
NUDT19	1.83854e-52	0.498168	0.45	0.842	4.86936e-48	0.329193	10	0.538288	11
RHOA	0.000152442	0.495393	0.875	0.957	1	0.332268	12	0.474727	11
C1orf116	4.65128e-34	0.495343	0.384	0.753	1.23189e-29	0.366505	11	0.593455	9
ADIPOR1	0.000408782	0.494388	0.76	0.891	1	0.365644	12	0.508249	11
FDFT1	1.36295e-12	0.493803	0.719	0.888	3.60976e-08	0.351036	12	0.507208	11
MTCH2	1.90971e-67	0.493417	0.611	0.903	5.05788e-63	0.314024	12	0.497899	10
GALNT7	9.49055e-12	0.492285	0.338	0.687	2.51357e-07	0.360882	11	0.653315	9
ACTB	3.77124e-121	0.49005	0.993	1	9.98813e-117	0.348968	13	0.454459	11
OASL	3.75807e-115	0.489043	0.067	0.274	9.95325e-111	0.680556	8	0.723183	9
SMIM14	0.0394861	0.488904	0.773	0.884	1	0.358263	11	0.512876	11
ERP44	6.17256e-30	0.488281	0.659	0.885	1.6348e-25	0.321075	11	0.510718	11
APOL2	2.68268e-134	0.487251	0.39	0.874	7.10509e-130	0.357995	11	0.507325	10
TMEM265	2.89418e-119	0.486556	0.5	0.907	7.66523e-115	0.350746	12	0.500261	11
APRT	1.27788e-100	0.486195	0.744	0.963	3.38445e-96	0.300752	12	0.469951	10
FKBP4	1.92443e-54	0.48574	0.557	0.864	5.09686e-50	0.304348	11	0.520022	10
PDLIM5	1.69902e-90	0.485523	0.558	0.918	4.49985e-86	0.313856	12	0.490965	11
NDUFS2	1.48999e-30	0.485074	0.631	0.869	3.94623e-26	0.338257	12	0.520742	10
UBC	1.15407e-99	0.4839	0.981	0.992	3.05656e-95	0.34188	13	0.457457	11
CTSS	5.61515e-25	0.483539	0.768	0.847	1.48717e-20	0.385922	11	0.535834	11
MIR100HG	8.37865e-17	0.483234	0.099	0.305	2.21908e-12	0.490566	8	0.607143	9
KCTD3	9.65848e-34	0.482561	0.187	0.625	2.55805e-29	0.442786	11	0.707891	10
ATP1B3	1.65237e-99	0.48168	0.527	0.752	4.3763e-95	0.348057	12	0.375788	11
ANXA2	4.16428e-60	0.481463	0.979	0.997	1.10291e-55	0.340628	13	0.454589	11
SERHL2	2.62709e-06	0.481329	0.12	0.458	0.0695785	0.410853	7	0.899482	9
PPP2CA	2.93404e-55	0.480802	0.712	0.927	7.7708e-51	0.310209	12	0.488241	10
MAT2B	7.13653e-07	0.480619	0.558	0.781	0.0189011	0.335559	12	0.578883	10
RBBP7	1.97101e-22	0.48032	0.634	0.86	5.22023e-18	0.366176	12	0.52591	11
FBXW5	3.21767e-36	0.478843	0.61	0.883	8.52199e-32	0.312977	11	0.513151	11
ARF1	7.03109e-29	0.478833	0.911	0.98	1.86219e-24	0.320368	13	0.463474	11
MYL12A	9.41233e-20	0.477588	0.906	0.982	2.49286e-15	0.330247	13	0.461836	11
SQSTM1	3.2305e-56	0.476832	0.94	0.992	8.55597e-52	0.328048	13	0.457935	11
TMEM147	2.50446e-30	0.476689	0.792	0.933	6.63305e-26	0.315294	12	0.485772	11
HSPA9	6.07786e-19	0.474808	0.806	0.943	1.60972e-14	0.354913	13	0.480644	11
ANXA3	1.07535e-26	0.469953	0.576	0.627	2.84806e-22	0.320388	11	0.710287	10
OPN3	1.14921e-26	0.469795	0.252	0.627	3.04368e-22	0.511111	10	0.718821	9
TMED3	2.88827e-17	0.469234	0.652	0.875	7.64959e-13	0.371429	11	0.516793	11
S100A8	4.81299e-127	0.46899	0.101	0.393	1.27472e-122	0.490741	8	0.625604	8
GBP1	2.85556e-68	0.467737	0.306	0.462	7.56296e-64	0.579268	11	0.507692	10
PVRL4	1.4028e-19	0.467422	0.408	0.723	3.71531e-15	0.317352	12	0.625574	10
MIR614	3.81592e-48	0.466598	0.522	0.818	1.01065e-43	0.4375	11	0.552723	11
MARCH5	9.6449e-119	0.465886	0.27	0.798	2.55445e-114	0.310345	12	0.545779	9
PSMD8	2.11891e-94	0.46554	0.815	0.965	5.61193e-90	0.316934	13	0.469779	11
ZFAND6	2.00596e-15	0.465001	0.721	0.903	5.31278e-11	0.329457	12	0.5	11
PSME1	1.58753e-109	0.464828	0.916	0.98	4.20458e-105	0.327569	13	0.462022	11
TSG101	1.8384e-21	0.464233	0.626	0.882	4.86901e-17	0.416667	13	0.514777	10
NADSYN1	4.49354e-24	0.463859	0.308	0.69	1.19011e-19	0.333333	10	0.649725	11
STIP1	5.44536e-57	0.463325	0.733	0.937	1.4422e-52	0.346056	12	0.482549	11
ADH5	5.63541e-114	0.463162	0.564	0.885	1.49254e-109	0.323967	12	0.494641	10
HADHA	7.81981e-28	0.460966	0.666	0.897	2.07108e-23	0.313287	13	0.503437	11
ANXA9	7.3169e-39	0.460653	0.064	0.436	1.93788e-34	0.434783	8	0.805435	8
RAN	1.88738e-115	0.459634	0.826	0.979	4.99872e-111	0.343115	13	0.461725	10
TPI1	1.81424e-82	0.458786	0.96	0.992	4.80502e-78	0.346602	13	0.457716	11
RPS16	5.66111e-61	0.458683	0.979	0.997	1.49934e-56	0.344762	13	0.455756	11
RAB1A	4.03226e-73	0.457933	0.814	0.954	1.06794e-68	0.32417	13	0.475883	11
TMBIM6	2.18014e-13	0.457702	0.95	0.993	5.7741e-09	0.322866	12	0.456802	11
EIF6	2.80417e-80	0.45677	0.77	0.961	7.42684e-76	0.312349	13	0.469166	11
RNF168	5.03072e-105	0.455984	0.328	0.643	1.33239e-100	0.346591	12	0.426254	9
CBLC	7.6143e-137	0.454376	0.153	0.716	2.01665e-132	0.408537	8	0.568874	9
PQLC3	1.52541e-24	0.454064	0.361	0.739	4.04006e-20	0.322997	11	0.604621	11
PPA2	4.11653e-61	0.4539	0.587	0.9	1.09026e-56	0.330159	12	0.500263	11
ASAH1	1.47359e-13	0.453424	0.747	0.856	3.9028e-09	0.329177	12	0.528532	11
ATP5C1	1.16517e-71	0.453279	0.774	0.951	3.08595e-67	0.33213	12	0.47581	11
CBR3	7.54019e-110	0.453054	0.323	0.516	1.99702e-105	0.56196	10	0.520221	9
SH3BGRL3	3.58167e-73	0.452858	0.859	0.982	9.48605e-69	0.312364	13	0.462319	11
SURF4	2.73062e-34	0.452592	0.619	0.889	7.23204e-30	0.35241	11	0.507471	10
TXNDC17	4.42276e-106	0.452396	0.716	0.971	1.17137e-101	0.334635	13	0.467513	11
PSMC2	1.3012e-41	0.452105	0.582	0.864	3.44622e-37	0.3392	13	0.522503	11
NDUFB4	1.95788e-118	0.451808	0.876	0.988	5.18544e-114	0.325532	13	0.459434	11
PSMD7	2.31478e-93	0.451797	0.713	0.932	6.13069e-89	0.339869	13	0.485249	10
NAPRT	1.61265e-103	0.451371	0.538	0.897	4.2711e-99	0.30156	10	0.499207	9
TRAM1	4.68034e-10	0.451362	0.702	0.873	1.23959e-05	0.34927	12	0.517372	11
PSMA6	1.87993e-83	0.451107	0.818	0.967	4.97899e-79	0.329157	13	0.468367	11
CASP4	7.98713e-23	0.450829	0.632	0.862	2.11539e-18	0.349558	11	0.524464	11
RELL1	0.000398684	0.449897	0.397	0.688	1	0.384977	10	0.655647	11
GLRX	0.0579353	0.449591	0.569	0.758	1	0.309329	11	0.592616	10
DIRC2	2.75913e-24	0.44879	0.271	0.655	7.30755e-20	0.319588	10	0.672938	10
CDH3	1.09512e-133	0.448202	0.328	0.663	2.90042e-129	0.386364	12	0.399571	11
GALNT2	1.51223e-18	0.447122	0.466	0.78	4.00513e-14	0.334	12	0.579587	10
G6PD	1.34637e-149	0.446742	0.452	0.89	3.56586e-145	0.348454	12	0.500532	10
RAB7A	4.45566e-126	0.446709	0.76	0.966	1.18008e-121	0.35049	13	0.467845	11
FAM3B	0.0230541	0.446246	0.27	0.581	1	0.713793	8	0.766721	10
HSPD1	7.48345e-85	0.445104	0.904	0.984	1.98199e-80	0.320619	12	0.459277	11
RAB2A	2.68721e-38	0.44396	0.742	0.945	7.11707e-34	0.301508	13	0.480422	11
CHMP1B	2.36253e-42	0.443825	0.623	0.902	6.25716e-38	0.324365	12	0.500526	11
SLC15A2	0.759857	0.443418	0.363	0.565	1	0.435897	10	0.784396	9
STT3A	0.220325	0.442809	0.679	0.827	1	0.368999	11	0.546132	11
IFI30	2.07054e-92	0.442072	0.447	0.847	5.48383e-88	0.34375	13	0.509793	11
UQCRC2	2.37511e-32	0.441395	0.598	0.869	6.29048e-28	0.32866	12	0.519367	11
RTP4	9.12476e-108	0.441198	0.201	0.683	2.41669e-103	0.560185	11	0.566667	9
SET	3.9959e-83	0.440483	0.938	0.997	1.05831e-78	0.32505	13	0.45554	11
FYB	1.24746e-193	0.440366	0.028	0.333	3.30391e-189	0.233333	9	0.732575	7
GATM	6.83467e-21	0.439375	0.041	0.427	1.81016e-16	0.340909	10	0.937847	7
GYG1	1.56993e-57	0.439351	0.235	0.674	4.15796e-53	0.309524	10	0.608726	10
COG2	0.000420322	0.438482	0.308	0.617	1	0.311178	11	0.727343	11
GOT2	4.28197e-71	0.438223	0.512	0.874	1.13408e-66	0.327869	11	0.501356	10
ETFA	3.09641e-83	0.438	0.588	0.92	8.20084e-79	0.316957	11	0.488144	11
ANXA4	6.31044e-08	0.437808	0.747	0.893	0.00167132	0.354557	11	0.505839	10
NCSTN	0.000112771	0.437778	0.507	0.747	1	0.283088	11	0.601523	11
SRPR	1.77976e-06	0.437734	0.618	0.822	0.0471369	0.374057	12	0.549596	11
NOP16	1.14299e-91	0.437156	0.348	0.782	3.02721e-87	0.300268	12	0.497878	10
RPN1	1.45181e-16	0.436885	0.819	0.948	3.84512e-12	0.320819	12	0.4785	11
CNBP	1.05333e-107	0.436584	0.854	0.982	2.78975e-103	0.340611	13	0.460647	11
PSMA7	8.44109e-95	0.436397	0.907	0.986	2.23562e-90	0.338129	13	0.459836	11
RARS	1.32422e-21	0.436342	0.497	0.801	3.50721e-17	0.350844	12	0.559172	11
LIMCH1	4.9456e-22	0.436331	0.582	0.652	1.30984e-17	0.328526	11	0.695273	10
GIT2	1.10095e-32	0.435811	0.318	0.713	2.91587e-28	0.489736	10	0.630073	10
CHCHD2	9.64662e-21	0.435792	0.927	0.985	2.55491e-16	0.324623	13	0.460761	11
NQO1	5.60773e-65	0.435319	0.676	0.952	1.48521e-60	0.431724	12	0.473606	10
ITPKC	2.50261e-109	0.433219	0.471	0.786	6.62816e-105	0.358416	11	0.502716	10
SNAP23	3.56891e-07	0.432916	0.486	0.733	0.00945226	0.358238	12	0.613195	11
LYPLA1	9.69824e-34	0.431448	0.432	0.798	2.56858e-29	0.372845	11	0.565321	10
HLA-H	3.06025e-132	0.431069	0.801	0.956	8.10507e-128	0.315116	12	0.474206	11
TMEM41A	1.71354e-110	0.430503	0.527	0.819	4.53831e-106	0.341593	12	0.468171	10
ARNTL2	5.12793e-128	0.429973	0.153	0.721	1.35813e-123	0.378049	8	0.575937	8
PRDX4	0.000145101	0.429131	0.774	0.894	1	0.33253	12	0.507423	11
CSRP1	3.00751e-19	0.428798	0.536	0.833	7.96538e-15	0.306087	12	0.537279	10
H1F0	0.00975039	0.428674	0.623	0.789	1	0.367713	12	0.575466	10
UCK2	5.20992e-86	0.428238	0.13	0.665	1.37985e-81	0.407143	10	0.642908	10
RNPEP	1.91609e-12	0.427866	0.595	0.834	5.07475e-08	0.410658	11	0.543231	11
CMPK1	2.23378e-10	0.427606	0.657	0.859	5.91618e-06	0.307801	12	0.526781	11
ILF2	4.02569e-35	0.426405	0.751	0.91	1.0662e-30	0.326303	13	0.498176	11
MRPL3	2.57179e-73	0.425628	0.48	0.863	6.81139e-69	0.306796	12	0.515934	10
GUK1	7.35778e-21	0.425362	0.912	0.981	1.94871e-16	0.321757	13	0.46325	11
SMAGP	1.72861e-36	0.425032	0.377	0.77	4.57822e-32	0.397531	9	0.573629	9
DSG2	1.23975e-29	0.423934	0.553	0.867	3.28348e-25	0.320405	12	0.52269	11
CLTB	1.85986e-74	0.423871	0.642	0.926	4.92583e-70	0.314949	13	0.487455	11
PARK7	4.05671e-22	0.423619	0.891	0.972	1.07442e-17	0.324268	13	0.465366	11
CLNS1A	6.51133e-64	0.423111	0.625	0.899	1.72453e-59	0.327869	13	0.499209	11
MAN2A1	6.27302e-31	0.421528	0.319	0.729	1.66141e-26	0.44152	10	0.617437	10
TAPBPL	0.00137395	0.420518	0.394	0.671	1	0.373522	10	0.669258	10
SPINK1	1.22729e-15	0.420477	0.133	0.502	3.25049e-11	0.587413	7	0.798677	7
RNASEL	1.1634e-05	0.42038	0.161	0.509	0.308126	0.323699	10	0.837838	9
RTCB	0.000694864	0.419534	0.561	0.769	1	0.318937	11	0.586675	10
SPG21	5.91434e-16	0.419116	0.609	0.84	1.56641e-11	0.29709	11	0.537246	11
JUP	2.85884e-77	0.418754	0.714	0.936	7.57163e-73	0.344648	12	0.484296	11
B2M	2.1583e-87	0.417082	0.98	0.998	5.71626e-83	0.338403	13	0.454848	11
COX6B1	1.29975e-66	0.416597	0.926	0.99	3.44238e-62	0.323944	13	0.458553	11
GPX8	1.30985e-09	0.416155	0.17	0.567	3.46914e-05	0.604396	10	0.758361	10
LYN	6.36535e-47	0.415826	0.527	0.857	1.68586e-42	0.311504	12	0.523783	11
GPAT2	8.00719e-08	0.415631	0.133	0.472	0.0021207	0.531469	9	0.871357	9
TRIM29	4.33815e-61	0.415444	0.363	0.789	1.14896e-56	0.723077	9	0.557692	9
TMEM165	1.81019e-22	0.415106	0.719	0.905	4.79429e-18	0.330739	12	0.499476	11
SSR3	9.90346e-37	0.414417	0.734	0.93	2.62293e-32	0.305838	13	0.487768	11
YWHAH	3.89652e-10	0.413574	0.809	0.835	1.03199e-05	0.34447	12	0.542614	10
ALG3	1.94062e-70	0.413102	0.433	0.833	5.13973e-66	0.322581	11	0.535572	11
CCT3	4.49432e-29	0.4126	0.83	0.948	1.19032e-24	0.325477	13	0.477739	11
KCNK6	2.99464e-80	0.411386	0.163	0.646	7.93129e-76	0.508571	10	0.647836	9
MYL12B	1.98886e-12	0.409487	0.921	0.99	5.2675e-08	0.327935	13	0.458333	11
B4GALT4	2.24411e-76	0.407761	0.281	0.722	5.94353e-72	0.524917	12	0.568615	10
PTP4A1	2.41996e-24	0.407301	0.682	0.875	6.40927e-20	0.329235	13	0.518418	11
HEBP2	5.60013e-07	0.406685	0.803	0.925	0.0148319	0.332947	11	0.49103	11
TFPI	1.83499e-20	0.406679	0.616	0.848	4.85997e-16	0.467474	12	0.527405	10
TPM3	2.75402e-21	0.406323	0.87	0.97	7.29403e-17	0.318328	13	0.468231	10
FAM162A	8.31982e-124	0.405822	0.482	0.823	2.2035e-119	0.307544	11	0.415899	11
ATP5G1	2.095e-91	0.404855	0.747	0.947	5.54861e-87	0.33583	13	0.477717	10
PSMD11	1.59467e-94	0.402741	0.774	0.963	4.22349e-90	0.328916	13	0.470936	11
EFHD2	5.61333e-98	0.402489	0.581	0.906	1.48669e-93	0.382022	13	0.499476	11
C3orf52	2.95994e-102	0.402305	0.204	0.636	7.83939e-98	0.484018	10	0.547353	9
CTSE	2.6676e-09	0.401964	0.159	0.129	7.06514e-05	0.795322	9	0.408088	9
DUSP10	1.18413e-33	0.40125	0.451	0.766	3.13617e-29	0.402893	11	0.572755	10
RAB18	4.55386e-83	0.400286	0.498	0.868	1.20609e-78	0.32397	13	0.518842	10
FH	1.02232e-25	0.399441	0.422	0.759	2.70761e-21	0.282561	12	0.5825	10
GPX1	1.81834e-06	0.399423	0.926	0.982	0.0481587	0.321932	12	0.461836	11
OPTN	2.71153e-41	0.399294	0.545	0.824	7.1815e-37	0.384615	11	0.546605	10
CPE	2.25628e-18	0.398748	0.384	0.632	5.97577e-14	0.623786	9	0.687688	8
ARFGAP3	0.00941911	0.397724	0.545	0.672	1	0.365812	12	0.669958	10
TMEM248	1.30073e-12	0.397533	0.677	0.862	3.44498e-08	0.355372	12	0.526142	11
H2AFZ	4.92276e-43	0.396929	0.803	0.942	1.30379e-38	0.324826	12	0.479355	11
KCMF1	1.69001e-107	0.396071	0.432	0.844	4.47598e-103	0.325431	12	0.51236	11
IFI35	5.70505e-115	0.395959	0.432	0.844	1.51098e-110	0.359914	8	0.498876	10
ATXN10	0.0217938	0.395692	0.699	0.803	1	0.322667	12	0.560543	11
C7orf49	1.22612e-54	0.395157	0.27	0.713	3.24739e-50	0.37931	11	0.611444	11
CKS1B	3.45312e-61	0.394322	0.456	0.815	9.14558e-57	0.288344	13	0.54773	10
MET	3.75841e-25	0.393775	0.541	0.836	9.95416e-21	0.413793	11	0.540249	9
CAT	0.0184401	0.393541	0.463	0.687	1	0.362173	11	0.63009	10
PARL	2.16076e-103	0.391099	0.347	0.798	5.72278e-99	0.314516	12	0.513963	10
RHBDL2	5.12633e-39	0.390693	0.255	0.709	1.35771e-34	0.456204	10	0.6301	10
IFRD2	2.68524e-18	0.390606	0.346	0.715	7.11185e-14	0.361186	12	0.628647	10
RNF130	2.58378e-12	0.390358	0.678	0.745	6.84313e-08	0.357143	11	0.608142	10
MRPL24	2.93092e-44	0.39034	0.561	0.874	7.76255e-40	0.307309	12	0.517634	10
HINT1	5.11104e-60	0.390277	0.921	0.993	1.35366e-55	0.324899	13	0.45702	11
ADI1	4.53124e-72	0.390127	0.651	0.928	1.2001e-67	0.30086	12	0.487481	11
C1GALT1	0.000989069	0.390116	0.565	0.742	1	0.453795	11	0.610224	11
SLC25A39	2.66232e-52	0.389325	0.669	0.917	7.05116e-48	0.36351	12	0.493795	10
EXT1	3.17788e-54	0.389035	0.233	0.686	8.41662e-50	0.372	11	0.629578	9
HSPA4	8.02804e-27	0.388485	0.64	0.879	2.12623e-22	0.340611	12	0.510787	11
TM7SF3	4.48034e-40	0.387892	0.418	0.796	1.18662e-35	0.404018	11	0.557807	10
CREB3	6.65604e-16	0.38782	0.568	0.823	1.76285e-11	0.316393	11	0.549856	11
FBXO7	8.07398e-06	0.386961	0.568	0.767	0.213839	0.34647	10	0.589363	11
HMCES	3.47453e-103	0.386174	0.397	0.795	9.2023e-99	0.36385	11	0.48568	11
COPZ1	2.82677e-57	0.385998	0.698	0.933	7.48669e-53	0.331108	12	0.485511	10
TAP2	1.72778e-103	0.38394	0.277	0.78	4.57602e-99	0.296296	11	0.53163	10
MCTS1	1.25149e-21	0.38367	0.671	0.886	3.31457e-17	0.330556	13	0.510707	11
RDX	1.59607e-14	0.38297	0.698	0.898	4.22719e-10	0.353805	12	0.50449	11
PSMA4	3.23244e-101	0.382697	0.803	0.963	8.56113e-97	0.322506	12	0.469458	11
UBE2C	4.22847e-55	0.382169	0.068	0.19	1.11991e-50	0.506849	9	0.59	11
COX7B	5.19601e-48	0.381573	0.862	0.975	1.37616e-43	0.330811	13	0.465953	11
EIF3H	1.54456e-60	0.381	0.662	0.94	4.09076e-56	0.332394	13	0.482341	11
HAUS4	1.05972e-05	0.380989	0.486	0.72	0.280668	0.319923	12	0.623436	10
CAPN5	6.02402e-10	0.379713	0.335	0.509	1.59546e-05	0.387187	10	0.88164	8
MSRB1	2.58753e-69	0.379266	0.399	0.587	6.85307e-65	0.422897	11	0.430073	11
ATIC	1.66008e-35	0.378377	0.457	0.798	4.39672e-31	0.314286	11	0.549941	11
PSAP	3.5377e-12	0.377676	0.938	0.982	9.36961e-08	0.324056	12	0.462802	11
EPRS	0.179548	0.376286	0.6	0.761	1	0.363354	12	0.592269	11
NHP2	1.03285e-46	0.375926	0.747	0.946	2.7355e-42	0.32793	13	0.478958	11
OCIAD2	7.29041e-18	0.375827	0.828	0.954	1.93086e-13	0.329955	12	0.473396	11
PDIA6	1.81946e-06	0.375544	0.819	0.931	0.0481885	0.320819	12	0.486253	11
TIMMDC1	4.37276e-60	0.374474	0.535	0.872	1.15813e-55	0.320557	13	0.511957	11
BZW2	8.65262e-30	0.373713	0.559	0.825	2.29165e-25	0.396667	12	0.543416	11
COX4I1	1.1369e-65	0.373586	0.936	0.993	3.01109e-61	0.323705	13	0.45702	11
OSTF1	1.63518e-50	0.373287	0.384	0.802	4.33078e-46	0.351942	10	0.556147	10
PINK1	8.5338e-14	0.372636	0.377	0.702	2.26018e-09	0.338272	9	0.640108	11
PAFAH1B2	5.73739e-18	0.372559	0.717	0.898	1.51955e-13	0.328999	12	0.50449	11
RPL9	0.0207008	0.37177	0.956	0.985	1	0.338207	13	0.461242	11
HTRA1	4.07743e-06	0.371638	0.323	0.525	0.107991	0.363112	11	0.808491	9
IFIT3	3.1523e-69	0.371146	0.3	0.669	8.34887e-65	0.403727	13	0.531206	10
STON2	2.40284e-115	0.37101	0.398	0.517	6.36393e-111	0.386417	8	0.546789	10
NME4	8.56733e-70	0.370498	0.393	0.845	2.26906e-65	0.386256	12	0.535053	11
CAPZB	2.23214e-48	0.370334	0.789	0.954	5.91183e-44	0.33294	13	0.474416	10
CASP7	9.08206e-26	0.369265	0.254	0.639	2.40538e-21	0.454212	11	0.66543	9
COMTD1	1.10089e-159	0.368998	0.267	0.833	2.91569e-155	0.369338	9	0.523349	10
PRRG4	3.08094e-89	0.367892	0.662	0.87	8.15987e-85	0.350704	12	0.461832	10
PPA1	1.68664e-87	0.367671	0.753	0.957	4.46705e-83	0.367574	13	0.473241	11
TMEM54	8.03446e-65	0.367429	0.648	0.911	2.12793e-60	0.315108	12	0.496096	10
SSR1	4.05193e-11	0.367053	0.728	0.889	1.07315e-06	0.349552	12	0.509333	11
COPB2	5.05439e-16	0.366401	0.678	0.881	1.33865e-11	0.325549	12	0.512655	10
CCT6A	4.29223e-17	0.365547	0.784	0.93	1.1368e-12	0.323424	13	0.486239	11
MYO6	0.00429843	0.365312	0.707	0.783	1	0.330698	12	0.577832	11
IL20RB	1.1321e-83	0.364547	0.08	0.32	2.99836e-79	0.72093	7	0.55638	8
NRBP1	4.78302e-54	0.364379	0.525	0.868	1.26678e-49	0.307282	13	0.513115	11
SLC35F6	7.09645e-12	0.364229	0.6	0.839	1.87949e-07	0.310559	12	0.537853	11
ARF6	1.85817e-98	0.363961	0.711	0.926	4.92136e-94	0.31979	11	0.486168	11
PSMC3	4.0226e-48	0.363432	0.742	0.942	1.06539e-43	0.327889	13	0.480866	11
PDHA1	1.90965e-38	0.363387	0.473	0.812	5.05772e-34	0.30315	11	0.550818	10
PYGL	5.59462e-41	0.363168	0.257	0.654	1.48173e-36	0.326087	11	0.638144	9
IFIT2	2.66581e-28	0.362878	0.138	0.495	7.0604e-24	0.506757	8	0.732759	8
COTL1	1.61648e-38	0.362341	0.311	0.751	4.28126e-34	0.404192	11	0.588384	10
C19orf48	6.1908e-73	0.361984	0.278	0.519	1.63963e-68	0.436242	11	0.418265	10
HDHD1	3.16901e-16	0.361633	0.382	0.696	8.39312e-12	0.368293	10	0.626449	11
CRTAP	3.41448e-34	0.361425	0.412	0.774	9.04326e-30	0.402715	11	0.576593	11
CNOT2	1.24879e-29	0.361414	0.529	0.809	3.30743e-25	0.288732	13	0.518757	10
TIMM17A	2.142e-64	0.360954	0.57	0.904	5.67308e-60	0.316993	11	0.497901	10
TMEM106C	9.75961e-59	0.360775	0.327	0.704	2.58483e-54	0.358974	11	0.484501	10
WDR1	1.53988e-15	0.360706	0.66	0.881	4.07836e-11	0.34322	12	0.513732	11
CAMK2G	1.32273e-35	0.360597	0.28	0.699	3.50325e-31	0.32	10	0.630258	10
PARP14	4.68195e-45	0.35966	0.754	0.937	1.24001e-40	0.318912	13	0.482287	11
TPD52	1.279e-80	0.359585	0.375	0.835	3.38743e-76	0.405473	9	0.539728	10
CAPN1	2.64204e-27	0.359162	0.696	0.913	6.99744e-23	0.299866	12	0.497404	11
GORASP2	2.02904e-35	0.358608	0.529	0.846	5.37391e-31	0.34507	11	0.535314	11
LSP1	8.19114e-98	0.35857	0.159	0.281	2.16942e-93	0.578947	10	0.888702	8
SLC35C1	0.186955	0.357567	0.321	0.62	1	0.386628	11	0.723242	9
DNAJB6	5.45728e-70	0.357446	0.763	0.945	1.44536e-65	0.347985	13	0.478916	11
VOPP1	1.24896e-06	0.357341	0.371	0.684	0.0330787	0.361809	12	0.653259	10
BPNT1	1.36748e-13	0.357296	0.281	0.623	3.62176e-09	0.302326	10	0.706778	9
RFX5	2.92194e-23	0.357248	0.277	0.652	7.73875e-19	0.3367	10	0.672727	10
TSPAN7	2.1593e-90	0.356595	0.153	0.266	5.7189e-86	0.932927	7	0.895018	8
POR	0.0223998	0.356316	0.767	0.88	1	0.35723	12	0.515903	11
GLB1	0.0750364	0.356116	0.457	0.671	1	0.322449	12	0.663842	10
GALE	9.3674e-53	0.35485	0.381	0.794	2.48096e-48	0.322738	12	0.54806	11
TPM4	5.2078e-116	0.354815	0.689	0.965	1.37929e-111	0.393775	13	0.467092	11
PTTG1	9.88278e-46	0.354532	0.246	0.304	2.61745e-41	0.378788	11	0.619938	11
UQCRQ	2.60138e-28	0.353606	0.962	0.993	6.88976e-24	0.333333	13	0.456802	11
MRPS34	1.61167e-70	0.353491	0.638	0.938	4.26852e-66	0.293431	13	0.482567	11
TMX2	2.17293e-18	0.353184	0.586	0.837	5.75501e-14	0.356121	11	0.538505	10
TRAP1	1.1313e-52	0.353106	0.416	0.807	2.99624e-48	0.363229	12	0.527892	11
CD68	2.17796e-102	0.352806	0.2	0.686	5.76832e-98	0.381395	9	0.544575	10
DNAJC3	9.49227e-07	0.352673	0.834	0.896	0.0251403	0.32514	12	0.5045	11
RNF7	1.37841e-85	0.352306	0.675	0.933	3.65073e-81	0.35221	13	0.484494	10
TPD52L2	1.60208e-25	0.352018	0.531	0.829	4.24311e-21	0.340351	11	0.544883	11
ATP6V1B1	7.91723e-26	0.351493	0.021	0.346	2.09688e-21	0.272727	8	0.969822	7
PSMB3	2.17896e-64	0.351316	0.87	0.981	5.77098e-60	0.323687	13	0.461576	11
PPCS	1.53301e-16	0.351131	0.67	0.882	4.06018e-12	0.307371	12	0.512903	10
NINJ1	5.89517e-117	0.351078	0.451	0.851	1.56133e-112	0.404959	12	0.497213	10
SDHA	3.15741e-08	0.351064	0.699	0.865	0.000836239	0.384	12	0.521644	11
TMEM120A	1.53667e-12	0.351024	0.368	0.697	4.06986e-08	0.440506	10	0.650783	10
ASL	1.21744e-05	0.350523	0.673	0.839	0.322439	0.353186	11	0.539853	11
STRADB	7.25124e-20	0.350173	0.164	0.546	1.92049e-15	0.392045	9	0.761946	10
RAB11FIP1	4.23909e-07	0.35	0.749	0.877	0.0112272	0.369403	12	0.516216	10
LOC344887	1.1243e-154	0.349975	0.04	0.325	2.97771e-150	0.418605	7	0.722628	7
YES1	5.97778e-25	0.349538	0.236	0.652	1.58322e-20	0.300395	12	0.678052	10
HLA-DMA	1.92521e-46	0.349428	0.606	0.897	5.09892e-42	0.384615	12	0.484672	10
TPD52L1	4.44e-122	0.349387	0.104	0.582	1.17593e-117	0.455357	8	0.477588	8
PHB	1.50925e-49	0.349332	0.738	0.933	3.99726e-45	0.324495	12	0.481707	11
PPP4C	2.85182e-68	0.348524	0.711	0.946	7.55303e-64	0.363041	13	0.476954	11
LAMP2	6.86336e-07	0.347547	0.719	0.869	0.0181776	0.370466	11	0.519651	11
GABARAPL1	1.04769e-16	0.347144	0.351	0.678	2.77482e-12	0.360743	11	0.659902	9
UAP1	3.44072e-11	0.346939	0.561	0.776	9.11274e-07	0.302326	11	0.580073	11
ARPC5L	6.82055e-70	0.346922	0.59	0.926	1.80642e-65	0.372828	12	0.485407	11
CXCL1	4.02749e-24	0.346345	0.364	0.359	1.06668e-19	0.521739	12	0.567282	9
RRAGD	0.365543	0.346283	0.258	0.55	1	0.350181	10	0.801895	11
TRIM16L	1.29732e-81	0.345901	0.298	0.724	3.43594e-77	0.38125	10	0.58519	9
PGM2	4.69076e-28	0.345449	0.139	0.542	1.24235e-23	0.288591	9	0.733392	11
NACA	3.94213e-78	0.34469	0.915	0.988	1.04407e-73	0.329939	13	0.459213	11
FGFBP1	3.55409e-69	0.343073	0.169	0.431	9.41301e-65	0.723757	8	0.511013	8
ARMCX3	5.24711e-10	0.342953	0.331	0.663	1.3897e-05	0.411268	11	0.670479	11
SYT8	2.04221e-05	0.3428	0.166	0.523	0.540878	0.376404	10	0.846014	9
IKBKE	2.12723e-21	0.342786	0.166	0.549	5.63398e-17	0.337079	11	0.765112	7
GMPS	1.45188e-87	0.342546	0.234	0.712	3.84531e-83	0.302789	11	0.549634	10
CAV1	2.42057e-94	0.342292	0.116	0.49	6.41088e-90	0.467742	12	0.433269	10
PAK1	1.61301e-18	0.342153	0.439	0.771	4.27205e-14	0.358811	12	0.583026	11
LINC01133	3.18679e-44	0.34175	0.03	0.496	8.44022e-40	0.4375	7	0.894837	8
CREG1	7.07229e-44	0.341701	0.591	0.874	1.8731e-39	0.365931	12	0.516007	11
ARL6IP5	0.170626	0.34151	0.794	0.896	1	0.314554	13	0.505558	11
CLDN23	8.76031e-64	0.341259	0.279	0.692	2.32017e-59	0.521739	10	0.591096	8
GNPAT	5.43284e-07	0.341056	0.345	0.64	0.0143889	0.3	11	0.682222	11
HN1L	4.19512e-18	0.340982	0.552	0.831	1.11108e-13	0.456081	12	0.545091	10
ERV3-1	0.232437	0.340132	0.351	0.55	1	0.413793	11	0.796552	10
RHOD	6.10652e-77	0.340055	0.404	0.73	1.61731e-72	0.290993	12	0.432099	10
DDOST	8.98985e-39	0.339496	0.779	0.952	2.38096e-34	0.319378	11	0.475598	11
ABRACL	1.32387e-68	0.339425	0.369	0.818	3.50628e-64	0.34596	10	0.550145	10
GFPT1	0.523682	0.33932	0.585	0.764	1	0.307325	10	0.590317	10
TMC6	2.75914e-16	0.339102	0.451	0.76	7.30758e-12	0.452479	11	0.592639	11
RAB4A	1.90422e-21	0.338697	0.494	0.795	5.04333e-17	0.4	12	0.568873	11
ACSL1	3.2764e-20	0.338141	0.249	0.65	8.67754e-16	0.393258	10	0.686131	9
JTB	9.92098e-10	0.337153	0.887	0.961	2.62757e-05	0.322479	13	0.472359	11
COPS5	6.04498e-53	0.337104	0.452	0.834	1.60101e-48	0.350515	11	0.52901	10
IFIH1	5.15317e-45	0.336976	0.257	0.665	1.36482e-40	0.362319	10	0.622682	10
SAR1B	1.53323e-18	0.336875	0.652	0.872	4.06077e-14	0.332857	13	0.518498	10
ACAA1	8.46071e-05	0.336841	0.479	0.717	1	0.361868	13	0.619048	11
VTCN1	2.50148e-13	0.33664	0.055	0.423	6.62516e-09	0.677966	7	0.957447	8
NDUFAB1	1.55566e-31	0.336448	0.76	0.951	4.12018e-27	0.362745	13	0.475573	11
HSPE1	3.04484e-51	0.33619	0.91	0.981	8.06426e-47	0.327869	13	0.462542	11
RNF181	4.7186e-111	0.336107	0.737	0.963	1.24972e-106	0.321113	12	0.469488	11
CTNNA1	5.93268e-05	0.335828	0.891	0.932	1	0.34205	12	0.487284	10
VAMP7	1.83362e-22	0.335493	0.201	0.581	4.85634e-18	0.361111	11	0.721633	9
APOA1BP	6.02835e-25	0.33542	0.705	0.902	1.59661e-20	0.332893	12	0.501577	10
DGKA	5.6458e-83	0.335337	0.098	0.578	1.49529e-78	0.561905	9	0.658737	8
PLEKHF1	3.77527e-63	0.335196	0.116	0.624	9.9988e-59	0.408	11	0.690494	8
C9orf152	0.514718	0.334476	0.18	0.455	1	0.378238	9	0.90625	9
RCC1	5.86839e-58	0.333049	0.387	0.782	1.55424e-53	0.431325	11	0.564848	11
SMIM15	7.67343e-49	0.332641	0.434	0.818	2.03231e-44	0.349785	12	0.550145	11
STAT1	6.46902e-95	0.332469	0.613	0.895	1.71332e-90	0.297872	12	0.487016	11
USP14	3.88234e-19	0.332059	0.417	0.747	1.02824e-14	0.299776	11	0.596447	11
PDCD5	3.75828e-62	0.332011	0.72	0.942	9.9538e-58	0.323415	13	0.479618	10
XPNPEP1	2.11232e-50	0.331954	0.237	0.647	5.59449e-46	0.393701	11	0.594139	10
PRDX6	2.84982e-71	0.331721	0.846	0.962	7.54775e-67	0.325991	12	0.471168	11
UBE2J1	2.39915e-06	0.331598	0.426	0.706	0.0635415	0.396061	12	0.636913	11
LAP3	9.44323e-33	0.331429	0.601	0.867	2.50104e-28	0.446512	11	0.512302	10
TMED2	4.96447e-06	0.330907	0.819	0.932	0.131484	0.309443	12	0.486514	11
EIF2S3	4.26762e-18	0.330208	0.868	0.972	1.13028e-13	0.354458	13	0.467317	11
NUBP2	2.0878e-60	0.330132	0.474	0.857	5.52955e-56	0.298625	11	0.52684	11
ARHGAP1	8.11456e-55	0.329804	0.61	0.922	2.14914e-50	0.312977	13	0.48946	11
GCNT3	6.70218e-08	0.329379	0.347	0.562	0.00177507	0.532258	8	0.795781	8
UQCRC1	1.70335e-29	0.3288	0.786	0.923	4.51131e-25	0.339265	12	0.491012	10
GSAP	2.46536e-11	0.328525	0.194	0.551	6.52951e-07	0.365385	9	0.787618	10
NDUFS1	2.04373e-13	0.32831	0.381	0.7	5.41283e-09	0.295844	11	0.624238	10
ICMT	0.00331063	0.327753	0.474	0.729	1	0.383104	11	0.611581	10
DCAF13	4.28271e-53	0.327331	0.385	0.781	1.13427e-48	0.346247	12	0.532483	10
REEP5	1.06716e-18	0.327144	0.855	0.963	2.82638e-14	0.328244	12	0.470965	11
OSTC	4.23242e-31	0.327012	0.705	0.925	1.12096e-26	0.317041	13	0.48693	11
NMRAL1	4.30663e-57	0.32668	0.505	0.872	1.14061e-52	0.357934	12	0.51413	10
EPB41L3	7.21455e-06	0.326676	0.081	0.457	0.191077	0.609195	8	0.955394	7
ACSL5	1.41351e-31	0.326662	0.374	0.728	3.74368e-27	0.498753	12	0.606515	10
MARS	1.48288e-06	0.326483	0.515	0.747	0.0392741	0.323689	13	0.587563	11
DHX15	1.12223e-12	0.326469	0.47	0.759	2.97223e-08	0.31746	12	0.59213	10
PITX1	1.0987e-97	0.325904	0.481	0.845	2.90991e-93	0.465116	10	0.496633	9
C5orf15	1.09921e-06	0.325382	0.582	0.788	0.0291126	0.336538	11	0.574007	10
NTPCR	2.72926e-47	0.324924	0.35	0.763	7.22845e-43	0.305851	11	0.59105	11
GLUL	0.87306	0.324797	0.91	0.929	1	0.332992	13	0.488265	11
CCNB1	5.75487e-22	0.324706	0.197	0.266	1.52418e-17	0.341232	11	0.455516	10
ITGB2	1.35372e-06	0.324625	0.177	0.512	0.0358533	0.6	10	0.778704	7
LYPD5	2.52585e-110	0.324392	0.034	0.523	6.68972e-106	0.333333	7	0.684211	8
ACP1	8.9521e-59	0.324352	0.708	0.94	2.37096e-54	0.334211	13	0.481089	11
GTF2E2	8.06179e-65	0.323821	0.382	0.782	2.13516e-60	0.426829	10	0.537295	10
RPN2	0.000967406	0.323692	0.89	0.944	1	0.334031	12	0.480161	11
MOB1A	1.00349e-91	0.323673	0.351	0.79	2.65773e-87	0.312997	11	0.516206	10
SBDS	5.80733e-43	0.323074	0.662	0.919	1.53807e-38	0.369014	13	0.492522	11
BCKDK	1.69174e-33	0.323036	0.394	0.775	4.48056e-29	0.340426	12	0.576499	10
SLC25A43	3.0308e-52	0.323022	0.095	0.555	8.02706e-48	0.490196	9	0.71819	10
TRAF2	7.66324e-32	0.322655	0.2	0.621	2.02961e-27	0.269767	9	0.68855	10
RNF213	1.17457e-46	0.322639	0.868	0.976	3.11084e-42	0.354458	13	0.463817	11
ACO2	3.01672e-06	0.322573	0.479	0.721	0.0798978	0.344358	12	0.616447	10
RAB11A	1.26939e-09	0.322508	0.814	0.921	3.36197e-05	0.345934	12	0.492276	11
HPS5	1.0949e-25	0.322238	0.232	0.633	2.89984e-21	0.449799	10	0.680389	10
DERA	1.63281e-10	0.321891	0.541	0.771	4.32451e-06	0.394148	12	0.587692	10
HPRT1	3.9717e-64	0.321694	0.322	0.771	1.05191e-59	0.382609	12	0.561846	10
GBP5	1.92024e-97	0.32147	0.085	0.238	5.08576e-93	0.813187	8	0.912176	7
ZNF207	2.04612e-45	0.321376	0.592	0.879	5.41914e-41	0.333858	12	0.505127	11
UMPS	3.79209e-64	0.320907	0.216	0.661	1.00433e-59	0.366379	9	0.572453	10
GSDMB	8.15374e-92	0.320757	0.117	0.631	2.15952e-87	0.47619	11	0.63609	7
RIPK2	2.84765e-70	0.320702	0.205	0.637	7.54201e-66	0.395455	11	0.552083	10
TKT	8.77093e-95	0.320632	0.78	0.968	2.32298e-90	0.362007	12	0.469378	11
NIPA2	2.61824e-23	0.320563	0.439	0.753	6.9344e-19	0.352442	12	0.59068	10
FAM49B	1.14597e-94	0.320289	0.366	0.839	3.03509e-90	0.335878	12	0.511023	10
SDHD	2.48758e-56	0.320194	0.719	0.948	6.58835e-52	0.321244	11	0.478	11
ZDHHC12	1.49895e-69	0.319899	0.387	0.828	3.96997e-65	0.298795	11	0.538946	10
RAB25	9.25049e-23	0.31954	0.664	0.894	2.44999e-18	0.30014	12	0.506893	11
MAGT1	1.2291e-28	0.319453	0.534	0.834	3.25528e-24	0.404887	11	0.540387	11
RHPN2	0.00470142	0.319084	0.513	0.699	1	0.376364	11	0.64339	10
CCT4	1.10043e-55	0.319082	0.773	0.955	2.91449e-51	0.331725	12	0.474181	10
COX8A	4.15254e-53	0.319056	0.89	0.984	1.0998e-48	0.331937	13	0.461205	11
ATP6V1E1	0.0296616	0.319025	0.593	0.786	1	0.31761	12	0.576598	11
NMI	3.72812e-71	0.318901	0.413	0.832	9.87393e-67	0.388262	10	0.534778	10
RELB	3.3166e-53	0.318769	0.345	0.75	8.78402e-49	0.402703	11	0.598355	10
FAM220A	3.43848e-09	0.318241	0.274	0.6	9.10682e-05	0.561224	11	0.744664	9
ATRAID	1.02972e-13	0.318106	0.847	0.917	2.72722e-09	0.325633	13	0.494312	11
GLRX3	2.81124e-55	0.317897	0.575	0.891	7.44556e-51	0.341977	11	0.502128	10
HSPA8	0.25107	0.317347	0.954	0.973	1	0.338867	12	0.466862	11
IARS2	0.248637	0.317338	0.596	0.739	1	0.339062	12	0.612965	11
TNS4	5.55747e-97	0.317081	0.113	0.276	1.4719e-92	0.380165	9	0.87457	8
DBNL	3.26828e-25	0.317024	0.542	0.829	8.65604e-21	0.347079	12	0.544311	11
SRP9	1.35435e-12	0.316663	0.876	0.961	3.587e-08	0.325532	13	0.471866	11
SLC12A8	4.98469e-121	0.316073	0.089	0.451	1.3202e-116	0.347368	9	0.443277	10
ADAM8	1.20249e-17	0.314937	0.256	0.623	3.18479e-13	0.534545	9	0.695354	9
PGM1	3.44438e-11	0.314741	0.407	0.712	9.12244e-07	0.336384	12	0.619174	11
KRT17	1.59235e-25	0.314517	0.315	0.49	4.21735e-21	0.639053	9	0.479187	8
RSL1D1	1.89512e-57	0.313992	0.73	0.944	5.01924e-53	0.316731	12	0.478654	11
ZDHHC13	1.17425e-25	0.313731	0.292	0.651	3.10999e-21	0.415335	11	0.609898	10
PSMD1	4.84998e-18	0.312609	0.635	0.849	1.28452e-13	0.320117	11	0.519263	10
GM2A	1.17501e-57	0.312577	0.311	0.697	3.112e-53	0.416168	10	0.53433	10
NDUFA1	9.43428e-16	0.312469	0.934	0.985	2.49867e-11	0.327345	13	0.461242	11
UQCRH	4.3583e-91	0.31246	0.79	0.966	1.1543e-86	0.319575	13	0.467845	11
GALM	8.12092e-09	0.311856	0.38	0.618	0.000215083	0.318627	11	0.599386	10
C10orf54	1.59725e-82	0.311599	0.223	0.703	4.23032e-78	0.564854	11	0.559379	9
MAF1.00	2.44202e-32	0.310579	0.609	0.876	6.4677e-28	0.306279	13	0.516234	10
GALNT5	1.05802e-26	0.310267	0.236	0.611	2.80216e-22	0.407115	10	0.692785	8
ENOPH1	3.42247e-37	0.310217	0.299	0.71	9.06441e-33	0.292835	10	0.610147	10
UBE2H	3.11854e-62	0.309883	0.719	0.921	8.25945e-58	0.335492	11	0.490479	11
QARS	0.204861	0.309859	0.577	0.745	1	0.319871	12	0.604074	10
CAP1	1.69368e-24	0.309732	0.749	0.941	4.48572e-20	0.310945	13	0.482863	11
HLA-DMB	3.50086e-38	0.309589	0.269	0.559	9.27202e-34	0.543253	11	0.446989	10
HLA-DPB1	5.20413e-62	0.309103	0.479	0.833	1.37831e-57	0.402724	12	0.476082	11
DDX56	1.22977e-19	0.308816	0.507	0.782	3.25704e-15	0.310662	11	0.56303	11
SELT	9.12855e-74	0.308728	0.641	0.918	2.4177e-69	0.334302	13	0.48812	11
ZBTB38	1.35372e-15	0.308435	0.383	0.717	3.58533e-11	0.277372	11	0.616402	10
TBC1D15	1.69099e-33	0.307401	0.248	0.669	4.47859e-29	0.334586	10	0.615875	10
RAD23B	4.22065e-45	0.307122	0.585	0.874	1.11784e-40	0.294586	11	0.517092	10
UBA1	0.117824	0.307021	0.805	0.875	1	0.346065	12	0.518699	10
CANX	0.283182	0.306888	0.923	0.961	1	0.336364	12	0.47262	11
GLTP	1.00126e-50	0.306378	0.574	0.88	2.65182e-46	0.306818	12	0.510237	10
SRM	3.08718e-73	0.305788	0.474	0.866	8.1764e-69	0.385069	11	0.518883	11
TGOLN2	9.48341e-10	0.305713	0.763	0.911	2.51168e-05	0.339438	12	0.496878	11
DHRS3	3.10798e-34	0.305545	0.773	0.911	8.23149e-30	0.382388	12	0.497657	11
HPCAL1	7.6363e-12	0.305368	0.416	0.721	2.02247e-07	0.40583	11	0.617763	10
SLC9A3R1	3.85015e-58	0.30528	0.709	0.852	1.01971e-53	0.392904	12	0.467706	10
LAMC2	3.9355e-13	0.30511	0.632	0.847	1.04232e-08	0.376106	12	0.526876	10
RNF149	2.36654e-64	0.3051	0.582	0.906	6.26777e-60	0.3248	12	0.497906	11
SPATS2L	9.40031e-18	0.305003	0.859	0.962	2.48967e-13	0.336226	12	0.470907	10
TCIRG1	4.62998e-07	0.304704	0.474	0.738	0.0122625	0.375246	11	0.607969	11
UHMK1	1.38782e-21	0.304416	0.439	0.758	3.67565e-17	0.303609	11	0.585366	11
LOC401585	9.13019e-131	0.304411	0.11	0.467	2.41813e-126	0.508475	8	0.542132	9
ST3GAL4-AS1	5.68196e-39	0.304368	0.033	0.483	1.50487e-34	0.4	8	0.888016	7
RNF114	2.68179e-62	0.304045	0.548	0.864	7.10271e-58	0.297619	12	0.499726	11
TMEM183A	2.6784e-33	0.303719	0.441	0.797	7.09375e-29	0.353066	11	0.56514	10
HSD17B10	2.59733e-94	0.303713	0.505	0.891	6.87903e-90	0.374539	13	0.504787	10
LINC00963	8.81703e-06	0.303324	0.398	0.603	0.233519	0.548009	9	0.745083	10
UBE2A	3.19816e-19	0.302626	0.606	0.86	8.47032e-15	0.330769	12	0.525648	10
TSTA3	3.63617e-33	0.302536	0.561	0.861	9.63039e-29	0.284053	13	0.52011	10
DPP3	2.99735e-31	0.302502	0.292	0.675	7.93849e-27	0.313099	10	0.624298	10
SDHB	6.36231e-50	0.302231	0.687	0.93	1.68506e-45	0.331072	13	0.484709	10
CDH1	1.65358e-28	0.302221	0.806	0.952	4.37951e-24	0.317919	12	0.474104	11
ENPP4	6.93807e-18	0.301898	0.385	0.523	1.83755e-13	0.469734	11	0.844968	10
LMAN2	6.59413e-20	0.300732	0.883	0.975	1.74646e-15	0.333685	13	0.465727	11
GPC1	7.53612e-144	0.300725	0.206	0.759	1.99594e-139	0.447964	11	0.555278	10
ACKR2	4.8359e-17	0.300613	0.054	0.468	1.28079e-12	0.465517	9	0.94332	7
GPN1	8.74655e-62	0.300354	0.329	0.719	2.31652e-57	0.342776	10	0.494397	10
VAMP3	2.38912e-35	0.300308	0.511	0.836	6.32758e-31	0.29562	12	0.529212	10
YWHAQ	2.1359e-16	0.299837	0.834	0.948	5.65693e-12	0.328492	12	0.478	11
GRSF1	6.39035e-42	0.299393	0.5	0.845	1.69249e-37	0.296642	11	0.526375	11
TXNDC11	2.56927e-06	0.299278	0.348	0.658	0.0680471	0.324397	12	0.667628	11
SIAH2	1.1279e-91	0.299216	0.346	0.721	2.98725e-87	0.307278	11	0.510191	10
MPPE1	4.79263e-16	0.298261	0.246	0.625	1.26933e-11	0.348485	11	0.708649	11
HMGB2	4.12176e-17	0.298095	0.543	0.704	1.09165e-12	0.473413	12	0.494276	10
SNX4	3.94611e-19	0.298041	0.246	0.626	1.04513e-14	0.30303	11	0.692657	10
IL13RA1	0.115948	0.297447	0.535	0.754	1	0.355401	12	0.597737	11
MMADHC	6.68924e-32	0.297304	0.653	0.907	1.77165e-27	0.343795	12	0.497648	11
AAMP	1.99823e-45	0.29668	0.679	0.916	5.29232e-41	0.305898	13	0.493527	11
PRRC1	3.13864e-07	0.29662	0.426	0.704	0.00831268	0.382932	11	0.63569	11
NME1	2.69811e-79	0.296375	0.628	0.88	7.14594e-75	0.329377	12	0.463362	10
PDIA3	4.95041e-32	0.295987	0.94	0.985	1.31112e-27	0.334985	12	0.459577	11
GSR	1.20335e-107	0.295553	0.309	0.762	3.18708e-103	0.439759	12	0.521766	10
SLK	1.72914e-44	0.295551	0.552	0.86	4.57961e-40	0.315878	12	0.521236	10
BST2	8.45625e-59	0.294614	0.687	0.525	2.23964e-54	0.408412	12	0.542909	11
XRCC5	4.37026e-05	0.294418	0.802	0.91	1	0.334495	12	0.498697	11
CEBPG	1.45024e-74	0.294021	0.393	0.814	3.84096e-70	0.331754	9	0.542225	10
ZNF185	8.74075e-64	0.293322	0.121	0.622	2.31499e-59	0.338462	11	0.70122	10
PROM2	7.50843e-123	0.293117	0.149	0.726	1.98861e-118	0.46875	11	0.569562	10
MPZL1	9.4389e-05	0.292898	0.577	0.787	1	0.350565	12	0.574699	11
GSTO1	1.7588e-75	0.29277	0.637	0.91	4.65819e-71	0.345534	12	0.491667	10
SLC25A3	6.45264e-63	0.292508	0.852	0.976	1.70898e-58	0.315098	12	0.464529	11
RARRES3	4.06269e-20	0.292245	0.853	0.946	1.076e-15	0.336612	11	0.472946	10
SLC17A5	0.491452	0.292142	0.257	0.529	1	0.333333	11	0.819892	11
ANXA7	3.13974e-11	0.292043	0.741	0.907	8.3156e-07	0.391195	12	0.498693	11
DCUN1D1	6.60446e-72	0.291679	0.462	0.849	1.74919e-67	0.308468	12	0.519553	11
HBP1	3.10926e-11	0.291382	0.437	0.708	8.23486e-07	0.339019	11	0.626506	11
POP4	1.24626e-43	0.291055	0.417	0.807	3.30072e-39	0.420582	13	0.543159	10
BATF2	4.21195e-88	0.291024	0.044	0.385	1.11553e-83	0.404255	7	0.495695	8
SMCO4	3.93031e-12	0.290907	0.325	0.673	1.04094e-07	0.383954	11	0.661029	9
CNDP2	0.134366	0.290808	0.756	0.843	1	0.345253	12	0.53686	11
IL18	8.25841e-90	0.290635	0.322	0.638	2.18724e-85	0.33237	9	0.415613	10
SRP54	5.56557e-09	0.290597	0.61	0.813	0.000147404	0.385321	12	0.552509	11
CD46	0.0791946	0.29056	0.824	0.89	1	0.354072	12	0.510661	11
FLAD1	1.19761e-29	0.290344	0.392	0.757	3.17187e-25	0.346793	11	0.571697	10
RNF10	6.7476e-07	0.289935	0.549	0.784	0.017871	0.293718	12	0.571688	10
BCAS1	4.74537e-19	0.289349	0.336	0.509	1.25681e-14	0.725762	11	0.883613	8
TBRG4	4.71684e-34	0.288922	0.357	0.734	1.24925e-29	0.347258	9	0.597805	10
ABHD11	2.21374e-18	0.288722	0.64	0.872	5.86309e-14	0.365357	12	0.520131	10
PPIF	2.22805e-74	0.288473	0.398	0.584	5.901e-70	0.362998	12	0.432981	10
NFKBIE	6.48508e-29	0.288259	0.262	0.62	1.71757e-24	0.384342	10	0.648814	11
ACTR2	8.94033e-38	0.288189	0.671	0.908	2.36785e-33	0.330556	13	0.496347	11
TMEM219	2.51821e-09	0.287458	0.787	0.933	6.66948e-05	0.36019	12	0.486528	11
WFDC2	6.63412e-137	0.287335	0.968	0.931	1.75705e-132	0.352262	12	0.487519	11
KLHL12	1.40651e-06	0.287251	0.233	0.56	0.0372514	0.336	11	0.74322	11
RTN3	0.818827	0.287115	0.832	0.899	1	0.329227	12	0.503426	10
DERL1	4.558e-39	0.286817	0.393	0.777	1.20719e-34	0.296209	12	0.560098	10
FBLN1	9.15041e-106	0.286738	0.091	0.587	2.42349e-101	0.336735	9	0.582862	8
PAFAH1B3	2.29905e-39	0.286533	0.449	0.801	6.08903e-35	0.417012	11	0.559172	10
HCLS1	4.64364e-85	0.2865	0.162	0.294	1.22987e-80	0.666667	9	0.898387	7
EXT2	7.90808e-22	0.286209	0.262	0.633	2.09446e-17	0.281139	11	0.633433	10
UNC93B1	3.33301e-12	0.286144	0.692	0.768	8.82747e-08	0.386792	11	0.590123	11
MAPK9	7.18032e-07	0.285902	0.318	0.643	0.0190171	0.337243	10	0.679941	10
SSBP1	1.58119e-39	0.285764	0.8	0.952	4.18779e-35	0.327506	13	0.4751	11
C2	6.48479e-58	0.285611	0.139	0.55	1.7175e-53	0.281879	12	0.563793	10
DECR2	5.38659e-46	0.285593	0.188	0.649	1.42664e-41	0.376238	10	0.653509	10
CDC20	8.24623e-29	0.28485	0.056	0.163	2.18401e-24	0.266667	10	0.514535	10
SMUG1	4.52446e-65	0.284629	0.416	0.826	1.1983e-60	0.293722	12	0.536431	11
ARF4	1.69658e-10	0.284295	0.838	0.946	4.49338e-06	0.332592	12	0.478457	11
SNX2	3.87194e-11	0.284287	0.539	0.797	1.02548e-06	0.391003	11	0.558333	10
PRR15L	1.30042e-07	0.284222	0.291	0.613	0.00344417	0.330128	10	0.714396	11
TMEM206	4.28114e-74	0.283992	0.095	0.524	1.13386e-69	0.372549	9	0.638009	9
TMEM50A	4.08517e-14	0.28395	0.843	0.955	1.08196e-09	0.324862	12	0.474677	11
HNRNPC	1.98939e-58	0.283913	0.897	0.988	5.2689e-54	0.318087	13	0.458733	11
UBE2I	6.46845e-87	0.283828	0.693	0.949	1.71317e-82	0.319892	13	0.478261	11
RALB	5.80422e-54	0.283712	0.28	0.697	1.53725e-49	0.433333	12	0.546259	10
METTL13	4.92099e-12	0.28347	0.207	0.565	1.30332e-07	0.333333	10	0.74895	10
ALDH18A1	2.87272e-05	0.283445	0.271	0.585	0.760839	0.312715	10	0.722853	9
TAF9	5.3511e-50	0.283318	0.54	0.862	1.41724e-45	0.321244	12	0.512933	11
TMED9	6.06115e-31	0.283094	0.853	0.966	1.6053e-26	0.334426	12	0.470299	11
SYNGR2	1.40564e-36	0.283086	0.86	0.966	3.72283e-32	0.35753	12	0.469578	11
RPL35	2.38376e-74	0.282866	0.96	0.997	6.3134e-70	0.348544	13	0.45554	11
PSMC4	1.16026e-64	0.282805	0.663	0.921	3.07294e-60	0.35443	12	0.489186	10
NME2	4.14808e-98	0.282704	0.8	0.972	1.09862e-93	0.335664	13	0.465366	11
OAS1	9.81778e-56	0.282509	0.477	0.772	2.60024e-51	0.333984	12	0.472069	10
RHOC	4.45129e-36	0.282146	0.692	0.927	1.17892e-31	0.390836	11	0.487219	11
EIF2AK1	8.9672e-06	0.281517	0.701	0.826	0.237496	0.381649	13	0.547646	11
MAPK1IP1L	1.38086e-35	0.281308	0.673	0.902	3.65721e-31	0.379501	12	0.502629	11
BRE	1.51824e-19	0.281165	0.369	0.706	4.02107e-15	0.328283	11	0.584677	10
BIRC5	1.74641e-49	0.281125	0.064	0.197	4.62537e-45	0.463768	10	0.583133	10
HTATSF1	2.37687e-10	0.280812	0.546	0.789	6.29513e-06	0.353242	12	0.571772	10
B4GALT1	6.57288e-19	0.28074	0.825	0.968	1.74083e-14	0.323164	13	0.468888	11
FUCA1	0.000264907	0.28066	0.563	0.71	1	0.327815	11	0.627255	11
TGIF1	1.35408e-33	0.28023	0.647	0.876	3.58629e-29	0.361671	12	0.514069	10
RPS13	1.27402e-31	0.280136	0.958	0.997	3.37423e-27	0.342412	13	0.455756	11
PSMB7	2.21866e-54	0.279582	0.731	0.938	5.87611e-50	0.345663	13	0.480546	11
APEX2	1.58457e-44	0.279574	0.164	0.581	4.19675e-40	0.329545	9	0.66721	10
SNRPA1	2.06372e-60	0.279503	0.539	0.86	5.46576e-56	0.373702	12	0.507718	10
HNRNPA3	3.25831e-77	0.279425	0.791	0.928	8.62964e-73	0.32391	12	0.466019	10
TAOK3	1.3385e-42	0.278927	0.398	0.777	3.54501e-38	0.325527	12	0.553996	11
ITGA6	2.26208e-83	0.278916	0.245	0.587	5.99112e-79	0.315589	12	0.445432	8
PIM3	0.0434408	0.278914	0.646	0.781	1	0.344877	11	0.578883	11
SYT17	9.02098e-07	0.27877	0.212	0.553	0.0238921	0.277533	9	0.785775	10
DCAF12	1.89261e-22	0.278436	0.295	0.667	5.01258e-18	0.365931	11	0.640825	10
ANXA8	5.00114e-164	0.278414	0.059	0.28	1.32455e-159	0.539683	8	0.935702	7
TM2D2	3.55474e-49	0.278352	0.364	0.752	9.41472e-45	0.368286	10	0.53817	11
YKT6	7.57902e-27	0.278139	0.363	0.752	2.0073e-22	0.375321	13	0.598361	10
SNRPD2	2.20812e-41	0.277755	0.924	0.979	5.84819e-37	0.339051	13	0.461985	11
BAK1	4.32115e-99	0.277655	0.221	0.713	1.14446e-94	0.42616	9	0.564205	10
TAX1BP3	6.59505e-158	0.277552	0.421	0.888	1.7467e-153	0.371681	11	0.506944	10
GADD45A	7.85235e-54	0.276998	0.689	0.651	2.07969e-49	0.404601	11	0.443554	10
CYB561D2	0.0692211	0.276963	0.394	0.661	1	0.397163	11	0.682437	11
INPP1	3.3365e-78	0.276705	0.299	0.548	8.83672e-74	0.429907	11	0.463203	9
DAB2	1.42237e-19	0.276637	0.063	0.471	3.76714e-15	0.279412	8	0.881288	8
PDGFA	3.90858e-38	0.276278	0.358	0.751	1.03519e-33	0.341146	10	0.588756	11
CALR	2.49936e-08	0.27614	0.946	0.988	0.000661956	0.329064	13	0.459914	11
PARN	3.7469e-18	0.275988	0.319	0.685	9.92366e-14	0.356725	10	0.633218	11
TMPRSS3	1.49796e-22	0.275701	0.422	0.51	3.96733e-18	0.580574	11	0.88197	8
IRAK1	3.55498e-27	0.274373	0.458	0.789	9.41536e-23	0.405295	11	0.571858	10
GSKIP	3.30506e-14	0.274287	0.261	0.616	8.75344e-10	0.35	11	0.706697	11
CYP2S1	1.92163e-65	0.274196	0.171	0.284	5.08943e-61	0.546448	9	0.798333	8
SYK	6.22188e-60	0.274074	0.227	0.662	1.64786e-55	0.393443	11	0.57808	10
MRPS15	2.55144e-80	0.274009	0.604	0.912	6.7575e-76	0.354938	13	0.4961	11
DAPP1	5.84975e-31	0.273937	0.358	0.739	1.54931e-26	0.559896	11	0.591405	9
REEP4	6.01052e-73	0.273403	0.217	0.609	1.59189e-68	0.300429	10	0.5393	10
TUBA1B	1.81166e-09	0.272759	0.858	0.941	4.79818e-05	0.32899	12	0.46398	11
ISOC1	3.36048e-35	0.272708	0.319	0.699	8.90023e-31	0.394737	11	0.619661	10
PPP2R1B	1.97022e-12	0.272354	0.233	0.57	5.21813e-08	0.324	11	0.717138	10
TFPI2	1.02135e-26	0.27174	0.384	0.681	2.70505e-22	0.492718	7	0.656924	10
PMPCB	8.40399e-05	0.271451	0.509	0.737	1	0.344322	11	0.607717	10
CORO2A	9.32728e-19	0.270827	0.446	0.729	2.47033e-14	0.323591	10	0.604031	10
TWF1	1.52688e-25	0.270672	0.352	0.749	4.04394e-21	0.407407	11	0.602532	10
DCTN5	7.10664e-63	0.270667	0.213	0.669	1.88219e-58	0.279476	10	0.593196	11
BLCAP	1.96154e-69	0.270566	0.573	0.844	5.19513e-65	0.347967	12	0.510399	10
S100A11	2.26564e-50	0.270407	0.975	0.994	6.00056e-46	0.33652	13	0.456843	11
MRPL22	6.0766e-52	0.270369	0.563	0.879	1.60939e-47	0.317881	12	0.507551	11
EGLN1	1.33578e-20	0.270113	0.315	0.681	3.53781e-16	0.390533	12	0.663883	11
SRD5A3	0.21428	0.269947	0.681	0.794	1	0.335157	11	0.568955	11
PNPLA8	5.25872e-26	0.269771	0.404	0.733	1.39277e-21	0.327189	11	0.598318	10
DDIT4	1.88415e-11	0.269721	0.642	0.785	4.99018e-07	0.409289	12	0.535347	10
STARD7	3.72096e-19	0.269497	0.51	0.794	9.85495e-15	0.308958	12	0.562127	10
ETHE1	4.31395e-77	0.269078	0.3	0.668	1.14255e-72	0.34472	9	0.475142	11
BARD1	1.11015e-70	0.269045	0.27	0.706	2.94024e-66	0.427586	10	0.571237	10
MAPK13	8.3307e-41	0.268553	0.459	0.807	2.20639e-36	0.357724	11	0.553142	11
SLC9A7	7.13311e-40	0.268119	0.143	0.551	1.88921e-35	0.588235	10	0.697935	9
STK3	5.78426e-26	0.267304	0.329	0.705	1.53196e-21	0.314448	11	0.605245	10
CSGALNACT1	0.732141	0.266961	0.152	0.459	1	0.490798	9	0.945248	8
LOC100419583	3.50777e-37	0.266513	0.263	0.616	9.29032e-33	0.361702	10	0.633077	10
CDR2L	3.58579e-40	0.266355	0.262	0.671	9.49696e-36	0.501779	10	0.637712	9
P4HA1	0.0258956	0.266327	0.595	0.792	1	0.296238	12	0.563734	11
CLDN4	1.10372e-32	0.266272	0.967	0.959	2.9232e-28	0.346821	12	0.473294	11
SLC16A4	9.5238e-18	0.266164	0.127	0.476	2.52238e-13	0.272059	10	0.710159	10
H2AFY	3.40979e-22	0.265997	0.827	0.948	9.03084e-18	0.3292	13	0.4785	10
RNF26	1.38857e-26	0.265811	0.279	0.647	3.67764e-22	0.331104	11	0.644428	10
FBL	5.54383e-99	0.265578	0.556	0.872	1.46828e-94	0.338358	12	0.500543	11
ACOT9	0.00171074	0.265264	0.423	0.671	1	0.378855	10	0.653249	11
SLC41A2	0.025948	0.265181	0.394	0.638	1	0.465721	10	0.705576	10
COQ2	3.17424e-41	0.265118	0.198	0.624	8.40696e-37	0.325472	10	0.664894	10
PPP1R12A	4.42915e-71	0.26508	0.515	0.861	1.17306e-66	0.312839	12	0.493664	10
CHTF8	4.00574e-13	0.264881	0.518	0.788	1.06092e-08	0.32554	13	0.569536	10
ADA	6.26013e-87	0.264872	0.082	0.401	1.65799e-82	0.431818	9	0.509456	7
IMMT	4.73509e-50	0.264707	0.486	0.824	1.25409e-45	0.342912	12	0.515832	11
CCDC115	4.03655e-28	0.264529	0.355	0.725	1.06908e-23	0.325459	10	0.596859	11
DNPEP	8.28103e-57	0.264465	0.428	0.824	2.19323e-52	0.324619	13	0.544041	10
LRRC41	1.88389e-24	0.264179	0.37	0.697	4.98947e-20	0.309824	12	0.589796	10
COX6C	1.1104e-30	0.263993	0.89	0.986	2.94089e-26	0.336126	13	0.459135	11
CDV3	2.10423e-59	0.263698	0.696	0.942	5.57306e-55	0.331995	12	0.478348	10
FBXO34	9.49019e-18	0.263454	0.42	0.74	2.51348e-13	0.363636	11	0.607692	10
MAPRE1	8.9508e-34	0.263405	0.468	0.8	2.37062e-29	0.322709	11	0.554238	10
PJA1	4.75784e-42	0.263297	0.127	0.54	1.26011e-37	0.404412	11	0.716418	10
GIMAP2	2.21346e-30	0.263139	0.078	0.465	5.86234e-26	0.452381	8	0.809184	8
ZNF655	7.48866e-42	0.26271	0.513	0.814	1.98337e-37	0.369091	12	0.550699	11
STT3B	2.8247e-08	0.262363	0.359	0.687	0.000748123	0.319481	12	0.649171	10
BRCC3	3.86627e-08	0.262095	0.365	0.67	0.00102398	0.308673	11	0.643312	10
ARRDC1	2.13551e-22	0.261886	0.491	0.802	5.6559e-18	0.360531	12	0.562648	10
CD74	4.09222e-28	0.261834	0.955	0.989	1.08382e-23	0.345366	12	0.458773	11
CNOT7	2.56755e-19	0.261801	0.561	0.82	6.80015e-15	0.360465	10	0.545087	10
TMPRSS4	3.80024e-41	0.261754	0.796	0.716	1.00649e-36	0.336066	11	0.411258	10
PRKRA	9.01678e-22	0.261628	0.418	0.743	2.38809e-17	0.3125	11	0.58227	10
DNAJB11	9.23978e-52	0.261541	0.637	0.903	2.44715e-47	0.327485	11	0.493697	10
CARHSP1	6.52312e-35	0.261477	0.532	0.873	1.72765e-30	0.311734	12	0.520087	11
GBA	9.5463e-05	0.261412	0.391	0.656	1	0.32619	9	0.682803	11
STRA13	1.38728e-28	0.26129	0.595	0.861	3.67421e-24	0.380878	12	0.525069	10
YPEL5	1.63822e-13	0.261196	0.733	0.895	4.33882e-09	0.360864	12	0.505034	11
PSMD14	7.15338e-45	0.261171	0.507	0.832	1.89457e-40	0.358456	12	0.503991	10
MRPL13	2.21119e-46	0.261125	0.529	0.883	5.85633e-42	0.429577	13	0.503222	11
RHBDF2	2.94979e-41	0.261004	0.156	0.589	7.81252e-37	0.323353	10	0.679549	10
PUF60	2.28192e-45	0.2608	0.671	0.915	6.04367e-41	0.355556	12	0.493782	10
ACP5	1.14799e-95	0.260706	0.067	0.477	3.04046e-91	0.222222	10	0.522388	8
SEMA3B	0.000210837	0.260412	0.163	0.48	1	0.382857	9	0.788538	7
VILL	7.4896e-07	0.260113	0.235	0.442	0.0198362	0.619048	8	0.875536	9
SHKBP1	3.39869e-65	0.2601	0.324	0.748	9.00144e-61	0.307471	11	0.552949	10
NDUFS8	2.40348e-30	0.260023	0.826	0.954	6.36561e-26	0.328442	13	0.475385	11
PERP	5.13262e-08	0.259642	0.931	0.968	0.00135937	0.346346	12	0.468658	11
GUCD1	0.00722254	0.258826	0.426	0.676	1	0.389497	12	0.665498	11
FAM173A	1.97163e-45	0.258748	0.382	0.786	5.22186e-41	0.421951	10	0.573929	11
COA4	8.25045e-48	0.258408	0.586	0.89	2.18513e-43	0.346582	12	0.507192	11
EIF4G1	1.88044e-46	0.257972	0.702	0.933	4.98035e-42	0.316069	13	0.480935	11
PAICS	1.44651e-44	0.25796	0.358	0.735	3.83109e-40	0.304688	11	0.522888	11
SUMO1	2.85301e-45	0.257714	0.774	0.955	7.55619e-41	0.334537	13	0.473684	10
MRPL11	3.45898e-55	0.257581	0.515	0.857	9.16111e-51	0.320072	11	0.514665	11
PIR	1.43771e-66	0.257526	0.33	0.66	3.80778e-62	0.451977	11	0.537743	10
SLC35A1	7.78138e-05	0.257372	0.377	0.612	1	0.363861	10	0.728118	10
DCTN2	1.37225e-23	0.257174	0.543	0.817	3.63442e-19	0.361921	11	0.533643	11
PMM2	1.14549e-33	0.257144	0.307	0.72	3.03383e-29	0.346505	11	0.608295	10
EFNA1	1.0668e-08	0.257065	0.747	0.864	0.000282542	0.345818	12	0.524149	10
ADK	1.09225e-77	0.2569	0.48	0.819	2.89281e-73	0.370874	12	0.446759	10
PGM3	0.730362	0.256887	0.307	0.558	1	0.395137	12	0.742347	11
TLR3	2.71425e-31	0.256841	0.09	0.522	7.18869e-27	0.381443	10	0.812727	9
NPM1	5.07426e-89	0.256637	0.92	0.993	1.34392e-84	0.341439	13	0.457279	11
TES	3.96178e-19	0.256532	0.727	0.907	1.04928e-14	0.35641	13	0.500523	10
AURKAIP1	1.2551e-32	0.256329	0.866	0.971	3.32413e-28	0.32831	13	0.466797	11
GAPDH	1.02337e-43	0.255536	0.992	0.998	2.71039e-39	0.349624	13	0.455107	11
PSMA1	3.28505e-61	0.25542	0.755	0.947	8.70045e-57	0.333333	12	0.467968	11
PARD3	1.51453e-25	0.255275	0.439	0.743	4.01123e-21	0.33121	10	0.581366	10
SRP72	9.55114e-47	0.255156	0.547	0.876	2.52962e-42	0.315162	11	0.503788	10
HGD	0.0148951	0.255136	0.167	0.439	1	0.871508	8	0.88013	7
ETV7	1.22866e-95	0.255103	0.139	0.423	3.25412e-91	0.375839	9	0.44009	9
LGALS1	4.30558e-09	0.25498	0.268	0.263	0.000114033	0.413194	11	0.434234	10
PLAT	3.70041e-60	0.254966	0.324	0.498	9.80055e-56	0.758621	8	0.478592	8
SEC31A	2.71377e-11	0.254904	0.705	0.872	7.18742e-07	0.334656	12	0.517935	11
C11orf58	1.42004e-29	0.254749	0.838	0.97	3.76098e-25	0.340378	13	0.46846	11
HSD17B11	0.647982	0.254299	0.516	0.699	1	0.371841	12	0.637042	11
RPS15A	2.25519e-48	0.254261	0.919	0.99	5.97287e-44	0.338742	13	0.459032	11
GBAS	0.396681	0.254035	0.653	0.776	1	0.322397	13	0.582518	10
LRRC8A	6.20518e-75	0.253385	0.541	0.754	1.64344e-70	0.389655	12	0.43522	10
USP39	1.98421e-47	0.252957	0.363	0.73	5.25517e-43	0.305128	11	0.540611	10
TCEB2	7.16938e-24	0.252816	0.939	0.993	1.89881e-19	0.322421	13	0.457498	11
GPAA1	9.32614e-12	0.252796	0.62	0.858	2.47003e-07	0.347368	12	0.527363	11
PPP1CA	4.06701e-50	0.252368	0.799	0.942	1.07715e-45	0.329055	12	0.479618	11
ANAPC11	6.30172e-33	0.252141	0.888	0.979	1.66901e-28	0.331584	13	0.463663	11
RNF14	1.18308e-12	0.252128	0.226	0.582	3.1334e-08	0.409091	10	0.721498	10
TIMM50	3.03063e-56	0.251665	0.488	0.849	8.02663e-52	0.326336	13	0.524022	11
CASP3	6.29837e-37	0.251657	0.252	0.645	1.66812e-32	0.27037	11	0.629412	11
PLSCR1	1.52006e-62	0.25144	0.706	0.936	4.02588e-58	0.345646	12	0.480993	10
RPL8	7.55526e-66	0.251397	0.969	0.997	2.00101e-61	0.342308	13	0.455064	11
MECR	1.92632e-38	0.251211	0.245	0.639	5.10186e-34	0.315589	10	0.609503	9
CCDC109B	4.56431e-91	0.25115	0.248	0.62	1.20886e-86	0.379699	11	0.430428	10
G3BP1	1.21876e-29	0.250611	0.716	0.92	3.22789e-25	0.339844	11	0.489438	11
LSM14A	2.0071e-43	0.250544	0.603	0.881	5.31582e-39	0.309119	12	0.511578	11
CLMN	3.23895e-12	0.250425	0.495	0.661	8.57836e-08	0.544256	12	0.682209	10
RRAS	1.01734e-60	0.250168	0.362	0.8	2.69444e-56	0.350515	11	0.547393	10
GGPS1	1.37189e-10	0.250095	0.403	0.698	3.63346e-06	0.31713	13	0.62797	10

## Sheet: 3.Cancer RD vs PD
gene	p_val	avg_logFC	pct.1	pct.2	p_val_adj	grouped_pr pt.occupancy	grouped_pr n.nonzero.pts	grouped_pd pt.occupancy	grouped_pd n.nonzero.pts
SFTPC	4.7758e-79	3.78149	0.278	0.029	1.26487e-74	0.496855	6	0.688525	4
SCGB3A2	6.7005e-134	2.86111	0.521	0.071	1.77463e-129	0.530201	8	0.583893	10
RNASE1	1.42421e-262	2.76258	0.855	0.195	3.77202e-258	0.349693	8	0.291262	9
AQP4	7.38966e-291	2.63921	0.729	0.055	1.95715e-286	0.436451	9	0.913793	5
SCGB3A1	3.67432e-195	2.51644	0.792	0.194	9.73143e-191	0.381898	7	0.584352	8
SFTPB	1.71833e-296	2.39073	0.858	0.119	4.55099e-292	0.374745	8	0.448	9
SFTPD	1.00905e-238	2.33949	0.747	0.081	2.67246e-234	0.405152	8	0.590643	7
RGS16	4.68226e-305	2.30576	0.815	0.158	1.2401e-300	0.388412	8	0.41018	9
PGC	2.6313e-201	2.28786	0.476	0.003	6.96899e-197	0.356618	8	0.714286	3
CLDN18	2.2043e-169	2.18206	0.43	0.014	5.8381e-165	0.735772	8	0.62069	3
C16orf89	2.69993e-269	2.14684	0.804	0.117	7.15076e-265	0.365217	8	0.426829	10
CYP4B1	2.29837e-274	2.1268	0.75	0.06	6.08724e-270	0.431235	9	0.338583	10
AGER	5.40793e-150	2.00997	0.465	0.051	1.43229e-145	0.642857	7	0.616822	9
SUSD2	4.33574220767978E-312	1.91389	0.823	0.139	1.14832e-307	0.377919	8	0.870748	7
C4BPA	1.18922e-209	1.8997	0.717	0.105	3.14966e-205	0.439024	7	0.533937	7
JUN	3.62058e-299	1.75314	0.983	0.884	9.58911e-295	0.343416	10	0.490343	11
SELENBP1	6.63849e-203	1.55791	0.907	0.588	1.7582e-198	0.364162	9	0.697019	11
KCNQ1OT1	9.59529e-142	1.54951	0.809	0.484	2.54131e-137	0.341253	9	0.515181	10
PIGR	4.77034e-109	1.50895	0.829	0.602	1.26342e-104	0.371308	9	0.631496	11
ICAM1	1.05178e-162	1.45607	0.867	0.58	2.78564e-158	0.375	10	0.498366	10
SFTA3	1.64016e-216	1.44275	0.783	0.173	4.34395e-212	0.397321	8	0.315068	11
MALAT1	4.4069e-169	1.44006	0.998	0.966	1.16717e-164	0.339755	10	0.469087	11
GDF15	1.32275e-135	1.43324	0.855	0.44	3.50331e-131	0.347648	8	0.383208	9
ATP13A4	7.39601e-190	1.42012	0.867	0.422	1.95883e-185	0.360887	8	0.749156	10
IER2	2.02668e-239	1.40616	0.942	0.85	5.36767e-235	0.350649	10	0.506972	11
FOS	1.7483e-210	1.39906	0.946	0.582	4.63038e-206	0.354898	9	0.415648	10
GADD45B	6.98041e-145	1.34729	0.781	0.624	1.84876e-140	0.409396	8	0.429658	10
CADM1	7.1161e-144	1.33398	0.766	0.344	1.8847e-139	0.383562	8	0.774105	8
CXCL14	2.91885e-52	1.32576	0.425	0.138	7.73057e-48	0.423868	7	0.309278	8
ID2	8.34614e-152	1.30011	0.781	0.399	2.21047e-147	0.39821	8	0.427553	10
AK1	3.83403e-194	1.29464	0.9	0.607	1.01544e-189	0.357282	10	0.460156	11
ZFP36L1	1.89206e-294	1.26036	0.976	0.905	5.01113e-290	0.33871	10	0.486642	11
FOSB	7.8672e-248	1.23409	0.946	0.424	2.08363e-243	0.345656	9	0.668156	10
MYLIP	1.02948e-187	1.22398	0.851	0.639	2.72659e-183	0.371663	9	0.563056	10
IGFBP2	1.2555e-121	1.22004	0.671	0.64	3.3252e-117	0.432292	9	0.398519	10
HSD17B6	4.21521e-112	1.20875	0.493	0.13	1.1164e-107	0.439716	8	0.523636	8
AQP1	5.14434e-154	1.20287	0.61	0.091	1.36248e-149	0.489971	7	0.586387	8
CKB	1.05418e-123	1.18832	0.738	0.513	2.79199e-119	0.424171	9	0.604995	10
SLC34A2	1.65622e-128	1.18508	0.911	0.612	4.38649e-124	0.364683	9	0.66615	10
HBEGF	3.83711e-107	1.1809	0.619	0.233	1.01626e-102	0.463277	8	0.617108	10
EMP2	1.30015e-154	1.17165	0.976	0.942	3.44344e-150	0.344086	9	0.480866	11
TMEM125	4.89539e-177	1.17068	0.862	0.594	1.29654e-172	0.35497	8	0.710863	11
C1orf116	1.23597e-164	1.15437	0.92	0.753	3.27346e-160	0.355513	9	0.593455	9
CYR61	2.66843e-87	1.15276	0.815	0.608	7.06734e-83	0.396996	10	0.48636	9
TIMP3	8.87842e-133	1.14298	0.64	0.197	2.35145e-128	0.494536	9	0.367788	10
JUNB	1.91241e-193	1.13933	0.921	0.885	5.06501e-189	0.356736	10	0.487413	11
EFNA1	2.09065e-81	1.12851	0.946	0.864	5.53709e-77	0.35305	9	0.524149	10
NKX2-1	1.5294e-241	1.1242	0.836	0.192	4.0506e-237	0.361925	8	0.281481	11
RRBP1	4.60234e-229	1.12216	0.92	0.833	1.21893e-224	0.347909	8	0.523349	10
DLC1	2.17481e-234	1.11714	0.64	0.04	5.75998e-230	0.409836	8	0.714286	8
HOPX	1.65636e-118	1.10842	0.813	0.523	4.38688e-114	0.382796	8	0.607985	10
CAV1	1.4139e-68	1.0889	0.556	0.49	3.7447e-64	0.518868	8	0.433269	10
TNS1	8.53458e-235	1.08536	0.788	0.169	2.26038e-230	0.407982	8	0.37535	9
SRRM2	4.50971e-176	1.08274	0.97	0.95	1.1944e-171	0.338739	9	0.474788	11
VIM	4.20226e-87	1.08057	0.552	0.184	1.11297e-82	0.370253	10	0.25964	11
HLA-DPB1	5.88589e-122	1.07742	0.858	0.833	1.55888e-117	0.348269	8	0.476082	11
PPP1R10	1.01521e-160	1.06564	0.86	0.651	2.68878e-156	0.371951	9	0.599854	10
WSB1	4.27333e-139	1.06259	0.913	0.88	1.13179e-134	0.342912	10	0.50027	11
KIAA1683	8.51075e-145	1.06154	0.545	0.067	2.25407e-140	0.391026	8	0.408451	7
SOX4	7.52691e-115	1.05595	0.949	0.847	1.9935e-110	0.357274	10	0.534155	10
SFTA2	2.91058e-179	1.04789	0.904	0.642	7.70866e-175	0.353965	8	0.687592	9
EGR1	7.11477e-175	1.03976	0.904	0.525	1.88435e-170	0.359768	9	0.543321	11
MS4A15	4.46495e-287	1.01815	0.675	0.014	1.18254e-282	0.370466	7	0.866667	4
PDE4C	6.94383e-158	1.00012	0.502	0.042	1.83907e-153	0.54007	8	0.617978	8
SLC22A31	1.77585e-117	0.980536	0.691	0.209	4.70334e-113	0.432911	8	0.345455	8
FOLR1	8.4894e-103	0.979566	0.892	0.612	2.24842e-98	0.35098	9	0.728118	10
TPPP3	4.67236e-113	0.975546	0.563	0.114	1.23748e-108	0.450311	9	0.575	7
FLRT3	1.14583e-170	0.971832	0.684	0.162	3.03472e-166	0.386189	9	0.768328	10
GLCCI1	4.87085e-160	0.960933	0.726	0.314	1.29004e-155	0.421687	9	0.742081	11
GAS6	3.82324e-102	0.953813	0.684	0.252	1.01258e-97	0.41688	8	0.577068	10
BRD2	1.24321e-144	0.952061	0.904	0.846	3.29265e-140	0.363636	10	0.444507	11
CEACAM6	1.26551e-50	0.952018	0.846	0.734	3.3517e-46	0.367769	9	0.50646	11
IRX2	9.29414e-165	0.947353	0.741	0.327	2.46155e-160	0.42217	8	0.489855	8
TMPRSS2	2.08004e-133	0.942199	0.771	0.43	5.50898e-129	0.37415	9	0.693157	9
ALDH3A2	1.04405e-138	0.941178	0.837	0.697	2.76517e-134	0.365344	8	0.495575	11
ALDH1A1	1.90524e-148	0.937278	0.643	0.106	5.04604e-144	0.432065	9	0.650224	8
CYP2B7P	7.63854e-170	0.933767	0.717	0.18	2.02307e-165	0.414634	8	0.428947	9
CITED2	4.23126e-150	0.932561	0.729	0.378	1.12065e-145	0.330935	8	0.727729	11
SFTPA1	1.02435e-18	0.931745	0.274	0.109	2.71298e-14	0.452229	6	0.46087	8
CD55	2.15361e-37	0.929452	0.948	0.894	5.70384e-33	0.352399	10	0.507692	11
DEGS2	1.1504e-107	0.918881	0.519	0.126	3.04683e-103	0.447811	9	0.535849	6
CLIC6	1.08363e-175	0.897434	0.76	0.237	2.87e-171	0.374713	9	0.645291	10
HLA-DRA	6.0386e-58	0.897214	0.963	0.93	1.59932e-53	0.339383	10	0.466871	11
RSRP1	3.5492e-79	0.893218	0.806	0.782	9.40005e-75	0.392625	9	0.50303	10
PLXNA2	2.51398e-161	0.892827	0.678	0.162	6.65827e-157	0.420103	8	0.554252	9
SCNN1B	3.12452e-141	0.890902	0.68	0.227	8.27529e-137	0.421594	8	0.298539	10
HEXIM1	6.42461e-151	0.886867	0.837	0.736	1.70156e-146	0.371608	9	0.554768	11
LMO7	1.85239e-90	0.880893	0.916	0.835	4.90606e-86	0.364504	9	0.536322	10
MAGI3	5.2947e-134	0.875118	0.708	0.346	1.4023e-129	0.432099	7	0.537723	10
CEBPD	2.10609e-60	0.869955	0.883	0.92	5.57799e-56	0.364356	8	0.489175	11
IFT57	1.08575e-90	0.86673	0.82	0.87	2.8756e-86	0.402985	9	0.510627	11
BTG2	7.42073e-154	0.857517	0.841	0.378	1.96538e-149	0.349272	8	0.677945	11
ADGRF5	1.90721e-191	0.856134	0.787	0.168	5.05125e-187	0.368889	8	0.278873	10
SON	4.02935e-124	0.855497	0.995	0.966	1.06717e-119	0.339192	10	0.468597	11
JUND	1.10482e-227	0.854737	0.934	0.854	2.9261e-223	0.35206	9	0.511383	10
PLEKHG2	1.03916e-78	0.854594	0.521	0.375	2.75221e-74	0.419463	6	0.734177	10
ADRB2	1.44609e-110	0.849526	0.593	0.157	3.82997e-106	0.433628	9	0.299094	9
ALDH2	1.36458e-95	0.848167	0.869	0.723	3.61409e-91	0.372233	9	0.494426	10
KCNJ15	9.86104e-114	0.83532	0.456	0.048	2.6117e-109	0.609195	8	0.754902	6
SFTPA2	9.25443e-21	0.833096	0.336	0.147	2.45104e-16	0.401042	6	0.374194	9
GLS	5.98299e-146	0.833021	0.843	0.423	1.58459e-141	0.360996	8	0.355381	11
RRAD	9.7197e-42	0.829825	0.397	0.14	2.57426e-37	0.352423	10	0.257627	9
CIRBP	4.55448e-228	0.824219	0.865	0.775	1.20625e-223	0.367677	9	0.510092	10
HLA-DMA	1.05798e-74	0.817567	0.909	0.897	2.80206e-70	0.336538	9	0.484672	10
IER3	2.19527e-98	0.817169	0.795	0.532	5.81416e-94	0.397802	7	0.455031	9
DNAJB1	3.54481e-85	0.815041	0.935	0.919	9.38842e-81	0.358879	10	0.470072	11
RBBP6	5.5089e-124	0.812562	0.906	0.831	1.45903e-119	0.34556	10	0.497433	10
TBC1D24	3.38461e-98	0.806069	0.694	0.362	8.96414e-94	0.380353	9	0.605505	11
LGMN	1.01917e-89	0.803783	0.844	0.666	2.69927e-85	0.374741	10	0.440171	11
NDNF	1.32359e-63	0.800438	0.467	0.236	3.50554e-59	0.636704	8	0.716298	8
SDC4	1.27741e-76	0.79753	0.972	0.985	3.38323e-72	0.345324	9	0.457652	11
CLIC3	1.34135e-86	0.789661	0.635	0.463	3.55257e-82	0.407713	8	0.753074	9
HNRNPH1	3.01228e-89	0.777067	0.99	0.987	7.97803e-85	0.335689	10	0.457733	11
CLU	3.8439e-63	0.774875	0.813	0.534	1.01806e-58	0.344086	10	0.506217	10
FOXA2	5.20489e-176	0.77275	0.677	0.107	1.37851e-171	0.416021	8	0.466667	8
DMBT1	7.26443e-31	0.772359	0.274	0.088	1.92398e-26	0.713376	7	0.394595	5
SF3B2	6.48538e-49	0.770207	0.871	0.907	1.71765e-44	0.349398	9	0.498431	11
FBLN5	1.87627e-102	0.766882	0.481	0.108	4.96929e-98	0.56	8	0.726872	7
ZC3HAV1	3.99557e-45	0.766172	0.797	0.847	1.05823e-40	0.403509	9	0.527436	10
NPC2	8.0693e-57	0.76347	0.823	0.945	2.13716e-52	0.318471	9	0.454819	11
SEMA4A	4.01494e-76	0.76333	0.444	0.123	1.06336e-71	0.318898	8	0.476923	8
GSTM3	2.24626e-38	0.762176	0.538	0.485	5.94923e-34	0.525974	9	0.467253	9
TRA2A	1.78283e-155	0.753436	0.984	0.951	4.72183e-151	0.34103	10	0.47182	11
PEBP1	1.28485e-121	0.743013	0.935	0.931	3.40291e-117	0.347664	9	0.477597	10
FLJ37453	1.74705e-123	0.742037	0.687	0.298	4.62705e-119	0.374046	9	0.471338	9
BAMBI	2.58323e-108	0.741226	0.614	0.257	6.84168e-104	0.350427	8	0.824399	8
TOB1	3.85838e-48	0.734715	0.907	0.895	1.02189e-43	0.360308	9	0.504767	11
PEBP4	7.26391e-153	0.733705	0.43	0.014	1.92385e-148	0.333333	6	0.5	4
CPM	2.67575e-66	0.726593	0.858	0.687	7.08673e-62	0.362525	10	0.659075	9
CST3	3.50945e-73	0.725253	0.937	0.977	9.29479e-69	0.350746	9	0.464563	11
MUC5B	3.90339e-47	0.722802	0.108	0.229	1.03381e-42	0.645161	5	0.5	7
TOB2	3.2779e-131	0.719559	0.823	0.733	8.68152e-127	0.356688	8	0.56699	10
ICAM4	9.93141e-157	0.718809	0.622	0.113	2.63033e-152	0.424157	8	0.306723	9
SYNE1	1.02448e-73	0.715797	0.608	0.28	2.71334e-69	0.445402	9	0.546531	10
ATHL1	1.65855e-101	0.714988	0.549	0.151	4.39267e-97	0.404459	6	0.613208	9
SOD3	6.96347e-105	0.714413	0.462	0.106	1.84428e-100	0.534091	8	0.336323	10
RGS2	4.63891e-31	0.7123	0.572	0.395	1.22862e-26	0.464832	9	0.52581	10
NEAT1	1.91246e-14	0.711394	0.983	0.948	5.06514e-10	0.338078	10	0.4765	10
BMP4	2.24689e-69	0.710512	0.411	0.098	5.95089e-65	0.659574	6	0.657005	9
CYBRD1	5.37076e-183	0.710241	0.666	0.09	1.42244e-178	0.446194	8	0.389474	8
HMGCS1	3.62834e-87	0.709196	0.624	0.835	9.60966e-83	0.361345	9	0.512486	11
PCF11	1.83186e-118	0.707874	0.806	0.62	4.85169e-114	0.344902	9	0.543994	10
CEACAM5	6.31787e-23	0.705518	0.355	0.16	1.67329e-18	0.704433	6	0.393491	10
IFI6	3.25706e-53	0.704554	0.827	0.646	8.62631e-49	0.403805	10	0.4442	11
SMPDL3B	5.9229e-46	0.703714	0.537	0.491	1.56868e-41	0.543974	8	0.722705	9
WNK1	1.57315e-136	0.700004	0.843	0.782	4.16648e-132	0.358921	9	0.52638	11
NOD1	1.67716e-87	0.697095	0.561	0.243	4.44196e-83	0.495327	8	0.541016	10
HMGN3	1.47631e-111	0.691071	0.899	0.865	3.91001e-107	0.371595	9	0.513425	11
HLA-DPA1	3.28956e-62	0.689717	0.864	0.829	8.71239e-58	0.356275	9	0.440823	10
KIAA0319L	1.48051e-70	0.685496	0.848	0.696	3.92114e-66	0.354639	8	0.628065	11
GSTA4	5.5667e-112	0.684542	0.586	0.155	1.47434e-107	0.355224	9	0.434251	10
PMVK	4.91803e-118	0.681064	0.778	0.755	1.30254e-113	0.373034	9	0.559322	11
MRPL14	4.18498e-85	0.680606	0.9	0.947	1.10839e-80	0.363107	10	0.477717	10
PTGS2	3.48606e-129	0.679411	0.57	0.129	9.23284e-125	0.374233	7	0.600733	8
DHCR24	6.15117e-54	0.677729	0.841	0.767	1.62914e-49	0.365904	9	0.568603	11
LRRN4	9.88531e-105	0.676972	0.435	0.064	2.61812e-100	0.578313	6	0.352941	8
CRTAC1	5.69182e-84	0.672873	0.29	0.018	1.50748e-79	0.76506	7	0.410256	6
GADD45G	2.00722e-62	0.668777	0.507	0.257	5.31613e-58	0.434483	8	0.584871	10
NINJ2	7.70645e-104	0.662248	0.407	0.17	2.04105e-99	0.562232	7	0.545961	8
ABCA3	2.86286e-103	0.660268	0.503	0.086	7.58228e-99	0.34375	8	0.521978	11
VEGFA	3.04923e-86	0.657418	0.724	0.51	8.07588e-82	0.405797	8	0.534387	10
UNC50	2.73125e-49	0.645078	0.558	0.766	7.23372e-45	0.366771	9	0.576114	11
NECAB3	1.90515e-107	0.640698	0.589	0.29	5.04578e-103	0.489614	8	0.392799	10
ID4	3.21916e-80	0.637329	0.531	0.169	8.52593e-76	0.463816	9	0.688202	9
HLA-DRB5	8.10319e-50	0.635139	0.907	0.936	2.14613e-45	0.331407	10	0.467342	10
CD81	1.27126e-65	0.634112	0.857	0.827	3.36693e-61	0.326531	9	0.491691	10
SEPP1	6.68024e-134	0.631147	0.797	0.729	1.76926e-129	0.348684	8	0.561118	11
HLA-DMB	3.3242e-41	0.629719	0.708	0.559	8.80414e-37	0.348148	9	0.446989	10
HERPUD1	7.75581e-61	0.629139	0.867	0.831	2.05413e-56	0.352823	10	0.515982	10
LPCAT1	1.36343e-73	0.625799	0.729	0.336	3.61105e-69	0.407674	8	0.501412	11
ZBTB20	8.66882e-49	0.625784	0.795	0.728	2.29594e-44	0.382418	10	0.486979	10
NHSL1	3.26726e-96	0.624057	0.607	0.456	8.65333e-92	0.420749	10	0.448491	10
ITPR2	5.01784e-112	0.622819	0.547	0.127	1.32898e-107	0.507987	7	0.363296	11
IFITM2	2.85391e-63	0.620587	0.862	0.695	7.55859e-59	0.348884	9	0.449147	11
NAPSA	1.32402e-190	0.619867	0.878	0.232	3.50668e-186	0.348606	9	0.359918	8
MBIP	3.19953e-109	0.61864	0.76	0.476	8.47395e-105	0.402299	9	0.5	11
DSTN	5.40082e-92	0.616527	0.967	0.963	1.43041e-87	0.34358	10	0.46998	11
LMO3	1.64482e-73	0.615459	0.706	0.468	4.35631e-69	0.356436	10	0.621074	10
TMEM205	1.1493e-69	0.615141	0.813	0.804	3.04393e-65	0.365591	8	0.545723	11
CTSH	4.07466e-38	0.610278	0.944	0.942	1.07917e-33	0.348148	10	0.477845	11
PNKD	2.71655e-92	0.610226	0.858	0.843	7.19478e-88	0.384929	10	0.537423	10
HOXD1	2.37675e-72	0.609889	0.561	0.291	6.29482e-68	0.398754	7	0.476346	10
GATA6	1.37743e-117	0.609025	0.628	0.242	3.64811e-113	0.479109	7	0.626223	9
THUMPD3-AS1	4.68835e-80	0.608017	0.675	0.59	1.24171e-75	0.42228	8	0.500804	10
TSPYL2	9.81403e-71	0.607983	0.498	0.192	2.59924e-66	0.347368	9	0.4	10
MAFB	9.31101e-57	0.607074	0.448	0.262	2.46602e-52	0.394531	7	0.426763	10
C4BPB	6.09082e-66	0.606278	0.477	0.295	1.61315e-61	0.553114	5	0.733547	9
ATF4	1.02722e-50	0.60626	0.892	0.887	2.72058e-46	0.358824	9	0.507215	10
CLIC5	2.03172e-33	0.606087	0.463	0.427	5.38101e-29	0.596226	8	0.901221	8
CIT	6.92267e-54	0.60573	0.495	0.215	1.83347e-49	0.54417	7	0.354626	10
HLA-DRB1	1.12203e-55	0.604387	0.965	0.952	2.9717e-51	0.346014	10	0.460887	10
FOXQ1	5.17268e-51	0.60235	0.71	0.696	1.36998e-46	0.327586	7	0.601499	8
FAM46B	2.81515e-82	0.602176	0.533	0.158	7.45593e-78	0.511475	7	0.706587	8
PMM1	6.3666e-69	0.598676	0.61	0.453	1.68619e-64	0.412607	9	0.588482	10
RPS27	6.89809e-60	0.59579	0.983	0.998	1.82696e-55	0.343416	10	0.455323	11
BEX2	2.03317e-33	0.591967	0.612	0.517	5.38485e-29	0.34	8	0.519266	10
ATF3	1.97186e-61	0.588545	0.897	0.842	5.22248e-57	0.368421	10	0.501972	10
SLPI	1.72403e-31	0.587489	0.883	0.901	4.56609e-27	0.374257	8	0.503158	10
UTRN	1.29497e-107	0.58602	0.753	0.356	3.42973e-103	0.350348	9	0.584	10
C12orf65	5.65148e-62	0.585391	0.664	0.481	1.49679e-57	0.392105	8	0.415764	10
HIST1H2AM	2.13219e-56	0.581139	0.353	0.203	5.64711e-52	0.445545	7	0.496503	10
F3	3.29088e-18	0.580651	0.533	0.52	8.71589e-14	0.452459	8	0.458942	10
DYNC1H1	3.00006e-44	0.579732	0.841	0.81	7.94565e-40	0.363825	9	0.539813	11
EEF2	9.79899e-109	0.578826	0.914	0.901	2.59526e-104	0.355641	8	0.492898	11
MLXIP	1.4062e-55	0.577216	0.745	0.722	3.72432e-51	0.389671	7	0.50657	10
TSPAN13	6.42557e-72	0.577032	0.869	0.789	1.70181e-67	0.368209	10	0.573317	11
CHD4	4.10067e-70	0.575908	0.834	0.766	1.08606e-65	0.337526	8	0.486386	11
GGTLC1	9.68243e-160	0.574991	0.432	0.011	2.56439e-155	0.493927	8	0.833333	4
FAM184A	3.63726e-161	0.57309	0.565	0.066	9.6333e-157	0.458204	8	0.438849	9
VSIG2	3.27349e-52	0.571939	0.565	0.339	8.66984e-48	0.399381	9	0.790503	7
ABCC6	2.63254e-128	0.571763	0.559	0.094	6.97228e-124	0.421875	8	0.343434	9
ILF3-AS1	1.15715e-54	0.571749	0.521	0.286	3.06472e-50	0.35906	7	0.569536	10
DDIT3	8.08826e-33	0.569033	0.61	0.452	2.14218e-28	0.429799	8	0.3826	10
FCGRT	7.71953e-53	0.567234	0.804	0.695	2.04452e-48	0.354348	9	0.375171	11
GEM	2.41226e-33	0.566554	0.341	0.154	6.38887e-29	0.389744	7	0.264615	10
MGRN1	4.23452e-65	0.566432	0.64	0.602	1.12151e-60	0.431694	9	0.588652	10
LRRC36	1.46798e-98	0.566129	0.336	0.023	3.88795e-94	0.546875	5	0.44898	7
AKAP13	2.78955e-43	0.565898	0.857	0.853	7.38811e-39	0.35102	9	0.521667	10
SRSF11	2.74483e-74	0.564081	0.939	0.926	7.26968e-70	0.353818	9	0.481823	10
CA2	5.12621e-49	0.562983	0.402	0.126	1.35768e-44	0.508696	6	0.830189	7
NUMA1	2.07806e-49	0.562926	0.731	0.648	5.50375e-45	0.373206	9	0.600293	10
PHIP	5.37216e-67	0.561521	0.839	0.648	1.42282e-62	0.360417	9	0.577599	10
HIST1H4C	5.77807e-51	0.56013	0.832	0.822	1.53032e-46	0.359244	9	0.538639	10
TNFSF15	4.27494e-34	0.559553	0.374	0.156	1.13222e-29	0.495327	6	0.32622	8
DDRGK1	3.58999e-78	0.558592	0.769	0.703	9.50808e-74	0.379545	8	0.602832	11
CALM1	1.63549e-81	0.557352	0.974	0.986	4.33158e-77	0.344704	10	0.459135	10
DDX17	6.78718e-60	0.555606	0.946	0.89	1.79759e-55	0.327172	10	0.508791	11
POLR2A	9.31322e-92	0.555368	0.839	0.834	2.46661e-87	0.3625	9	0.505119	10
PARD6B	1.1937e-17	0.553443	0.927	0.923	3.16151e-13	0.349057	10	0.489723	11
GSE1	4.80949e-80	0.553263	0.694	0.37	1.27379e-75	0.375315	9	0.494238	10
SCTR	3.10893e-81	0.551589	0.353	0.04	8.23399e-77	0.589109	6	0.892857	5
CEBPA	6.59584e-108	0.550414	0.584	0.264	1.74691e-103	0.431138	7	0.473022	8
KIAA1324	7.15331e-58	0.550324	0.316	0.053	1.89455e-53	0.61326	7	0.392857	9
CERS4	4.32278e-67	0.549094	0.53	0.202	1.14489e-62	0.39604	8	0.550351	10
CXCL17	2.40217e-27	0.548909	0.865	0.792	6.36215e-23	0.353535	8	0.552962	11
USP40	1.07626e-36	0.548787	0.647	0.667	2.85049e-32	0.443243	10	0.552239	10
TMEM9	6.44648e-75	0.54771	0.822	0.795	1.70735e-70	0.348936	9	0.557543	11
RASSF7	3.94574e-58	0.545907	0.785	0.734	1.04503e-53	0.33853	9	0.594961	10
CRLS1	6.01961e-77	0.545675	0.759	0.607	1.59429e-72	0.394009	8	0.653125	10
PLLP	5.50443e-72	0.545158	0.545	0.211	1.45785e-67	0.410256	8	0.373034	7
NUPR1	3.68411e-85	0.543476	0.788	0.406	9.75738e-81	0.354767	9	0.587617	11
NEDD9	1.46659e-34	0.543296	0.696	0.615	3.88427e-30	0.361809	10	0.479568	10
ANKRD29	5.41392e-105	0.542605	0.493	0.122	1.43388e-100	0.588652	8	0.521401	7
ACAT1	6.60181e-43	0.539801	0.629	0.478	1.74849e-38	0.419444	8	0.349851	10
NFIX	1.72255e-180	0.539724	0.726	0.147	4.56216e-176	0.378313	9	0.422581	10
CTSE	5.10034e-101	0.539466	0.575	0.129	1.35083e-96	0.425532	8	0.408088	9
CCNL2	1.76675e-37	0.538431	0.717	0.722	4.67924e-33	0.370732	9	0.51346	11
AHCYL2	1.05416e-86	0.537742	0.626	0.242	2.79195e-82	0.413408	8	0.444227	11
MFSD4	4.58982e-76	0.53749	0.565	0.254	1.21561e-71	0.399381	8	0.570896	8
MARC1	2.78641e-84	0.537388	0.479	0.133	7.3798e-80	0.521898	6	0.489286	10
MTHFR	8.3995e-57	0.536725	0.656	0.523	2.22461e-52	0.386667	7	0.681159	10
XAF1	2.52384e-30	0.53605	0.631	0.566	6.68438e-26	0.445983	10	0.421273	9
RPS28	7.51123e-129	0.535053	0.932	0.972	1.98935e-124	0.360225	9	0.464129	11
CREBBP	1.48425e-69	0.534905	0.785	0.703	3.93103e-65	0.35412	9	0.544842	10
BAZ1B	1.3311e-37	0.530577	0.858	0.832	3.52541e-33	0.372709	10	0.541049	11
NKTR	2.38003e-44	0.530554	0.663	0.551	6.30352e-40	0.356201	9	0.55938	10
ZFAS1	6.94739e-106	0.529729	0.895	0.939	1.84002e-101	0.349609	10	0.467172	11
SFPQ	1.96724e-73	0.52892	0.885	0.903	5.21023e-69	0.373518	9	0.490814	11
XIST	2.08443e-33	0.527952	0.407	0.178	5.52061e-29	0.472103	8	0.861702	6
SPAG9	5.59816e-60	0.527042	0.736	0.743	1.48267e-55	0.406176	8	0.512117	10
WDR74	9.655e-27	0.526528	0.691	0.653	2.55713e-22	0.412658	8	0.498184	10
CCNL1	5.83306e-62	0.526466	0.848	0.777	1.54489e-57	0.354639	9	0.447224	10
ADAMTS1	4.89199e-77	0.525739	0.367	0.058	1.29564e-72	0.380952	6	0.57377	7
EPAS1	5.03421e-79	0.524823	0.794	0.768	1.33331e-74	0.356828	8	0.584568	11
PRDM2	1.26907e-93	0.524499	0.801	0.606	3.36114e-89	0.358079	9	0.546594	10
IRF2BP2	8.37217e-68	0.524186	0.916	0.89	2.21737e-63	0.335878	9	0.495736	10
SMG1	1.07189e-54	0.523144	0.715	0.683	2.83891e-50	0.378973	9	0.559028	10
ESAM	1.35725e-75	0.522962	0.414	0.081	3.59468e-71	0.362869	8	0.576471	5
ZFP36L2	2.89685e-58	0.522666	0.843	0.819	7.6723e-54	0.338174	10	0.524884	10
MIA3	7.62584e-70	0.522614	0.816	0.691	2.0197e-65	0.379015	9	0.630062	10
IRX3	2.63264e-160	0.520658	0.701	0.206	6.97253e-156	0.408978	9	0.531034	11
MAVS	4.81637e-54	0.520292	0.68	0.575	1.27562e-49	0.385604	8	0.642739	10
SRSF3	1.44251e-43	0.520061	0.916	0.945	3.82048e-39	0.35687	10	0.476668	11
KDM5B	1.34784e-59	0.519554	0.809	0.725	3.56976e-55	0.354212	10	0.589928	10
LRIG2	4.06773e-84	0.519421	0.47	0.109	1.07734e-79	0.472119	6	0.404348	9
DRAM1	2.25032e-53	0.51867	0.603	0.537	5.95997e-49	0.469565	8	0.671378	10
RPL11	5.18192e-78	0.518668	0.965	0.993	1.37243e-73	0.349638	10	0.457498	11
UBE2G2	6.77771e-61	0.518279	0.738	0.699	1.79508e-56	0.334123	9	0.497965	10
PEG10	2.28522e-92	0.516129	0.353	0.034	6.05239e-88	0.712871	7	0.291667	9
KMT2C	5.65006e-45	0.515271	0.865	0.821	1.49642e-40	0.339394	9	0.538106	11
SNAI1	2.72986e-80	0.512346	0.371	0.083	7.23004e-76	0.495283	5	0.409091	9
RIN2	1.48672e-44	0.512072	0.781	0.675	3.93759e-40	0.371365	10	0.649332	11
TRIP11	2.07325e-55	0.512072	0.795	0.708	5.491e-51	0.386813	8	0.588353	10
EHD1	5.66182e-63	0.511118	0.615	0.619	1.49953e-58	0.448864	7	0.598775	10
TMEM37	4.79913e-79	0.509109	0.503	0.12	1.27105e-74	0.40625	8	0.488189	8
NHS	3.37532e-46	0.50829	0.269	0.054	8.93952e-42	0.779221	6	0.394737	6
MMP28	1.59348e-57	0.507295	0.563	0.257	4.22033e-53	0.462733	8	0.334566	9
FAM46C	3.66403e-111	0.505086	0.57	0.141	9.70419e-107	0.43865	7	0.37037	10
TMC5	9.17162e-82	0.50466	0.942	0.689	2.4291e-77	0.356215	10	0.658184	11
GLTSCR2	6.3805e-62	0.5045	0.857	0.908	1.68987e-57	0.338776	10	0.495561	11
RNF24	3.55957e-52	0.502177	0.535	0.266	9.42751e-48	0.346405	9	0.393238	10
NFAT5	3.1497e-61	0.500303	0.757	0.644	8.34198e-57	0.351039	9	0.477172	10
SCPEP1	1.41664e-20	0.499636	0.79	0.807	3.75196e-16	0.345133	9	0.529965	11
METTL7A	1.56172e-75	0.498731	0.512	0.149	4.13621e-71	0.453925	9	0.377778	9
FOXN3	1.03567e-91	0.498563	0.699	0.363	2.74298e-87	0.3675	9	0.550914	10
IFIT1	5.63928e-19	0.497602	0.367	0.281	1.49356e-14	0.747619	6	0.411467	9
TMEM243	5.4355e-92	0.496939	0.675	0.54	1.43959e-87	0.316062	9	0.462687	11
SMARCA4	6.78183e-58	0.496651	0.753	0.709	1.79617e-53	0.338747	8	0.533779	11
HIRIP3	5.50832e-47	0.496612	0.531	0.328	1.45888e-42	0.407895	8	0.526012	11
FAM46A	7.04567e-29	0.495078	0.745	0.734	1.86605e-24	0.349765	8	0.568754	10
PMP22	3.26361e-60	0.494415	0.33	0.066	8.64367e-56	0.460317	7	0.335714	9
MRPL55	1.63016e-58	0.49418	0.806	0.878	4.31749e-54	0.383948	8	0.513499	11
TFF3	1.15621e-26	0.49329	0.273	0.133	3.06222e-22	0.314103	7	0.523132	8
AHI1	3.0699e-58	0.491936	0.652	0.405	8.13063e-54	0.375335	9	0.571429	10
EEF1D	3.80144e-32	0.491042	0.953	0.977	1.00681e-27	0.344954	10	0.465049	11
PBXIP1	6.32178e-59	0.490922	0.816	0.651	1.67432e-54	0.331906	9	0.672489	10
DPP4	5.26728e-82	0.490529	0.566	0.163	1.39504e-77	0.487654	8	0.274052	8
BPTF	7.86491e-40	0.489351	0.809	0.797	2.08302e-35	0.365011	9	0.513095	10
C19orf70	3.82823e-92	0.488979	0.745	0.856	1.01391e-87	0.380282	9	0.492802	11
ACIN1	1.6864e-66	0.487948	0.823	0.757	4.46644e-62	0.363057	10	0.51722	10
CD74	1.26662e-20	0.486517	0.995	0.989	3.35466e-16	0.340949	10	0.458773	11
PFKFB2	1.39575e-29	0.485011	0.545	0.454	3.69664e-25	0.477564	7	0.539666	11
MAP1LC3A	2.98371e-116	0.484216	0.668	0.492	7.90235e-112	0.39267	8	0.783992	11
ZNF644	2.4418e-54	0.483138	0.656	0.509	6.46711e-50	0.4	9	0.50699	10
RNASE4	2.00496e-34	0.481468	0.51	0.434	5.31013e-30	0.390411	8	0.813115	11
RCN3	8.36275e-106	0.480553	0.372	0.033	2.21487e-101	0.558685	6	0.318841	9
RNF5	1.33133e-99	0.480428	0.733	0.75	3.52603e-95	0.403341	9	0.574589	10
RDH10	4.68836e-29	0.480237	0.659	0.477	1.24171e-24	0.328912	9	0.535253	11
C12orf49	1.8365e-49	0.479881	0.559	0.624	4.86398e-45	0.403125	8	0.520121	11
GPC4	2.5815e-50	0.479533	0.54	0.37	6.8371e-46	0.411003	9	0.653009	10
PAGR1	3.0147e-75	0.478743	0.685	0.728	7.98442e-71	0.341837	9	0.560912	11
DMKN	5.4044e-87	0.478519	0.626	0.248	1.43136e-82	0.455307	9	0.442748	11
PYGB	1.92125e-54	0.478202	0.719	0.546	5.08842e-50	0.36253	8	0.62066	11
CYB5A	1.47078e-55	0.476848	0.892	0.895	3.89536e-51	0.337255	10	0.505297	11
FAM20A	1.1558e-68	0.475767	0.533	0.165	3.06112e-64	0.403279	8	0.305476	10
N4BP2L2	9.37285e-29	0.474626	0.629	0.732	2.4824e-24	0.433333	9	0.580687	11
NUCB2	8.45854e-29	0.473873	0.719	0.585	2.24024e-24	0.379562	10	0.329278	11
NXF1	1.12099e-31	0.473247	0.682	0.536	2.96895e-27	0.389744	10	0.481874	10
TMEM130	1.06567e-77	0.472859	0.308	0.037	2.82243e-73	0.5625	7	0.584416	6
CRACR2B	2.09081e-48	0.472332	0.652	0.479	5.53752e-44	0.383378	8	0.665347	10
PNRC1	1.10112e-58	0.471773	0.892	0.858	2.91631e-54	0.358824	10	0.527916	10
SERPINH1	1.29988e-68	0.471481	0.853	0.774	3.44273e-64	0.379098	9	0.504902	10
SRSF7	1.29355e-30	0.470624	0.867	0.865	3.42597e-26	0.354839	8	0.501645	10
FAM177A1	1.90635e-80	0.470508	0.855	0.878	5.04896e-76	0.355828	9	0.511879	10
CEBPB	4.58062e-69	0.470061	0.802	0.83	1.21318e-64	0.363834	10	0.508281	10
SNHG12	1.43936e-61	0.469499	0.678	0.485	3.81216e-57	0.399485	8	0.367906	9
TP53BP2	1.61555e-48	0.468259	0.636	0.711	4.27879e-44	0.478022	8	0.55	10
SPSB3	2.38844e-53	0.467869	0.717	0.722	6.32578e-49	0.368293	9	0.604728	10
RABAC1	1.4235e-56	0.467842	0.848	0.856	3.77015e-52	0.362887	9	0.52133	11
RPL18A	9.01132e-91	0.467598	0.972	0.998	2.38665e-86	0.347122	10	0.455323	11
C6orf48	1.80421e-80	0.466996	0.834	0.874	4.77845e-76	0.356394	10	0.494303	11
EGFR	3.49173e-40	0.465581	0.736	0.761	9.24784e-36	0.368171	8	0.584788	11
PTPRF	2.51867e-31	0.465337	0.893	0.919	6.6707e-27	0.342466	10	0.490975	11
SERPING1	4.69392e-25	0.464751	0.582	0.345	1.24318e-20	0.48048	9	0.707418	9
GCNT2	5.22476e-44	0.464691	0.61	0.429	1.38378e-39	0.429799	8	0.501657	10
ASH1L	1.36459e-32	0.464569	0.834	0.771	3.61411e-28	0.341719	10	0.563346	10
PLEKHB1	1.49148e-44	0.46442	0.397	0.138	3.95019e-40	0.511013	8	0.482877	10
C8orf4	4.55856e-38	0.46435	0.399	0.542	1.20734e-33	0.421053	7	0.734266	10
HP1BP3	2.14531e-42	0.463581	0.911	0.887	5.68186e-38	0.335893	10	0.507487	10
LTBP3	3.97702e-45	0.46321	0.76	0.705	1.05331e-40	0.365517	9	0.584791	9
BCL6	7.84428e-50	0.462929	0.689	0.682	2.07756e-45	0.390863	7	0.539958	11
ABCA1	4.83513e-29	0.461857	0.629	0.623	1.28058e-24	0.463889	10	0.429224	9
P3H2	4.46905e-87	0.461634	0.441	0.086	1.18363e-82	0.59127	6	0.406593	5
ENOSF1	1.55797e-43	0.461058	0.61	0.427	4.12627e-39	0.383954	8	0.497778	10
ACOT13	1.19579e-61	0.460575	0.794	0.706	3.16704e-57	0.387665	9	0.489247	10
MXD4	6.24757e-63	0.459774	0.6	0.62	1.65467e-58	0.413994	9	0.667942	10
TNS3	4.22294e-63	0.459687	0.582	0.25	1.11845e-58	0.378378	8	0.540797	9
CYP20A1	3.68641e-52	0.459109	0.801	0.692	9.76346e-48	0.364629	8	0.557916	11
NUCKS1	1.27629e-61	0.458945	0.941	0.971	3.38026e-57	0.355019	10	0.466536	11
CYP1B1	9.51083e-98	0.458788	0.476	0.081	2.51894e-93	0.477941	8	0.362573	8
UBA52	1.94297e-59	0.458178	0.962	0.985	5.14595e-55	0.349091	9	0.460761	11
HCG18	2.59628e-46	0.457816	0.619	0.432	6.87625e-42	0.355932	8	0.572368	10
CD44	1.88194e-25	0.457597	0.785	0.743	4.98432e-21	0.378619	8	0.426292	9
THUMPD1	6.29214e-39	0.457483	0.78	0.757	1.66647e-34	0.363229	9	0.561404	10
EXPH5	1.0078e-33	0.457236	0.781	0.681	2.66916e-29	0.355705	9	0.635794	11
CDKN2B	2.10463e-96	0.456858	0.367	0.037	5.57412e-92	0.652381	5	0.441558	7
CHD9	7.36156e-34	0.455999	0.687	0.56	1.94971e-29	0.409669	8	0.412362	10
SULT1A2	1.03301e-55	0.454716	0.451	0.145	2.73593e-51	0.484496	7	0.565359	9
NTHL1	3.73375e-54	0.45417	0.579	0.652	9.88884e-50	0.432024	8	0.624	10
RBM39	3.17644e-46	0.454116	0.96	0.958	8.41281e-42	0.340619	10	0.470792	11
KCNK5	1.88948e-73	0.454116	0.537	0.202	5.00428e-69	0.361564	7	0.432941	9
ODC1	1.17813e-59	0.454114	0.626	0.273	3.12028e-55	0.326816	9	0.371528	10
JDP2	3.32448e-61	0.453944	0.545	0.294	8.80487e-57	0.426282	8	0.61874	10
CD83	5.30984e-59	0.45309	0.421	0.108	1.40631e-54	0.410788	7	0.377193	7
CACNA2D2	1.08712e-123	0.452776	0.559	0.106	2.87925e-119	0.378125	7	0.830357	7
CASZ1	1.39865e-61	0.452693	0.649	0.517	3.70433e-57	0.345013	8	0.608616	10
COL4A3	1.06948e-92	0.452692	0.46	0.1	2.83251e-88	0.463878	7	0.805687	7
DGKD	3.14033e-33	0.452008	0.498	0.336	8.31715e-29	0.522807	8	0.567797	10
RARRES1	3.22695e-98	0.451408	0.1	0.387	8.54658e-94	0.649123	6	0.893382	9
MLLT4	2.05202e-92	0.451022	0.841	0.74	5.43478e-88	0.345114	9	0.609865	11
HNRNPU	3.27253e-35	0.450613	0.941	0.959	8.66729e-31	0.345725	10	0.47306	11
GSPT1	3.56465e-38	0.450409	0.934	0.937	9.44098e-34	0.333333	10	0.483055	11
EHF	7.08677e-42	0.449319	0.899	0.877	1.87693e-37	0.356031	10	0.482703	10
IL6R	2.03075e-44	0.447905	0.652	0.521	5.37843e-40	0.348525	9	0.675159	10
TOX4	3.86225e-49	0.446866	0.825	0.826	1.02292e-44	0.345339	8	0.530694	10
BTG1	6.78145e-61	0.446567	0.9	0.905	1.79607e-56	0.35534	10	0.492928	10
SLC25A29	2.15737e-40	0.446037	0.542	0.44	5.71378e-36	0.348387	9	0.560818	10
HLA-DQA2	1.20313e-66	0.445401	0.355	0.356	3.18649e-62	0.738916	6	0.73502	7
RPL36	2.60634e-87	0.445383	0.963	0.995	6.90289e-83	0.352087	10	0.455931	11
ITPR3	3.41273e-35	0.442423	0.698	0.601	9.03861e-31	0.348371	9	0.570639	10
C1orf198	1.07526e-33	0.4423	0.76	0.633	2.84782e-29	0.383908	8	0.702622	9
PRPF8	2.23954e-35	0.442175	0.689	0.647	5.93143e-31	0.408629	8	0.631232	11
AASS	1.77977e-121	0.44215	0.566	0.112	4.71372e-117	0.441358	8	0.377119	10
DUSP1	2.27737e-31	0.441573	0.942	0.859	6.0316e-27	0.341373	10	0.486472	11
MDM4	4.28764e-24	0.440755	0.855	0.858	1.13558e-19	0.345603	10	0.521547	10
SLC7A5P2	2.37201e-37	0.440525	0.404	0.228	6.28228e-33	0.307359	7	0.36875	10
ARL4C	7.26848e-32	0.439801	0.568	0.516	1.92506e-27	0.427692	8	0.613407	9
UBR4	3.36493e-37	0.438268	0.712	0.649	8.91201e-33	0.383292	8	0.541271	11
CHD8	2.04688e-45	0.437549	0.668	0.506	5.42116e-41	0.350785	7	0.533708	10
CH25H	2.6254e-26	0.437277	0.117	0.013	6.95337e-22	0.447761	8	0.333333	6
ZNF165	1.32232e-11	0.436866	0.425	0.469	3.50216e-07	0.399177	8	0.506572	10
RASL11A	3.76371e-70	0.434927	0.344	0.053	9.96818e-66	0.538071	8	0.455357	8
SZT2	7.30983e-39	0.434034	0.538	0.4	1.93601e-34	0.435065	6	0.531435	10
CISH	7.98454e-33	0.433554	0.341	0.134	2.11471e-28	0.415385	6	0.503546	9
DAPK2	3.84594e-41	0.433404	0.441	0.238	1.0186e-36	0.47619	9	0.786853	9
ERICH2	9.32501e-99	0.433274	0.53	0.122	2.46973e-94	0.363036	7	0.565891	8
PARP1	5.87108e-35	0.432964	0.788	0.8	1.55495e-30	0.345898	8	0.54594	10
ELF3	1.13593e-23	0.431758	0.96	0.934	3.0085e-19	0.351548	10	0.486294	10
APP	3.58262e-35	0.430684	0.853	0.841	9.48857e-31	0.342213	9	0.440812	11
ATPIF1	2.94538e-62	0.429785	0.934	0.972	7.80083e-58	0.346442	10	0.461463	11
LRRK2	5.46244e-74	0.429327	0.386	0.065	1.44673e-69	0.38914	7	0.642336	8
AKAP9	2.40621e-19	0.428892	0.942	0.907	6.37286e-15	0.345083	10	0.499216	10
FHOD1	1.99184e-60	0.428264	0.477	0.176	5.27539e-56	0.380952	7	0.477089	10
COL4A4	4.34309e-56	0.428234	0.53	0.283	1.15027e-51	0.376238	8	0.916248	8
C1orf35	8.21354e-59	0.427341	0.687	0.731	2.17536e-54	0.402036	8	0.595068	10
ZNF204P	4.62496e-40	0.427144	0.42	0.191	1.22492e-35	0.391667	9	0.641791	10
FAM129A	7.73859e-36	0.426922	0.372	0.193	2.04957e-31	0.610329	6	0.427518	9
ARHGEF19	4.96144e-46	0.426572	0.458	0.192	1.31404e-41	0.492366	7	0.373762	10
NCOR2	1.04842e-69	0.426459	0.713	0.546	2.77675e-65	0.365196	8	0.473501	10
VKORC1L1	2.01422e-48	0.426342	0.745	0.723	5.33466e-44	0.396714	9	0.620735	10
TNRC6A	7.66976e-41	0.42588	0.762	0.688	2.03134e-36	0.383028	10	0.519284	11
RARRES2	3.34022e-105	0.425609	0.35	0.376	8.84657e-101	0.665	8	0.837121	8
DCAF11	1.21794e-35	0.42482	0.649	0.642	3.22572e-31	0.396226	8	0.612999	10
ANXA5	5.75682e-26	0.423845	0.872	0.8	1.52469e-21	0.350701	10	0.364336	11
EIF5	2.34193e-23	0.4238	0.907	0.953	6.20261e-19	0.364162	10	0.473134	11
GOLGA3	1.11287e-28	0.423088	0.617	0.692	2.94744e-24	0.396601	9	0.527073	11
YPEL3	6.04182e-43	0.423087	0.832	0.73	1.60017e-38	0.355042	10	0.621183	11
ADGRD1	1.79019e-158	0.422968	0.491	0.028	4.74131e-154	0.437722	7	0.637931	8
PDGFA	4.53674e-39	0.422688	0.825	0.751	1.20156e-34	0.372881	9	0.588756	11
NFIA	6.09813e-34	0.422475	0.799	0.727	1.61509e-29	0.374179	9	0.539113	10
ZDHHC11	3.69139e-96	0.420997	0.446	0.071	9.77665e-92	0.52549	8	0.456376	9
HLA-DRB6	1.07906e-156	0.420907	0.692	0.678	2.85789e-152	0.424242	8	0.454864	10
ACBD3	3.78166e-45	0.42067	0.869	0.884	1.00157e-40	0.354125	10	0.510456	11
WDR83OS	6.78055e-66	0.42026	0.846	0.908	1.79583e-61	0.357438	9	0.496343	10
SULT1A1	7.01408e-59	0.419889	0.586	0.251	1.85768e-54	0.391045	9	0.586792	10
ALPL	1.11974e-93	0.419653	0.376	0.038	2.96563e-89	0.376744	7	0.518519	9
GLG1	2.11052e-27	0.419449	0.857	0.839	5.58972e-23	0.34898	9	0.52459	11
DDX3X	2.88905e-29	0.419266	0.876	0.894	7.65166e-25	0.339321	8	0.505832	11
TMEM150A	3.75155e-40	0.418865	0.509	0.519	9.93598e-36	0.450172	8	0.656307	9
FNBP1L	9.43969e-38	0.418092	0.706	0.625	2.5001e-33	0.405941	10	0.650493	10
IRF9	3.65424e-32	0.417678	0.778	0.836	9.67825e-28	0.397753	9	0.496599	10
ILF3	1.19712e-36	0.417546	0.815	0.792	3.17057e-32	0.351931	8	0.505685	11
LDLR	4.26907e-25	0.41741	0.636	0.535	1.13066e-20	0.362637	8	0.426926	10
UBB	2.40731e-59	0.417301	0.984	0.995	6.37577e-55	0.34103	10	0.456408	11
OGT	9.10024e-31	0.416558	0.664	0.737	2.4102e-26	0.339474	9	0.511254	10
SLC43A3	1.75729e-70	0.416167	0.614	0.213	4.65418e-66	0.330484	9	0.244444	10
TRNAU1AP	3.06214e-32	0.416156	0.638	0.616	8.11007e-28	0.443836	9	0.503846	11
APMAP	1.14414e-35	0.416155	0.659	0.649	3.03026e-31	0.38992	9	0.535819	10
PHKG2	2.83675e-29	0.415939	0.626	0.598	7.51313e-25	0.363128	9	0.503962	10
MBNL1	1.19635e-64	0.415678	0.813	0.798	3.16852e-60	0.341935	9	0.486631	11
PIK3R3	1.6905e-23	0.415443	0.587	0.497	4.47728e-19	0.455357	7	0.796949	10
TTC3	1.64474e-26	0.415131	0.865	0.86	4.35608e-22	0.353535	9	0.518192	11
CYP51A1	1.26794e-42	0.414685	0.724	0.799	3.35815e-38	0.408213	8	0.484866	11
THOC2	2.15015e-41	0.414589	0.83	0.81	5.69467e-37	0.355789	9	0.518735	11
POLR2C	2.38452e-36	0.414579	0.649	0.671	6.31541e-32	0.369272	9	0.597458	11
MPST	2.19992e-53	0.412742	0.692	0.708	5.82649e-49	0.340909	8	0.630944	11
ARID1A	1.69258e-38	0.412194	0.75	0.714	4.4828e-34	0.351981	9	0.571713	10
AKAP8	9.63128e-40	0.41149	0.537	0.429	2.55084e-35	0.400651	8	0.514381	11
TMEM230	2.51801e-45	0.411421	0.773	0.795	6.66894e-41	0.375566	9	0.565295	10
NFATC3	1.15324e-39	0.409446	0.802	0.771	3.05437e-35	0.342048	10	0.573186	10
GSTM1	7.19117e-51	0.409235	0.32	0.077	1.90458e-46	0.513661	5	0.561728	7
CTGF	4.85012e-32	0.408918	0.339	0.114	1.28455e-27	0.448454	9	0.341667	8
HOOK2	3.83064e-45	0.408533	0.605	0.519	1.01454e-40	0.367052	8	0.536073	10
BTG3	2.49506e-36	0.408144	0.755	0.866	6.60818e-32	0.372685	9	0.498357	11
FNIP2	7.42648e-41	0.407781	0.414	0.172	1.9669e-36	0.443038	6	0.348066	11
ATP1B1	7.56854e-27	0.407687	0.983	0.972	2.00453e-22	0.338078	10	0.466829	11
ARC	9.64533e-31	0.407531	0.187	0.037	2.55457e-26	0.672897	5	0.584416	5
LUC7L3	1.27154e-39	0.407412	0.825	0.812	3.36767e-35	0.341102	9	0.488616	10
RPS8	2.13469e-39	0.406781	0.986	0.996	5.65373e-35	0.343972	10	0.45619	11
KMT2A	2.64024e-34	0.405575	0.719	0.736	6.99269e-30	0.384428	8	0.557345	11
ATP11A-AS1	1.80307e-41	0.405217	0.248	0.077	4.77544e-37	0.471831	7	0.753086	8
SMARCC2	3.09857e-41	0.404881	0.724	0.789	8.20656e-37	0.369565	9	0.539387	11
ISG15	1.6354e-60	0.404203	0.692	0.945	4.33137e-56	0.454545	10	0.461616	10
ARGLU1	1.84085e-45	0.404147	0.886	0.929	4.87549e-41	0.357002	10	0.485452	10
LRIG3	1.44226e-29	0.403139	0.393	0.239	3.81982e-25	0.515556	7	0.474206	10
GNG5	3.2305e-100	0.403034	0.89	0.964	8.55598e-96	0.361493	10	0.466798	11
MRPS26	3.23993e-43	0.402934	0.701	0.659	8.58096e-39	0.376559	9	0.51223	10
PID1	4.1956e-126	0.402289	0.425	0.034	1.1112e-121	0.592593	7	0.352113	9
MIR22HG	2.66939e-41	0.40197	0.544	0.309	7.06988e-37	0.44373	8	0.367127	9
TSPAN4	2.38737e-32	0.401516	0.691	0.5	6.32294e-28	0.339241	9	0.518975	10
NASP	1.98517e-24	0.401343	0.788	0.745	5.25773e-20	0.37694	8	0.534691	10
PTPRE	7.67932e-28	0.400339	0.435	0.401	2.03387e-23	0.457831	8	0.604734	10
SENP6	1.58485e-52	0.39966	0.663	0.567	4.19749e-48	0.353562	8	0.615385	10
EEF2K	6.06897e-48	0.399182	0.622	0.478	1.60737e-43	0.36236	9	0.72619	9
GOLIM4	1.00201e-47	0.399128	0.738	0.55	2.65381e-43	0.383886	9	0.366379	11
RAD23A	6.65867e-101	0.399066	0.836	0.864	1.76355e-96	0.341004	10	0.499177	11
NAV2	2.72304e-21	0.398982	0.598	0.554	7.21198e-17	0.450292	9	0.681507	10
CFTR	6.84052e-68	0.398356	0.266	0.025	1.81171e-63	0.671053	6	0.384615	8
NFATC2IP	2.44461e-38	0.398313	0.589	0.65	6.47454e-34	0.424332	6	0.617068	10
VEPH1	2.64339e-24	0.398303	0.498	0.355	7.00102e-20	0.550877	8	0.846462	8
AKAP8L	1.60746e-38	0.39765	0.556	0.406	4.25735e-34	0.433962	8	0.490654	11
CTSF	4.93066e-36	0.397373	0.474	0.249	1.30589e-31	0.416974	9	0.363118	8
SRCAP	5.77523e-62	0.39736	0.619	0.606	1.52957e-57	0.392655	8	0.632525	10
SDPR	1.75658e-15	0.396855	0.385	0.267	4.65229e-11	0.545455	9	0.565603	9
BTN3A2	3.21721e-29	0.396744	0.642	0.558	8.52077e-25	0.400545	9	0.491497	10
EPB41L5	1.69302e-34	0.396568	0.666	0.644	4.48397e-30	0.393701	9	0.584683	10
CSAD	5.22128e-38	0.396215	0.442	0.344	1.38286e-33	0.458498	7	0.588154	10
NFIC	8.01847e-43	0.396067	0.792	0.673	2.12369e-38	0.357616	8	0.536293	11
LOC101928093	6.01885e-64	0.395748	0.301	0.046	1.59409e-59	0.436047	7	0.371134	8
SNHG5	6.90656e-48	0.394986	0.659	0.594	1.8292e-43	0.339523	10	0.481245	11
AQP5	9.01083e-165	0.394317	0.591	0.062	2.38652e-160	0.45858	6	0.770992	6
FGFR1	1.26866e-61	0.39395	0.411	0.125	3.36005e-57	0.353191	6	0.492424	9
NIPBL	2.4658e-28	0.393752	0.827	0.808	6.53068e-24	0.327696	9	0.544601	11
LINC-PINT	1.17887e-33	0.39335	0.605	0.592	3.12224e-29	0.32948	10	0.477182	10
BCAT1	1.45808e-84	0.393147	0.325	0.03	3.86173e-80	0.591398	7	0.21875	9
PNISR	1.00144e-28	0.392839	0.792	0.775	2.6523e-24	0.357616	8	0.564259	11
SPEN	4.06745e-30	0.392611	0.713	0.687	1.07726e-25	0.397059	8	0.499309	10
MECOM	9.65797e-38	0.392081	0.773	0.619	2.55791e-33	0.371041	7	0.56585	9
CD320	3.54216e-47	0.392056	0.542	0.257	9.38142e-43	0.396774	8	0.321033	10
RPL5	3.41777e-26	0.391855	0.965	0.98	9.05197e-22	0.347826	10	0.461538	11
CRNDE	4.91973e-72	0.391488	0.759	0.523	1.30299e-67	0.331797	10	0.362976	10
RPS12	1.02874e-56	0.391413	0.956	0.99	2.72461e-52	0.345521	10	0.458074	11
CLN3	5.56194e-23	0.391233	0.719	0.698	1.47308e-18	0.406326	9	0.616168	10
CLUHP3	7.80179e-58	0.391195	0.39	0.107	2.06631e-53	0.484305	8	0.482301	9
CDKN2A	1.59668e-79	0.391102	0.425	0.077	4.22881e-75	0.670782	6	0.539877	8
CELSR1	8.90484e-50	0.390444	0.589	0.588	2.35845e-45	0.48368	7	0.667742	9
PTCSC3	4.29581e-100	0.389689	0.295	0.009	1.13774e-95	0.639053	5	0.631579	4
SYDE2	3.4307e-72	0.388202	0.425	0.118	9.08622e-68	0.539095	7	0.485944	8
ENAH	2.98358e-34	0.388051	0.797	0.77	7.90202e-30	0.335526	10	0.570197	11
LGALS8	4.06892e-35	0.387691	0.668	0.505	1.07765e-30	0.410995	8	0.429644	10
ATP1A1	1.14511e-20	0.387462	0.902	0.833	3.03281e-16	0.370155	9	0.542402	11
CUX1	5.86649e-39	0.386555	0.778	0.839	1.55374e-34	0.391011	8	0.532768	11
QKI	5.16519e-40	0.385309	0.573	0.535	1.368e-35	0.466463	8	0.573582	10
TCEB3	2.40343e-31	0.38493	0.675	0.652	6.36547e-27	0.393782	8	0.561455	10
PELI1	3.73038e-49	0.384893	0.533	0.558	9.87991e-45	0.314754	7	0.595582	10
TMEM98	2.27994e-17	0.384253	0.472	0.293	6.03842e-13	0.492593	8	0.247573	10
HSP90AB1	1.66543e-30	0.384185	0.993	0.995	4.41089e-26	0.341549	10	0.455931	11
IDH3B	2.95171e-30	0.384107	0.673	0.675	7.81759e-26	0.407792	8	0.534786	11
RALY	6.73859e-30	0.3838	0.883	0.932	1.78472e-25	0.364356	10	0.485249	11
NUAK2	5.89057e-27	0.383686	0.519	0.439	1.56012e-22	0.387205	8	0.585946	10
AHR	7.14665e-25	0.383611	0.881	0.889	1.89279e-20	0.343254	10	0.508267	11
CMAHP	5.93012e-48	0.382905	0.491	0.183	1.57059e-43	0.398577	8	0.462338	8
TSPYL4	1.84908e-33	0.382901	0.315	0.246	4.8973e-29	0.483333	6	0.583012	10
ZNF652	6.24502e-35	0.381947	0.774	0.765	1.65399e-30	0.354402	9	0.555487	11
TPP1	1.73673e-30	0.381829	0.748	0.697	4.59973e-26	0.331776	9	0.506122	11
TLE3	2.33519e-48	0.381414	0.713	0.59	6.18474e-44	0.389706	10	0.419614	10
HSPA1B	2.19375e-20	0.380987	0.921	0.879	5.81013e-16	0.358634	10	0.51592	10
RUFY3	3.47167e-35	0.380942	0.645	0.729	9.19472e-31	0.341463	10	0.510085	10
CACHD1	4.4077e-71	0.380035	0.488	0.157	1.16738e-66	0.394265	8	0.626506	9
LRRFIP1	5.93896e-20	0.379868	0.941	0.944	1.57293e-15	0.340149	10	0.476884	11
DAPK1	1.81736e-39	0.379245	0.591	0.413	4.81328e-35	0.387574	9	0.783908	10
ORMDL3	3.14397e-33	0.378323	0.603	0.466	8.32681e-29	0.382609	9	0.599186	11
C5orf45	1.37505e-30	0.37611	0.444	0.283	3.64181e-26	0.452756	7	0.589615	10
CAPS	6.80044e-15	0.375595	0.199	0.32	1.8011e-10	0.447368	8	0.64095	9
SSR2	1.18666e-27	0.375091	0.914	0.932	3.14288e-23	0.344168	9	0.487023	11
VAMP2	5.07029e-118	0.374417	0.738	0.645	1.34287e-113	0.338863	9	0.531962	10
TNRC6B	1.33546e-26	0.373123	0.857	0.783	3.53696e-22	0.338776	10	0.569352	10
PWWP2A	1.16323e-33	0.372974	0.591	0.571	3.08081e-29	0.381657	8	0.655602	10
LRIG1	6.71062e-57	0.372487	0.439	0.13	1.77731e-52	0.454183	9	0.301818	10
GGA2	8.94819e-26	0.37245	0.594	0.515	2.36993e-21	0.444118	8	0.549724	11
VPS13D	6.35206e-47	0.372344	0.561	0.423	1.68234e-42	0.380062	9	0.639418	10
LIMCH1	1.7726e-33	0.372296	0.827	0.652	4.69473e-29	0.378436	10	0.695273	10
CSNK2B	2.84469e-34	0.372259	0.836	0.934	7.53417e-30	0.357741	10	0.485018	11
C19orf53	4.05174e-33	0.371795	0.836	0.92	1.0731e-28	0.389121	10	0.487378	11
DDAH1	3.60408e-31	0.37152	0.75	0.588	9.54542e-27	0.344988	9	0.728226	10
EPHA2	3.4409e-19	0.371308	0.563	0.397	9.11323e-15	0.360248	6	0.658303	9
ATP13A4-AS1	1.13859e-45	0.371092	0.308	0.068	3.01555e-41	0.5	7	0.520833	7
ZMIZ2	3.38492e-51	0.370975	0.594	0.623	8.96495e-47	0.338235	7	0.651446	11
ZNF24	9.20866e-42	0.370476	0.659	0.588	2.43891e-37	0.366048	9	0.524194	11
GOLGB1	3.86519e-17	0.369939	0.904	0.902	1.0237e-12	0.340426	9	0.498423	10
DMTF1	2.00713e-19	0.369839	0.493	0.472	5.31589e-15	0.343972	9	0.594975	11
PABPC1	5.6932e-10	0.369499	0.974	0.992	1.50784e-05	0.341113	10	0.457935	11
LRRC47	5.92698e-32	0.36898	0.638	0.607	1.56976e-27	0.342466	9	0.580469	11
PDXDC1	4.75364e-30	0.368262	0.836	0.734	1.259e-25	0.359833	9	0.612653	11
EFNB2	2.47947e-24	0.367826	0.584	0.438	6.56689e-20	0.437126	8	0.408451	9
NPTX1	4.33285e-53	0.367552	0.18	0.012	1.14756e-48	0.514563	5	0.44	5
ARIH1	6.26237e-32	0.367328	0.656	0.615	1.65859e-27	0.346667	8	0.553929	10
PDZD2	2.95553e-56	0.367016	0.507	0.217	7.82772e-52	0.368966	7	0.47046	9
ATP11A	3.01567e-31	0.366732	0.785	0.659	7.98699e-27	0.383073	9	0.682505	11
KMT2E-AS1	9.59701e-32	0.36658	0.626	0.507	2.54177e-27	0.371508	8	0.603368	10
SCNN1A	1.05857e-33	0.366138	0.806	0.844	2.80361e-29	0.37961	8	0.536517	11
GNL1	2.18874e-28	0.365318	0.57	0.499	5.79687e-24	0.386503	9	0.488129	11
PTK7	2.24351e-61	0.36518	0.643	0.365	5.94194e-57	0.347826	7	0.414824	10
ARHGEF17	3.23623e-45	0.364554	0.441	0.236	8.57116e-41	0.357143	7	0.666667	10
DDX24	2.8769e-44	0.364359	0.829	0.842	7.61946e-40	0.388186	8	0.503099	10
MGP	2.64369e-32	0.364161	0.194	0.043	7.0018e-28	0.423423	8	0.466667	9
SCUBE3	7.9608e-54	0.364158	0.309	0.064	2.10842e-49	0.361582	6	0.311111	9
MBTPS1	3.94473e-20	0.36397	0.65	0.622	1.04476e-15	0.387097	9	0.646834	10
HOOK1	1.41678e-24	0.363704	0.57	0.472	3.75233e-20	0.40184	8	0.571859	10
DUOX1	2.98807e-36	0.362819	0.395	0.172	7.9139e-32	0.415929	8	0.658402	10
ANP32E	1.17634e-19	0.362133	0.694	0.775	3.11554e-15	0.367758	10	0.521713	11
EMC1	2.238e-35	0.361763	0.628	0.507	5.92733e-31	0.387187	8	0.562617	11
MKNK2	2.22704e-44	0.36171	0.809	0.753	5.89831e-40	0.37365	9	0.496222	10
SLC35E1	9.92913e-23	0.361016	0.675	0.613	2.62973e-18	0.38342	9	0.651703	11
KMT2E	5.2556e-15	0.359902	0.935	0.877	1.39195e-10	0.351402	9	0.516495	10
PCK2	1.56004e-26	0.358816	0.477	0.326	4.13176e-22	0.380952	9	0.545058	10
RIMKLA	6.7459e-96	0.358729	0.367	0.033	1.78665e-91	0.490476	8	0.4	7
HOOK3	1.43206e-21	0.358676	0.678	0.746	3.7928e-17	0.309278	9	0.579148	11
CGNL1	1.96128e-49	0.358603	0.437	0.173	5.19445e-45	0.336	8	0.772603	6
GCAT	2.64228e-25	0.358602	0.455	0.275	6.99807e-21	0.373077	7	0.593804	9
ADCK3	1.41378e-27	0.358594	0.483	0.319	3.7444e-23	0.391304	7	0.629464	10
PDK2	9.80706e-43	0.358453	0.521	0.499	2.5974e-38	0.402685	7	0.605513	10
USP22	6.11846e-21	0.358113	0.808	0.766	1.62048e-16	0.352814	10	0.560372	10
ZCCHC14	4.5451e-31	0.358036	0.381	0.217	1.20377e-26	0.522936	8	0.521834	9
LAMA5	4.02632e-37	0.35728	0.654	0.69	1.06637e-32	0.374332	8	0.584192	10
HIST1H2BN	3.20984e-25	0.357265	0.226	0.109	8.50126e-21	0.573643	7	0.484716	8
NR4A2	8.32637e-16	0.357101	0.631	0.615	2.20524e-11	0.401662	7	0.632512	9
ARFGEF3	2.2877e-16	0.35656	0.601	0.569	6.05897e-12	0.427326	7	0.771476	10
PRPF38B	3.3362e-36	0.355714	0.719	0.631	8.83592e-32	0.411192	8	0.44553	10
DNASE2	5.51159e-25	0.355461	0.673	0.673	1.45975e-20	0.379221	10	0.60747	11
EPM2AIP1	6.40676e-17	0.355392	0.467	0.45	1.69683e-12	0.367041	10	0.539515	11
C7orf50	4.47528e-22	0.354307	0.848	0.855	1.18528e-17	0.346392	9	0.526608	11
POLR2L	4.69029e-56	0.354083	0.941	0.992	1.24222e-51	0.347584	10	0.456761	11
SLC25A36	3.18842e-40	0.354081	0.594	0.539	8.44453e-36	0.361765	8	0.477993	10
CCDC124	3.71176e-42	0.354063	0.687	0.748	9.83059e-38	0.417303	9	0.481928	10
USP54	1.3147e-33	0.35377	0.533	0.344	3.48198e-29	0.383607	9	0.711724	9
ADRB1	8.33077e-45	0.353572	0.344	0.117	2.20641e-40	0.411168	6	0.437247	6
C16orf58	4.35658e-43	0.353303	0.645	0.573	1.15384e-38	0.392954	8	0.723739	11
DCXR	1.13324e-17	0.353151	0.776	0.862	3.0014e-13	0.342342	9	0.519252	11
SLC38A10	2.56227e-17	0.352525	0.675	0.722	6.78619e-13	0.404145	8	0.605384	10
ZNF106	3.40786e-26	0.351983	0.82	0.821	9.02572e-22	0.373134	8	0.544457	11
LDHD	2.94835e-46	0.351874	0.285	0.058	7.8087e-42	0.576687	6	0.365854	6
NAPA	1.2164e-65	0.351074	0.769	0.787	3.22162e-61	0.343182	9	0.506024	10
PSMG3	2.32106e-36	0.350108	0.75	0.883	6.14734e-32	0.382284	10	0.510467	10
KLHL24	9.82066e-22	0.350099	0.694	0.591	2.601e-17	0.403023	9	0.59069	10
RPL27A	3.30311e-45	0.34992	0.965	0.995	8.74829e-41	0.347826	10	0.455931	11
RPL13	8.56841e-29	0.349758	0.991	0.998	2.26934e-24	0.342152	10	0.454632	11
IRF1	1.83696e-08	0.349023	0.857	0.886	0.000486518	0.367347	10	0.510433	10
ZNF44	2.49938e-18	0.348981	0.369	0.211	6.6196e-14	0.35545	7	0.452703	10
GNAS	9.84315e-28	0.348896	0.948	0.978	2.60696e-23	0.356089	9	0.464113	11
PDXDC2P	2.46492e-58	0.34862	0.591	0.363	6.52833e-54	0.387574	9	0.550914	11
ANKRD12	4.75878e-31	0.348596	0.823	0.792	1.26036e-26	0.350318	10	0.535009	11
MEAF6	3.70985e-37	0.348573	0.774	0.815	9.82554e-33	0.340858	9	0.525029	10
TANGO6	1.02736e-28	0.34857	0.248	0.119	2.72095e-24	0.514085	6	0.352	10
PER1	4.91636e-42	0.348142	0.523	0.263	1.3021e-37	0.304348	7	0.537906	9
MPRIP	1.80856e-32	0.347992	0.53	0.447	4.78996e-28	0.359736	9	0.546129	10
NSUN4	2.02753e-15	0.347969	0.497	0.492	5.36991e-11	0.362676	7	0.586705	10
ZFP36	5.38114e-41	0.347291	0.899	0.898	1.42519e-36	0.338521	10	0.501584	10
BLVRA	7.26998e-30	0.34717	0.809	0.826	1.92545e-25	0.354212	9	0.489374	11
NUP210L	2.15706e-92	0.346415	0.383	0.048	5.71298e-88	0.392694	6	0.460784	8
UBL5	8.71343e-72	0.346106	0.895	0.976	2.30775e-67	0.361328	10	0.464303	11
LBH	2.8005e-27	0.345802	0.404	0.184	7.41712e-23	0.506494	8	0.489691	10
ZNF331	8.0428e-61	0.345717	0.441	0.116	2.13014e-56	0.424603	6	0.261224	10
NNMT	1.84507e-08	0.345694	0.318	0.25	0.000488666	0.467033	5	0.573055	9
ATF7IP2	8.45414e-42	0.345628	0.566	0.579	2.23908e-37	0.438272	8	0.614251	10
SLC38A2	1.04468e-32	0.345582	0.869	0.914	2.76683e-28	0.374245	10	0.486248	10
FOXJ3	9.87684e-56	0.345064	0.617	0.497	2.61588e-51	0.396601	8	0.555767	10
BAG6	7.31932e-36	0.344795	0.664	0.641	1.93852e-31	0.35	8	0.622502	11
HLA-DOA	1.69691e-18	0.344226	0.266	0.128	4.49427e-14	0.815789	8	0.339483	8
PLD3	5.30301e-12	0.344009	0.839	0.9	1.4045e-07	0.385417	10	0.500527	11
EFEMP1	1.22228e-23	0.343908	0.414	0.21	3.2372e-19	0.434599	9	0.334086	10
DEGS1	3.13984e-23	0.343658	0.687	0.681	8.31586e-19	0.399491	8	0.606546	11
MUC21	9.07079e-10	0.343399	0.378	0.291	2.4024e-05	0.416667	7	0.599349	8
UBTD1	1.31281e-72	0.342602	0.538	0.286	3.47697e-68	0.431818	8	0.455298	10
CXCL2	1.10719e-10	0.342523	0.526	0.536	2.93239e-06	0.372093	9	0.512389	9
SLC7A6	1.95516e-40	0.342503	0.503	0.341	5.17825e-36	0.454861	8	0.6125	11
CFAP221	2.08554e-98	0.342344	0.434	0.056	5.52356e-94	0.447581	9	0.618644	6
ALCAM	2.78534e-23	0.342107	0.778	0.636	7.37698e-19	0.350562	10	0.566741	10
SLC41A1	8.29786e-54	0.34138	0.533	0.274	2.19769e-49	0.377049	7	0.468858	11
CLIC2	5.54645e-29	0.341149	0.498	0.302	1.46898e-24	0.547368	8	0.392465	9
TCEA3	7.84046e-35	0.340996	0.808	0.798	2.07655e-30	0.363636	8	0.561831	10
CCND3	8.94669e-19	0.340389	0.72	0.739	2.36953e-14	0.419903	8	0.57601	10
ANKRD11	1.60338e-24	0.339762	0.802	0.873	4.24656e-20	0.366013	10	0.5038	11
TERF2IP	1.19435e-30	0.339705	0.755	0.781	3.16324e-26	0.354167	9	0.484223	10
ZNF292	1.01339e-22	0.338589	0.699	0.646	2.68396e-18	0.3625	8	0.653705	10
NR4A1	1.04862e-23	0.338062	0.787	0.697	2.77726e-19	0.346667	7	0.470748	9
BCOR	3.9862e-43	0.337637	0.428	0.269	1.05575e-38	0.37551	6	0.560847	10
LPIN3	1.02176e-25	0.337178	0.57	0.61	2.70613e-21	0.337423	9	0.546232	10
PTMA	3.3692e-41	0.337162	0.997	0.998	8.92332e-37	0.340351	10	0.455107	11
TMEM259	4.36361e-37	0.336891	0.706	0.693	1.1557e-32	0.373762	9	0.537988	11
REV3L	8.74432e-45	0.336885	0.605	0.339	2.31593e-40	0.355491	9	0.548252	10
MLF1.00	6.0232e-40	0.336054	0.636	0.351	1.59524e-35	0.381868	10	0.608108	10
COX19	8.15861e-32	0.336005	0.57	0.626	2.16081e-27	0.374233	7	0.568939	10
WWP2	6.28836e-35	0.33564	0.502	0.389	1.66547e-30	0.404181	9	0.582217	10
FAAP20	4.24318e-64	0.33534	0.773	0.824	1.12381e-59	0.359729	9	0.513529	10
PRPF4B	1.79795e-38	0.334899	0.741	0.722	4.76186e-34	0.351415	9	0.522653	11
POLH	2.7491e-33	0.334887	0.507	0.358	7.28098e-29	0.37931	8	0.48939	10
EVI5	1.12997e-40	0.334844	0.575	0.413	2.99272e-36	0.431611	9	0.594037	10
PER3	1.18763e-72	0.334227	0.484	0.132	3.14544e-68	0.418773	7	0.510791	10
AHCYL1	4.45951e-23	0.333826	0.729	0.715	1.1811e-18	0.357314	9	0.543767	10
LTF	8.94606e-35	0.333813	0.138	0.01	2.36936e-30	0.797468	4	0.380952	4
NOP56	4.63647e-20	0.333721	0.752	0.614	1.22797e-15	0.386047	10	0.441267	11
LINC00685	1.28878e-19	0.33362	0.369	0.231	3.41334e-15	0.549763	5	0.613963	9
ARAP1	4.41159e-32	0.333617	0.535	0.533	1.16841e-27	0.424837	6	0.664591	10
TFAP2C	1.35082e-43	0.333393	0.72	0.769	3.57764e-39	0.332524	8	0.544725	10
LAMB2	8.06561e-15	0.333268	0.531	0.513	2.13618e-10	0.391447	8	0.718115	11
NBEAL1	3.05514e-52	0.33326	0.664	0.583	8.09154e-48	0.381579	9	0.580146	11
URGCP	3.39701e-23	0.333002	0.5	0.526	8.99698e-19	0.356643	8	0.621622	9
POP5	2.63828e-11	0.331971	0.465	0.496	6.98749e-07	0.406015	8	0.386819	10
PTPN14	6.49107e-25	0.331947	0.621	0.599	1.71916e-20	0.385915	8	0.664557	9
CBFA2T2	1.67483e-23	0.331647	0.521	0.443	4.43579e-19	0.38255	8	0.497326	10
NFKBIZ	5.62753e-17	0.331227	0.741	0.785	1.49045e-12	0.360849	9	0.54139	9
BFAR	2.17083e-18	0.330226	0.687	0.704	5.74946e-14	0.396947	8	0.587879	9
PIK3C2A	4.45743e-25	0.330072	0.587	0.543	1.18055e-20	0.377976	10	0.628272	11
CHD2	3.34509e-26	0.329771	0.829	0.813	8.85948e-22	0.348101	9	0.45916	11
MRPL34	4.81169e-57	0.329655	0.631	0.618	1.27438e-52	0.443213	9	0.571757	10
CREB3L1	3.00558e-95	0.329409	0.563	0.168	7.96028e-91	0.406832	7	0.585915	8
ZSWIM4	5.44607e-49	0.329205	0.407	0.167	1.44239e-44	0.360515	8	0.40625	8
TCOF1	3.9052e-26	0.329032	0.566	0.608	1.03429e-21	0.37963	8	0.542902	11
PPP1R15B	2.13273e-27	0.328961	0.621	0.675	5.64853e-23	0.371831	9	0.617275	10
MACF1	2.33288e-22	0.328813	0.767	0.758	6.17864e-18	0.353075	8	0.567855	11
AMD1	4.93313e-29	0.328611	0.785	0.642	1.30654e-24	0.378619	9	0.521418	11
MARCKSL1	2.17669e-23	0.328222	0.701	0.774	5.76495e-19	0.399002	9	0.583946	10
ZSCAN31	7.91533e-25	0.328194	0.358	0.23	2.09638e-20	0.6	6	0.592593	8
PXDC1	3.48811e-44	0.328111	0.521	0.432	9.23825e-40	0.38255	8	0.512623	9
FMO2	3.66787e-46	0.327849	0.152	0.005	9.71434e-42	0.471264	6	0.272727	5
LRP6	6.15179e-55	0.327778	0.523	0.245	1.6293e-50	0.394649	8	0.360465	9
GCC2	1.56083e-18	0.327638	0.825	0.776	4.13387e-14	0.360169	10	0.575795	10
MIDN	5.05568e-84	0.327197	0.801	0.725	1.339e-79	0.340611	9	0.462394	11
DPCR1	2.80075e-35	0.326877	0.166	0.025	7.41778e-31	0.515789	4	0.423077	6
ECI2	3.75541e-17	0.326559	0.552	0.487	9.94621e-13	0.332278	9	0.514591	11
MGEA5	5.67269e-24	0.326497	0.607	0.617	1.50241e-19	0.319885	8	0.526882	10
FADS3	2.7435e-31	0.326362	0.409	0.189	7.26617e-27	0.495726	9	0.434673	10
PARP14	1.11698e-05	0.326349	0.9	0.937	0.295832	0.36699	9	0.482287	11
SLC39A7	1.10066e-17	0.325785	0.822	0.778	2.9151e-13	0.348936	9	0.579268	11
ALDH9A1	5.69025e-18	0.325698	0.657	0.591	1.50706e-13	0.356383	7	0.549318	11
LOC284454	5.62943e-19	0.325685	0.607	0.434	1.49096e-14	0.360231	7	0.538798	9
MYO1B	6.08173e-26	0.325648	0.664	0.736	1.61075e-21	0.413158	9	0.583763	10
WDR6	6.02177e-16	0.325551	0.598	0.641	1.59486e-11	0.336257	10	0.638314	10
GIGYF1	1.41238e-81	0.324702	0.689	0.634	3.7407e-77	0.385787	9	0.48281	11
VPS53	4.49708e-23	0.324522	0.572	0.495	1.19105e-18	0.437309	8	0.552153	10
RPLP2	1.20423e-37	0.324515	0.979	0.999	3.18941e-33	0.342857	10	0.454416	11
LRRC25	2.41137e-58	0.324419	0.196	0.01	6.3865e-54	0.383929	5	0.318182	5
MYH9	9.74685e-22	0.32426	0.853	0.85	2.58145e-17	0.340164	9	0.523996	11
KPNA6	3.32495e-24	0.323399	0.865	0.919	8.80612e-20	0.345455	9	0.487616	11
SLC40A1	4.00371e-18	0.323381	0.642	0.524	1.06038e-13	0.392371	9	0.571041	10
CHAC1	9.32516e-31	0.323314	0.231	0.064	2.46977e-26	0.621212	5	0.373134	9
MPV17L2	5.63185e-29	0.323204	0.329	0.205	1.4916e-24	0.494681	9	0.461894	10
RUNX1	6.35541e-37	0.322911	0.682	0.561	1.68323e-32	0.323077	8	0.456926	9
LINC00657	3.18276e-29	0.32288	0.802	0.752	8.42953e-25	0.357298	8	0.459647	11
TUBA4A	8.7302e-13	0.322418	0.696	0.621	2.31219e-08	0.452261	8	0.387786	10
SMC4	1.49246e-23	0.32183	0.724	0.688	3.95278e-19	0.400966	9	0.52929	10
FUS	5.8512e-27	0.321446	0.888	0.923	1.54969e-22	0.34252	8	0.482528	10
TMED5	5.34145e-31	0.3211	0.633	0.546	1.41468e-26	0.403315	9	0.53125	11
RAD21	5.0399e-34	0.320923	0.752	0.807	1.33482e-29	0.348837	9	0.509988	11
KDM2A	2.65409e-55	0.320677	0.745	0.859	7.02935e-51	0.340376	10	0.511589	10
ERBB2	3.01279e-37	0.320454	0.71	0.702	7.97936e-33	0.327586	8	0.621622	11
GYLTL1B	8.34967e-44	0.320356	0.43	0.156	2.21141e-39	0.357724	6	0.597561	9
HMHA1	5.13451e-15	0.320216	0.341	0.329	1.35988e-10	0.374359	9	0.62482	9
RPRD2	4.47039e-46	0.3199	0.631	0.548	1.18398e-41	0.33241	8	0.645887	10
CDK10	4.95911e-36	0.319733	0.493	0.52	1.31342e-31	0.485816	9	0.524635	10
LRRC75B	2.98114e-38	0.319199	0.306	0.102	7.89554e-34	0.474286	7	0.506977	8
PMEPA1	1.1226e-28	0.318631	0.61	0.633	2.9732e-24	0.355301	8	0.649438	9
EP300	1.046e-34	0.318453	0.633	0.542	2.77034e-30	0.359116	10	0.675416	10
ZMYND8	8.1867e-26	0.317795	0.638	0.515	2.16825e-21	0.380822	8	0.547378	11
SEC63	8.8125e-28	0.317326	0.822	0.733	2.33399e-23	0.348936	9	0.609061	11
RGL3	1.95122e-36	0.316865	0.316	0.129	5.1678e-32	0.337017	7	0.703297	9
PRICKLE1	1.76944e-83	0.316849	0.355	0.04	4.68636e-79	0.546798	6	0.317647	8
SGK1	1.01904e-18	0.316671	0.619	0.472	2.69892e-14	0.344633	7	0.435176	10
BAZ2B	8.77107e-25	0.3164	0.673	0.681	2.32302e-20	0.418182	8	0.599861	11
TEAD3	1.4343e-28	0.316381	0.463	0.511	3.79875e-24	0.320755	8	0.605385	9
RBBP5	7.19086e-25	0.31625	0.65	0.699	1.9045e-20	0.376344	9	0.593898	10
MRPL4	3.37604e-40	0.315717	0.638	0.667	8.94145e-36	0.410959	9	0.473348	10
ARL13B	1.36574e-60	0.31566	0.514	0.202	3.61715e-56	0.445578	9	0.428571	10
SRRM1	2.71993e-34	0.315507	0.888	0.916	7.20373e-30	0.348425	9	0.490937	10
ADNP	2.50509e-13	0.315448	0.799	0.809	6.63472e-09	0.343545	10	0.545721	10
RBM25	7.58608e-28	0.314245	0.865	0.859	2.00917e-23	0.371717	8	0.476269	10
POGZ	7.80431e-26	0.313195	0.649	0.588	2.06697e-21	0.342318	8	0.633065	10
EVA1A	7.47163e-75	0.313032	0.423	0.084	1.97886e-70	0.392562	8	0.327684	9
INPP5B	1.51916e-34	0.31259	0.456	0.284	4.02348e-30	0.440613	7	0.506667	10
PURB	1.28623e-38	0.312557	0.64	0.606	3.40658e-34	0.349727	7	0.629108	10
ATP6V0D1	4.67118e-26	0.312494	0.792	0.836	1.23716e-21	0.342163	10	0.5173	10
PALM3	2.07053e-48	0.312472	0.364	0.129	5.4838e-44	0.423077	6	0.823529	6
PRDM16	2.67943e-109	0.312373	0.439	0.051	7.09646e-105	0.418327	6	0.203704	11
UNC13B	1.38709e-25	0.312025	0.432	0.305	3.67372e-21	0.34413	8	0.74028	10
CPAMD8	2.81219e-46	0.31165	0.435	0.222	7.44808e-42	0.429719	8	0.865385	8
HNRNPU-AS1	2.43176e-22	0.311182	0.455	0.422	6.44052e-18	0.311538	8	0.586981	11
PAPD5	1.377e-26	0.310912	0.5	0.429	3.64697e-22	0.377622	7	0.513812	10
HSH2D	4.51552e-36	0.310856	0.365	0.459	1.19593e-31	0.507177	9	0.539814	9
SNX5	5.57601e-27	0.310772	0.747	0.675	1.47681e-22	0.360656	9	0.491216	10
GGCX	3.09717e-22	0.310741	0.717	0.745	8.20286e-18	0.397561	8	0.535964	10
RERE	3.45511e-45	0.310399	0.755	0.606	9.15085e-41	0.354167	7	0.535575	10
CENPBD1P1	5.538e-24	0.310142	0.36	0.36	1.46674e-19	0.417476	7	0.510526	10
APOD	1.32041e-51	0.309683	0.273	0.555	3.49711e-47	0.326923	8	0.570085	10
PLEKHG4B	8.15619e-60	0.309581	0.316	0.058	2.16017e-55	0.657459	7	0.803279	7
SARS	3.7121e-14	0.309398	0.785	0.757	9.8315e-10	0.356347	10	0.469925	11
FN1	2.56536e-25	0.309235	0.283	0.128	6.79436e-21	0.703704	8	0.402214	10
CAMK1D	7.05391e-48	0.308581	0.427	0.206	1.86823e-43	0.540984	8	0.380184	10
TIPARP	9.81264e-21	0.308561	0.661	0.596	2.59888e-16	0.338624	9	0.43949	10
KHNYN	1.00856e-23	0.308469	0.517	0.532	2.67117e-19	0.408784	8	0.634255	11
PRKCZ	1.77573e-28	0.308442	0.481	0.401	4.70302e-24	0.516364	6	0.44497	10
ZDHHC16	2.68666e-21	0.307965	0.626	0.606	7.11563e-17	0.346369	9	0.541471	11
PABPC4	4.37818e-21	0.307722	0.706	0.618	1.15956e-16	0.336634	9	0.579432	9
PTPN12	7.32103e-36	0.30756	0.645	0.59	1.93897e-31	0.395664	8	0.634538	9
FABP3	3.24735e-29	0.307062	0.247	0.091	8.60061e-25	0.41844	6	0.712042	8
HIP1	7.29245e-52	0.307056	0.479	0.183	1.9314e-47	0.310219	8	0.364341	11
LIFR	7.40539e-35	0.307026	0.491	0.45	1.96132e-30	0.448399	7	0.746048	9
IKBKB	1.52319e-33	0.307009	0.469	0.535	4.03418e-29	0.485075	9	0.596631	10
GALNT11	2.12209e-23	0.306797	0.629	0.557	5.62036e-19	0.425	8	0.684255	10
AKR7A2	9.11942e-22	0.306687	0.729	0.835	2.41528e-17	0.369305	9	0.535187	11
GPATCH8	2.43611e-22	0.306515	0.657	0.659	6.45203e-18	0.37766	8	0.534532	10
HERC1	7.77258e-28	0.305695	0.517	0.426	2.05857e-23	0.385135	6	0.602892	10
PSMA3-AS1	1.02302e-32	0.305364	0.769	0.768	2.70947e-28	0.320455	9	0.539506	10
MDN1	1.73686e-33	0.305073	0.463	0.257	4.60007e-29	0.411321	7	0.51845	10
SRSF5	5.28809e-24	0.305042	0.9	0.909	1.40055e-19	0.353398	10	0.495308	11
BOD1L1	2.06818e-17	0.30478	0.701	0.635	5.47758e-13	0.356608	7	0.608955	10
MMP15	1.1628e-63	0.304645	0.526	0.357	3.07967e-59	0.38206	8	0.796813	9
MYO9B	6.82194e-33	0.304641	0.427	0.244	1.80679e-28	0.352459	7	0.449416	10
IRX5	2.18863e-60	0.304635	0.486	0.166	5.79659e-56	0.316547	7	0.665714	10
RPS6KA1	5.73796e-30	0.304431	0.531	0.367	1.5197e-25	0.358553	8	0.467097	10
ELOVL1	7.82493e-30	0.304219	0.757	0.844	2.07243e-25	0.34873	9	0.530337	11
ATP6V0E2	6.54662e-19	0.304059	0.414	0.434	1.73387e-14	0.556962	9	0.53821	11
GADD45GIP1	3.10663e-39	0.304022	0.778	0.897	8.22792e-35	0.388764	9	0.489688	11
PPP1R9A	6.68139e-09	0.303944	0.582	0.503	0.000176957	0.381381	8	0.790763	10
KANSL1	9.20742e-35	0.303327	0.608	0.468	2.43859e-30	0.37069	9	0.474164	10
RNF40	2.94614e-34	0.302972	0.596	0.614	7.80285e-30	0.363636	7	0.634467	10
GCDH	2.13486e-27	0.302654	0.379	0.326	5.65417e-23	0.364055	6	0.653566	10
COPA	3.01787e-21	0.302625	0.848	0.854	7.99284e-17	0.329897	9	0.530261	11
MASTL	9.53015e-25	0.302516	0.476	0.445	2.52406e-20	0.367647	7	0.523962	10
JOSD2	9.68622e-38	0.302224	0.42	0.62	2.5654e-33	0.370833	9	0.407039	10
OAZ2	4.39056e-45	0.302203	0.659	0.798	1.16284e-40	0.387268	9	0.52347	11
MYCBP2	3.92963e-25	0.30177	0.547	0.592	1.04076e-20	0.421725	8	0.603683	10
NFIB	2.78576e-17	0.301637	0.75	0.627	7.37809e-13	0.361305	10	0.674735	10
LPIN2	9.48074e-16	0.301498	0.675	0.623	2.51097e-11	0.388601	9	0.705479	11
PLK3	3.63614e-11	0.301433	0.451	0.315	9.63031e-07	0.333333	8	0.637594	8
CCDC88C	6.9557e-26	0.300592	0.46	0.457	1.84222e-21	0.38403	8	0.559129	9
WFS1	2.51222e-19	0.300399	0.392	0.297	6.65361e-15	0.491071	9	0.636364	9
SNHG16	1.15858e-26	0.300347	0.722	0.704	3.06849e-22	0.37046	9	0.428956	10
JADE1	1.65115e-17	0.300264	0.379	0.255	4.37307e-13	0.387097	7	0.612663	10
BCLAF1	1.79744e-19	0.300103	0.823	0.816	4.76051e-15	0.356688	9	0.525	11
PRR3	1.18027e-39	0.299745	0.381	0.161	3.12593e-35	0.408257	6	0.514706	9
SNRNP200	2.70989e-15	0.299369	0.734	0.734	7.17715e-11	0.383333	8	0.582418	11
IL6	3.8755e-15	0.299335	0.152	0.049	1.02643e-10	0.54023	4	0.432692	7
WWC1	7.00493e-26	0.299242	0.456	0.569	1.85525e-21	0.51341	8	0.735221	9
LINC00674	2.19303e-15	0.299163	0.83	0.867	5.80825e-11	0.317895	10	0.520788	11
ZKSCAN1	3.58999e-07	0.299067	0.776	0.768	0.00950809	0.331081	10	0.588017	11
ODF2L	7.52166e-30	0.299057	0.65	0.686	1.99211e-25	0.36828	10	0.436766	10
NPIPB15	8.45299e-29	0.29892	0.388	0.328	2.23878e-24	0.486486	6	0.620839	9
ALDH6A1	1.41256e-26	0.298534	0.708	0.683	3.74116e-22	0.353086	8	0.589174	10
PITHD1	9.1424e-24	0.298464	0.687	0.685	2.42137e-19	0.37659	8	0.51108	10
INADL	4.17797e-19	0.298435	0.745	0.734	1.10654e-14	0.36385	9	0.588882	11
EMB	1.30589e-35	0.298282	0.449	0.183	3.45866e-31	0.420233	9	0.316062	11
RPL21	1.59112e-13	0.298236	0.942	0.99	4.21408e-09	0.326531	10	0.458812	11
NR6A1	1.86711e-28	0.297598	0.364	0.378	4.94503e-24	0.360577	7	0.557644	11
ARFGAP1	2.64334e-30	0.297584	0.444	0.495	7.00088e-26	0.322835	6	0.608821	10
ZC3H11A	2.16004e-25	0.297584	0.757	0.776	5.72085e-21	0.385681	8	0.5489	10
USP7	9.99521e-25	0.297536	0.72	0.745	2.64723e-20	0.36165	10	0.547074	10
RASL11B	1.95008e-26	0.29717	0.192	0.042	5.16479e-22	0.572727	6	0.865169	6
ZSCAN18	2.27165e-22	0.297112	0.374	0.212	6.01647e-18	0.5	6	0.805804	8
SLC25A45	8.73506e-26	0.296898	0.369	0.29	2.31348e-21	0.50237	8	0.599018	9
EIF3G	2.77385e-37	0.296877	0.769	0.818	7.34653e-33	0.368182	8	0.513043	11
CES3	6.88657e-53	0.296691	0.191	0.011	1.82391e-48	0.853211	6	0.347826	5
LOC100131564	2.8599e-12	0.296576	0.399	0.361	7.57444e-08	0.381579	9	0.662286	10
TMEM30A	2.26869e-32	0.296496	0.71	0.628	6.00863e-28	0.364532	9	0.609057	11
LRRC75A-AS1	1.50304e-27	0.296353	0.792	0.906	3.9808e-23	0.335541	10	0.496335	11
CCDC64B	8.59395e-25	0.296062	0.64	0.658	2.27611e-20	0.338798	10	0.656813	10
ERBB3	3.50961e-06	0.296016	0.788	0.769	0.0929521	0.341463	9	0.580506	10
YOD1	3.1713e-16	0.295879	0.386	0.378	8.3992e-12	0.452489	8	0.553325	9
GPR108	8.13598e-32	0.295737	0.617	0.656	2.15481e-27	0.413598	9	0.572977	11
C11orf71	1.63422e-24	0.29567	0.442	0.457	4.32824e-20	0.395257	9	0.680166	10
PDXK	5.38159e-14	0.295485	0.841	0.912	1.42531e-09	0.351351	10	0.494802	10
SESN2	2.13714e-11	0.295389	0.329	0.198	5.66022e-07	0.361702	6	0.466507	9
C10orf32	3.04024e-39	0.295127	0.547	0.631	8.05209e-35	0.408946	9	0.579699	11
TPPP	1.10348e-32	0.295071	0.306	0.119	2.92257e-28	0.428571	6	0.736	8
ANK3	1.39839e-30	0.295012	0.519	0.561	3.70363e-26	0.441077	9	0.543074	11
TNNC1	1.56701e-41	0.294992	0.337	0.209	4.15022e-37	0.528497	8	0.907029	6
ATF7	9.20201e-47	0.294957	0.633	0.617	2.43715e-42	0.403315	8	0.604919	10
CSRNP1	1.15447e-47	0.294199	0.572	0.486	3.05761e-43	0.314985	6	0.543415	10
MYO10	7.25679e-39	0.294141	0.591	0.719	1.92196e-34	0.357988	7	0.523747	11
SHMT1	1.96876e-21	0.293886	0.446	0.324	5.21427e-17	0.435294	8	0.475146	10
C1orf210	9.21242e-26	0.293786	0.621	0.566	2.43991e-21	0.369014	8	0.742881	11
TSC22D1	6.41536e-17	0.293749	0.759	0.852	1.69911e-12	0.345622	10	0.523094	11
ZFHX3	1.0844e-33	0.293455	0.64	0.484	2.87203e-29	0.379781	9	0.607843	10
FBXO42	5.03617e-18	0.292809	0.439	0.363	1.33383e-13	0.478088	6	0.603133	10
ATF7IP	8.03883e-26	0.292787	0.622	0.679	2.12908e-21	0.404494	8	0.565339	10
ARHGEF2	2.95548e-49	0.292679	0.545	0.332	7.82759e-45	0.355769	8	0.727143	10
DSTNP2	4.59311e-26	0.292652	0.432	0.324	1.21648e-21	0.465587	8	0.727672	11
CTF1	3.58052e-47	0.29263	0.404	0.372	9.48302e-43	0.463203	7	0.852041	10
NEDD8	7.08758e-38	0.292302	0.879	0.97	1.87714e-33	0.353877	8	0.466015	11
METRN	4.54396e-17	0.292001	0.659	0.646	1.20347e-12	0.371353	9	0.68672	11
ARHGAP35	3.46136e-33	0.29188	0.589	0.553	9.16741e-29	0.362018	7	0.531277	11
WWC3	1.46899e-25	0.29187	0.497	0.532	3.89062e-21	0.397887	8	0.674398	9
LZTS3	9.7429e-37	0.291828	0.402	0.305	2.58041e-32	0.421739	8	0.857143	9
ECM1	6.70537e-17	0.291584	0.14	0.075	1.77592e-12	0.625	5	0.528302	8
ARHGAP24	1.88832e-73	0.291489	0.383	0.072	5.0012e-69	0.488584	5	0.263158	9
RPS6KA3	3.32937e-31	0.291362	0.603	0.701	8.81784e-27	0.402899	8	0.633536	10
PPP4R3A	4.56153e-25	0.291162	0.628	0.595	1.20812e-20	0.384401	7	0.644338	9
CHD6	9.03834e-36	0.290577	0.626	0.463	2.39381e-31	0.393855	7	0.459016	11
C14orf159	5.24881e-15	0.290397	0.512	0.487	1.39015e-10	0.406143	7	0.608569	10
AGAP3	1.80814e-18	0.290357	0.455	0.469	4.78887e-14	0.396154	7	0.633333	10
SMAP1	8.2008e-49	0.289727	0.685	0.61	2.17198e-44	0.433673	9	0.692068	10
ZBTB16	8.5761e-34	0.289593	0.194	0.03	2.27138e-29	0.495495	5	0.484375	8
CNKSR1	2.99473e-27	0.289334	0.451	0.495	7.93155e-23	0.348837	8	0.612656	10
RPL23	0.00056737	0.289285	0.983	0.997	1	0.338078	10	0.455756	11
DHRS7B	3.46347e-18	0.288724	0.42	0.305	9.17301e-14	0.4125	8	0.513219	11
ABCA7	1.54929e-19	0.288701	0.421	0.28	4.10329e-15	0.385892	9	0.567797	10
RPL37A	7.13126e-41	0.288685	0.97	1	1.88871e-36	0.347748	10	0.454459	11
CYP27A1	2.93503e-18	0.287713	0.292	0.229	7.77344e-14	0.42515	8	0.661826	11
ZHX3	2.99957e-34	0.287636	0.353	0.144	7.94436e-30	0.405941	7	0.375	10
RPAIN	5.40091e-29	0.287554	0.614	0.56	1.43043e-24	0.367521	9	0.436918	10
CDC34	4.26519e-38	0.286711	0.531	0.54	1.12963e-33	0.404605	7	0.509219	10
RANBP2	1.00241e-22	0.28652	0.713	0.674	2.65488e-18	0.365196	9	0.577356	11
CYP4Z2P	3.86069e-26	0.286426	0.353	0.206	1.0225e-21	0.440594	6	0.93318	7
NCOR1	5.52733e-18	0.286413	0.764	0.76	1.46391e-13	0.336384	10	0.534956	10
C6orf89	7.02264e-21	0.286211	0.692	0.686	1.85995e-16	0.35101	9	0.599585	11
NEU1	1.07261e-17	0.285512	0.708	0.734	2.84079e-13	0.37284	7	0.590058	11
N4BP1	8.71637e-30	0.285454	0.64	0.687	2.30853e-25	0.412568	9	0.541436	10
LUC7L	7.71525e-39	0.28523	0.617	0.547	2.04338e-34	0.365439	9	0.52513	10
MAP2K2	5.62593e-30	0.285164	0.743	0.781	1.49003e-25	0.369412	9	0.533981	10
RPS18	8.66633e-27	0.285081	0.984	0.999	2.29528e-22	0.344583	10	0.454675	11
SLC9A5	6.51629e-39	0.285015	0.238	0.053	1.72584e-34	0.551471	5	0.303571	8
SHANK2	2.2214e-40	0.284784	0.523	0.274	5.88337e-36	0.411371	8	0.712803	10
ZNF75A	1.76741e-27	0.284699	0.369	0.437	4.68098e-23	0.412322	7	0.667752	10
SLC22A23	1.95096e-27	0.284316	0.372	0.318	5.16712e-23	0.352113	7	0.602985	10
BCAT2	1.38649e-25	0.284168	0.58	0.411	3.67211e-21	0.394578	7	0.486736	10
ESRP2	3.94999e-23	0.283886	0.448	0.461	1.04615e-18	0.398438	8	0.647119	10
PTRF	5.12847e-35	0.283227	0.51	0.239	1.35828e-30	0.380137	8	0.507937	11
CLOCK	1.47481e-31	0.283022	0.521	0.592	3.90604e-27	0.342282	7	0.623699	10
RN7SK	1.77269e-45	0.282793	0.715	0.432	4.69497e-41	0.420538	9	0.570801	10
MIR3654	4.71345e-145	0.282785	0.755	0.904	1.24836e-140	0.386574	9	0.480336	11
KLF13	4.00161e-66	0.282626	0.657	0.417	1.05983e-61	0.37766	8	0.481818	10
FTO	3.70767e-24	0.282486	0.411	0.42	9.81975e-20	0.395745	9	0.641084	10
XIAP	1.42714e-15	0.282311	0.832	0.848	3.77978e-11	0.348739	10	0.533259	11
MTCH1	1.55025e-36	0.282275	0.843	0.927	4.10583e-32	0.363071	9	0.485685	10
DAGLB	9.52545e-29	0.282239	0.512	0.483	2.52281e-24	0.392491	9	0.70265	10
IFRD1	8.4333e-20	0.282215	0.619	0.569	2.23356e-15	0.353107	8	0.482068	10
TAOK2	1.33536e-46	0.28213	0.509	0.298	3.5367e-42	0.38488	8	0.630573	10
SFTA1P	1.2434e-64	0.281846	0.386	0.085	3.29314e-60	0.538462	6	0.519553	9
FARP1	4.20342e-39	0.281807	0.547	0.532	1.11328e-34	0.428115	9	0.742424	10
MYEOV2	6.25248e-38	0.281786	0.752	0.943	1.65597e-33	0.395349	9	0.479638	11
SLC47A1	2.07919e-51	0.28154	0.226	0.025	5.50673e-47	0.751938	5	0.711538	4
RGL2	4.05864e-24	0.281321	0.538	0.55	1.07493e-19	0.376623	7	0.624138	10
RNF212	2.50517e-37	0.281249	0.411	0.17	6.63496e-33	0.391489	8	0.490251	9
RBMX	5.87536e-10	0.28124	0.869	0.88	1.55609e-05	0.34004	9	0.48222	11
IGFLR1	8.29819e-24	0.28057	0.343	0.256	2.19777e-19	0.505102	9	0.494444	10
PHACTR4	4.10616e-24	0.280112	0.823	0.809	1.08752e-19	0.358811	9	0.474795	11
DDX18	5.74689e-25	0.279863	0.825	0.872	1.52206e-20	0.370763	9	0.515778	10
ABCF1	2.86649e-15	0.279828	0.841	0.863	7.5919e-11	0.361746	9	0.507692	11
SOCS7	2.92232e-17	0.279745	0.346	0.29	7.73977e-13	0.449495	7	0.623568	10
ALKBH4	6.57477e-24	0.279553	0.281	0.322	1.74133e-19	0.391304	7	0.617084	10
ATP5D	4.24708e-24	0.279281	0.795	0.917	1.12484e-19	0.391209	9	0.486808	11
ZNF335	8.69026e-29	0.279201	0.421	0.278	2.30162e-24	0.315353	9	0.486348	10
B3GNT7	1.10498e-31	0.278748	0.601	0.776	2.92655e-27	0.494186	9	0.569071	11
ARID4B	3.42128e-21	0.278732	0.851	0.851	9.06127e-17	0.351129	9	0.525084	11
MAGEH1	5.50158e-36	0.278622	0.323	0.147	1.45709e-31	0.389189	7	0.404531	10
FLYWCH2	4.02323e-66	0.278621	0.577	0.623	1.06555e-61	0.312121	8	0.563595	11
LIME1	1.4861e-33	0.278608	0.308	0.248	3.93595e-29	0.590909	5	0.770992	8
TMEM208	1.67896e-28	0.278567	0.76	0.881	4.44671e-24	0.36092	10	0.510501	11
C21orf2	1.66068e-22	0.278499	0.449	0.323	4.39832e-18	0.346304	8	0.469897	10
ESRP1	1.67247e-23	0.278442	0.612	0.672	4.42953e-19	0.311429	9	0.561044	10
FAM65C	9.68395e-34	0.278414	0.22	0.064	2.56479e-29	0.507937	6	0.338235	7
MRPS18B	5.38782e-15	0.27816	0.809	0.87	1.42696e-10	0.339093	9	0.519084	10
LAMA3	5.22623e-15	0.277278	0.465	0.497	1.38417e-10	0.5	8	0.689228	8
ZNF83	1.34437e-25	0.277194	0.339	0.422	3.56055e-21	0.453608	8	0.686517	10
ZNF362	3.58126e-50	0.277073	0.577	0.558	9.48498e-46	0.390909	8	0.642857	10
SMG5	2.18459e-25	0.277025	0.601	0.717	5.78589e-21	0.363372	9	0.606742	11
RBL2	2.14362e-20	0.276996	0.615	0.615	5.67738e-16	0.403409	10	0.648419	10
SIX1	2.97709e-29	0.276736	0.407	0.352	7.88483e-25	0.55794	9	0.40027	10
CYFIP2	1.12219e-54	0.276694	0.35	0.076	2.97212e-50	0.485	7	0.360248	10
THRAP3	1.61726e-14	0.276668	0.921	0.962	4.28333e-10	0.341556	9	0.470414	10
GGT1	1.70959e-15	0.276482	0.393	0.262	4.52786e-11	0.457778	7	0.614828	7
PPARGC1A	1.12661e-41	0.275979	0.168	0.013	2.98383e-37	0.489583	6	0.296296	8
MRPS21	1.74359e-41	0.275904	0.855	0.948	4.6179e-37	0.353783	10	0.4745	11
KLHL35	3.51302e-35	0.275895	0.32	0.121	9.30423e-31	0.644809	7	0.486275	9
GAA	3.02407e-21	0.275831	0.462	0.457	8.00924e-17	0.507576	8	0.429907	10
FXR2	2.23413e-29	0.275801	0.337	0.222	5.91709e-25	0.419689	6	0.529915	9
BRD1	7.86799e-27	0.275648	0.358	0.322	2.08384e-22	0.409756	8	0.7	10
SAT2	1.79866e-31	0.275471	0.458	0.251	4.76374e-27	0.381679	8	0.362949	10
ROS1	4.93332e-49	0.275423	0.334	0.076	1.30659e-44	0.565445	7	0.465839	9
TPR	1.00008e-14	0.27497	0.871	0.855	2.64872e-10	0.359438	8	0.528564	11
KTN1	1.28685e-18	0.274578	0.92	0.964	3.40823e-14	0.328897	10	0.469257	10
CCDC92	2.58826e-42	0.274439	0.455	0.332	6.855e-38	0.392308	8	0.626248	10
NRD1	5.52012e-19	0.274342	0.818	0.828	1.462e-14	0.354701	9	0.530355	11
GPBP1L1	8.83355e-32	0.273618	0.642	0.641	2.33957e-27	0.340599	8	0.621762	10
AARD	3.45421e-95	0.273196	0.304	0.014	9.14848e-91	0.431034	6	0.62069	6
ZNF692	2.0524e-18	0.273176	0.358	0.324	5.43579e-14	0.468293	7	0.644737	9
YBX1	3.9871e-30	0.273168	0.928	0.977	1.05598e-25	0.355932	9	0.464823	11
ZNF608	1.12095e-26	0.273063	0.386	0.255	2.96883e-22	0.402715	8	0.728119	7
PNP	1.74007e-10	0.272976	0.472	0.436	4.60856e-06	0.322222	8	0.373913	10
GABARAP	8.33134e-26	0.272867	0.9	0.95	2.20656e-21	0.341748	10	0.477545	11
GRB7	1.58148e-18	0.27275	0.547	0.529	4.18855e-14	0.357827	8	0.470852	10
PHF3	1.30825e-19	0.272693	0.638	0.643	3.46489e-15	0.394521	9	0.605748	10
SOCS3	5.85381e-23	0.272528	0.699	0.766	1.55038e-18	0.3725	7	0.521981	11
ADGRG1	1.46593e-24	0.272449	0.596	0.611	3.88251e-20	0.390029	8	0.54736	11
FNIP1	9.53978e-37	0.271722	0.601	0.746	2.52661e-32	0.380814	10	0.514304	10
SNHG1	1.17113e-24	0.271707	0.474	0.299	3.10173e-20	0.490775	8	0.401587	10
SPG7	1.60286e-16	0.271601	0.584	0.676	4.24519e-12	0.437126	8	0.607719	10
C5orf42	2.39772e-27	0.271599	0.542	0.495	6.35035e-23	0.332258	9	0.665709	10
VASN	4.11563e-34	0.27141	0.603	0.557	1.09002e-29	0.446377	9	0.778723	9
PURA	3.69719e-38	0.271293	0.573	0.67	9.792e-34	0.359756	8	0.625884	10
MPZL3	9.37515e-23	0.271193	0.545	0.632	2.48301e-18	0.445513	9	0.630158	10
MRPS6	2.39467e-54	0.271123	0.724	0.866	6.34227e-50	0.338164	10	0.503834	11
NUDT9	2.37757e-46	0.270991	0.483	0.671	6.29698e-42	0.543478	9	0.565371	10
ALOX15B	2.51807e-16	0.270516	0.178	0.055	6.66911e-12	0.843137	4	0.391304	9
RSBN1	2.33208e-45	0.270185	0.572	0.343	6.1765e-41	0.406728	9	0.506906	10
CSDE1	1.81071e-13	0.270002	0.801	0.786	4.79566e-09	0.39083	8	0.563329	10
SETD2	2.82102e-23	0.269612	0.545	0.568	7.47146e-19	0.391026	7	0.616541	10
LRRC37A4P	5.85593e-20	0.268816	0.262	0.201	1.55094e-15	0.566667	8	0.455189	10
RGL1	2.62503e-47	0.268737	0.395	0.171	6.95238e-43	0.429204	7	0.720222	11
GOLGA4	2.07189e-13	0.268699	0.844	0.847	5.48741e-09	0.356108	9	0.530795	10
DUSP6	4.44807e-08	0.268558	0.481	0.344	0.00117807	0.381818	7	0.566116	11
PIFO	1.09792e-28	0.26851	0.206	0.043	2.90783e-24	0.508475	9	0.666667	7
RYBP	4.05823e-41	0.268324	0.484	0.51	1.07482e-36	0.33213	8	0.63907	10
CNPPD1	2.22192e-36	0.268231	0.605	0.605	5.88475e-32	0.401734	8	0.621961	10
SLC5A3	3.001e-14	0.268069	0.488	0.454	7.94815e-10	0.412186	8	0.415449	10
LINC01000	1.7578e-18	0.268065	0.565	0.56	4.65554e-14	0.386997	9	0.568163	10
MYH10	6.37256e-25	0.26801	0.476	0.394	1.68777e-20	0.352941	7	0.717548	10
ZC3H6	5.37772e-52	0.26778	0.554	0.413	1.42429e-47	0.37224	9	0.724138	11
RSF1	1.02784e-23	0.267622	0.743	0.745	2.72225e-19	0.383529	9	0.541985	11
CPQ	9.53029e-44	0.267567	0.36	0.114	2.5241e-39	0.330097	8	0.369295	10
KRI1	5.18572e-12	0.26742	0.378	0.267	1.37344e-07	0.435185	7	0.42984	10
TNRC18	1.35236e-40	0.267415	0.441	0.342	3.58173e-36	0.34127	7	0.760388	10
COL6A1	9.42848e-14	0.267406	0.448	0.346	2.49713e-09	0.359375	9	0.621399	9
RCC2	4.40452e-24	0.267362	0.71	0.78	1.16654e-19	0.337438	8	0.530699	10
PTPN1	5.81144e-30	0.267183	0.628	0.672	1.53916e-25	0.320334	8	0.491179	11
RPS3	2.68115e-15	0.266996	0.986	0.997	7.10101e-11	0.343972	10	0.455756	11
DAND5	2.87291e-22	0.266895	0.122	0.02	7.60889e-18	0.628571	6	0.52381	6
PCNT	1.00351e-14	0.266587	0.446	0.366	2.65781e-10	0.317647	9	0.459845	10
C19orf66	3.61743e-22	0.266477	0.39	0.251	9.58077e-18	0.55157	7	0.47448	10
SIGIRR	2.79321e-23	0.266411	0.598	0.641	7.39781e-19	0.307018	10	0.54142	10
DHRS4-AS1	2.7702e-32	0.266227	0.402	0.35	7.33688e-28	0.482609	7	0.695535	10
SNORD99	8.32041e-30	0.266218	0.5	0.342	2.20366e-25	0.346154	8	0.389736	9
SLC22A3	8.94436e-94	0.266125	0.425	0.057	2.36891e-89	0.477366	7	0.46281	8
PCLO	2.87858e-18	0.266123	0.409	0.346	7.62393e-14	0.448718	7	0.736626	10
RPL26	1.91941e-33	0.266104	0.935	0.981	5.08355e-29	0.336449	10	0.461315	11
TULP2	6.29521e-36	0.265998	0.283	0.084	1.66729e-31	0.450617	8	0.393258	7
DSTYK	3.90518e-16	0.265701	0.446	0.347	1.03429e-11	0.368627	7	0.57377	10
FZD2	2.70779e-52	0.26569	0.206	0.018	7.17157e-48	0.525424	5	0.333333	8
ZC3H13	5.56887e-25	0.265548	0.593	0.725	1.47491e-20	0.433628	8	0.59281	10
MATR3	1.57182e-16	0.265457	0.864	0.893	4.16296e-12	0.354251	10	0.501062	11
C3orf58	1.95391e-30	0.265229	0.329	0.403	5.17494e-26	0.409574	8	0.501176	10
CBX4	5.25702e-66	0.265071	0.607	0.376	1.39232e-61	0.360231	8	0.463476	9
ARID5B	1.06264e-13	0.265013	0.689	0.699	2.81439e-09	0.375635	8	0.503051	10
TUBB	1.10558e-13	0.264924	0.867	0.851	2.92813e-09	0.366935	10	0.467113	11
LOC643441	6.54236e-80	0.264835	0.316	0.028	1.73274e-75	0.447514	6	0.864407	4
SLC39A8	5.92993e-50	0.264647	0.542	0.21	1.57054e-45	0.416129	8	0.376975	10
ZBTB4	5.41551e-40	0.264611	0.514	0.37	1.4343e-35	0.414966	7	0.665813	10
RHOBTB2	3.77327e-21	0.264579	0.358	0.353	9.9935e-17	0.395122	7	0.715436	10
KDM6B	1.58578e-46	0.264455	0.624	0.403	4.19993e-42	0.338936	9	0.487059	10
ADPRHL2	1.93493e-20	0.264351	0.563	0.65	5.12466e-16	0.39441	8	0.535376	11
ZC3H4	1.90604e-39	0.263931	0.643	0.639	5.04815e-35	0.36413	9	0.54343	11
BRD4	1.91077e-54	0.263722	0.71	0.622	5.06068e-50	0.366995	9	0.50686	11
CBR3-AS1	1.17992e-37	0.26355	0.479	0.513	3.12503e-33	0.29562	9	0.575786	11
IVD	1.83211e-17	0.263528	0.554	0.397	4.85234e-13	0.375394	7	0.390681	10
SYVN1	2.79793e-77	0.263479	0.698	0.783	7.41031e-73	0.368421	7	0.570563	11
ZNF593	3.89225e-29	0.2634	0.71	0.837	1.03086e-24	0.366995	9	0.505949	11
CCDC101	1.24318e-24	0.263105	0.458	0.386	3.29255e-20	0.423664	7	0.57371	10
ANKS1A	4.33118e-21	0.262593	0.397	0.374	1.14711e-16	0.370044	9	0.647208	11
ZNF814	4.96234e-19	0.262327	0.378	0.234	1.31428e-14	0.351852	7	0.469636	10
EIF5A	1.55371e-33	0.262296	0.892	0.937	4.115e-29	0.360784	10	0.47419	11
ANKH	3.3829e-23	0.262087	0.301	0.265	8.95961e-19	0.494186	8	0.60644	10
MPHOSPH8	8.65352e-35	0.261884	0.629	0.706	2.29188e-30	0.458333	9	0.585628	10
SAFB	7.9938e-22	0.261851	0.58	0.644	2.11716e-17	0.36747	9	0.578792	10
ELL2	3.85116e-51	0.261642	0.54	0.767	1.01998e-46	0.346278	7	0.528757	10
ITGB6	1.61939e-17	0.261504	0.579	0.559	4.28896e-13	0.444109	9	0.430874	10
PPP1R13B	1.02688e-40	0.261414	0.566	0.505	2.7197e-36	0.351852	8	0.545028	10
STEAP3	2.43887e-25	0.261076	0.451	0.238	6.45936e-21	0.430233	7	0.307385	11
C6orf106	5.31728e-23	0.260763	0.675	0.668	1.40828e-18	0.365285	9	0.558949	10
HERC2P2	7.89392e-38	0.260747	0.453	0.271	2.0907e-33	0.451737	8	0.421329	10
TRADD	1.54979e-26	0.260634	0.706	0.768	4.10462e-22	0.376238	9	0.576282	11
MAGI1	1.57303e-18	0.260502	0.493	0.362	4.16616e-14	0.404255	8	0.73822	10
RANBP10	2.33161e-21	0.260417	0.365	0.241	6.17526e-17	0.349282	7	0.612205	10
USE1	3.89e-33	0.260267	0.449	0.41	1.03027e-28	0.424125	9	0.462428	10
LIMS1	8.44153e-29	0.259699	0.598	0.729	2.23574e-24	0.426901	9	0.579974	10
TOMM20	4.83948e-33	0.259612	0.825	0.882	1.28174e-28	0.351695	9	0.512628	11
MTF2	1.04567e-13	0.259558	0.528	0.428	2.76947e-09	0.400662	9	0.433001	10
ASXL1	3.93555e-28	0.259481	0.523	0.4	1.04233e-23	0.394649	8	0.525504	10
ALKBH7	3.10529e-38	0.25937	0.61	0.68	8.22436e-34	0.398281	8	0.573222	11
POU3F1	6.49716e-43	0.25924	0.241	0.044	1.72077e-38	0.463768	6	0.666667	4
ST3GAL1	2.05881e-17	0.259145	0.376	0.431	5.45277e-13	0.325581	8	0.50495	9
ROGDI	3.62264e-56	0.25903	0.538	0.624	9.59455e-52	0.392857	9	0.611238	10
ERRFI1	1.54201e-11	0.258905	0.752	0.795	4.08401e-07	0.390698	10	0.456444	10
ANKRD65	1.30591e-28	0.258743	0.42	0.406	3.45869e-24	0.45	9	0.589953	11
SAFB2	6.43966e-15	0.25867	0.682	0.642	1.70554e-10	0.351282	9	0.535107	10
RC3H1	5.73157e-25	0.258628	0.727	0.798	1.51801e-20	0.375	10	0.529727	11
SLC19A2	2.69342e-31	0.258596	0.441	0.451	7.13352e-27	0.345238	8	0.676471	9
NDUFA4	1.26188e-37	0.258468	0.921	0.982	3.34209e-33	0.343454	10	0.461836	11
USP34	1.00272e-26	0.258464	0.635	0.702	2.6557e-22	0.363636	9	0.521945	10
HECTD1	1.07951e-16	0.258312	0.692	0.762	2.85908e-12	0.363636	8	0.551617	10
NEDD4L	1.45439e-15	0.258271	0.72	0.682	3.85194e-11	0.320388	10	0.605281	11
NDUFB7	1.13641e-28	0.258109	0.89	0.941	3.00977e-24	0.363458	10	0.478086	10
RIPK1	2.1842e-37	0.258019	0.523	0.518	5.78487e-33	0.394649	6	0.62763	10
GTF2F1	4.94432e-18	0.257837	0.547	0.528	1.3095e-13	0.370607	9	0.519317	10
DDX6	4.67677e-17	0.257706	0.857	0.891	1.23864e-12	0.338776	8	0.505056	11
SF3B1	8.45837e-11	0.257408	0.823	0.852	2.2402e-06	0.360934	9	0.524207	11
LONP2	3.30023e-25	0.257374	0.684	0.765	8.74065e-21	0.373402	8	0.567534	11
AUTS2	2.7292e-27	0.257309	0.572	0.612	7.22829e-23	0.437309	7	0.675194	10
LOC101927391	3.00865e-44	0.257118	0.416	0.312	7.96842e-40	0.319328	8	0.74924	8
DICER1	4.48524e-15	0.257049	0.566	0.579	1.18792e-10	0.398148	8	0.553191	10
PPIG	3.96078e-21	0.257022	0.841	0.872	1.04901e-16	0.372141	9	0.504348	10
MXRA8	3.28773e-27	0.256885	0.278	0.092	8.70754e-23	0.610063	7	0.564103	7
ZNF503	4.94103e-37	0.256762	0.444	0.271	1.30863e-32	0.413386	8	0.396853	10
NUDT16L1	7.95298e-22	0.256699	0.601	0.637	2.10635e-17	0.360465	10	0.533135	10
ZCCHC11	5.74005e-31	0.256599	0.598	0.493	1.52025e-26	0.403509	7	0.489894	10
TPT1	0.0395878	0.256585	0.984	0.994	1	0.342806	10	0.457061	11
HECTD4	3.85559e-24	0.256035	0.421	0.387	1.02115e-19	0.365145	8	0.53978	10
NFE2L3	1.03399e-16	0.256008	0.432	0.392	2.73851e-12	0.384615	7	0.644498	8
DDX27	1.1e-12	0.255962	0.776	0.796	2.91334e-08	0.369369	7	0.552114	10
SEC62	1.44877e-37	0.255938	0.92	0.956	3.83706e-33	0.353612	9	0.471726	11
TLR2	5.51559e-32	0.255911	0.378	0.361	1.4608e-27	0.560185	7	0.584757	9
KANK2	5.18573e-31	0.255767	0.32	0.162	1.37344e-26	0.409836	7	0.640351	9
GPS2	8.1825e-19	0.255503	0.713	0.725	2.16714e-14	0.343137	10	0.572269	10
NUBP2	2.65567e-20	0.255273	0.747	0.857	7.03353e-16	0.35363	9	0.52684	11
DARS2	4.85289e-16	0.255115	0.458	0.406	1.28529e-11	0.370229	7	0.693925	11
TRIM33	5.14657e-19	0.255104	0.488	0.449	1.36307e-14	0.379928	6	0.571882	10
MYSM1	9.34334e-21	0.255018	0.463	0.377	2.47458e-16	0.388679	7	0.514465	10
MAZ	1.22236e-59	0.254904	0.68	0.601	3.23743e-55	0.37018	9	0.491713	11
MYH14	6.11642e-28	0.254687	0.61	0.72	1.61993e-23	0.346705	9	0.551679	10
SH3RF1	7.64142e-12	0.254656	0.72	0.652	2.02383e-07	0.342233	9	0.672238	9
TOP1.00	6.67733e-30	0.254554	0.879	0.93	1.76849e-25	0.353877	9	0.478327	11
OXR1	1.8095e-28	0.254534	0.61	0.602	4.79245e-24	0.329513	9	0.540945	10
SYF2	3.19064e-23	0.254397	0.83	0.839	8.45042e-19	0.355789	9	0.517807	11
ITPA	2.93225e-35	0.253973	0.598	0.61	7.76606e-31	0.438596	8	0.498445	10
ARRB1	1.82721e-15	0.253815	0.601	0.539	4.83936e-11	0.377907	10	0.786972	10
SHISA2	2.66648e-28	0.253784	0.26	0.074	7.06216e-24	0.389262	6	0.410256	10
ACSS1	1.55516e-42	0.253514	0.339	0.117	4.11885e-38	0.438144	6	0.678862	9
ELK4	3.20712e-29	0.253242	0.572	0.622	8.49407e-25	0.33945	7	0.549962	11
NABP1	2.33941e-12	0.253108	0.477	0.497	6.19592e-08	0.435897	9	0.382269	10
LCAT	1.6245e-17	0.253017	0.215	0.102	4.30248e-13	0.333333	6	0.587963	8
TRA2B	7.61547e-17	0.252982	0.843	0.863	2.01696e-12	0.325726	10	0.470621	10
SBNO1	1.58668e-11	0.252926	0.673	0.759	4.20232e-07	0.353247	9	0.5175	10
PNPLA2	1.1822e-27	0.252796	0.727	0.775	3.13105e-23	0.394231	9	0.580428	10
TTC19	3.68086e-14	0.252721	0.631	0.711	9.74876e-10	0.385042	9	0.59	10
ADGRE5	5.71028e-18	0.252567	0.456	0.423	1.51237e-13	0.409962	7	0.520717	10
GEMIN4	1.76592e-13	0.252515	0.236	0.221	4.67703e-09	0.518519	7	0.578158	8
BRWD1	1.74017e-16	0.252507	0.636	0.71	4.60884e-12	0.42033	6	0.590514	11
MED29	4.33895e-18	0.252468	0.747	0.817	1.14917e-13	0.346604	9	0.526407	10
FILIP1	3.11583e-60	0.252157	0.257	0.026	8.25229e-56	0.612245	6	0.685185	9
NRIP3	2.55828e-07	0.252028	0.271	0.193	0.0067756	0.483871	7	0.665025	8
PRR15L	6.0212e-06	0.251963	0.656	0.613	0.159471	0.410667	8	0.714396	11
FAM120B	5.4889e-38	0.25187	0.406	0.532	1.45374e-33	0.530172	9	0.679144	10
GATAD1	6.74823e-20	0.251651	0.657	0.686	1.78727e-15	0.364362	8	0.648929	11
VSIG10	7.9479e-08	0.251279	0.483	0.459	0.002105	0.347826	9	0.667355	9
RPS11	9.71016e-10	0.251206	0.981	0.995	2.57174e-05	0.344029	10	0.455931	11
NBPF1	1.28064e-42	0.251181	0.542	0.409	3.39176e-38	0.43871	8	0.599768	10
EPPK1	8.053e-22	0.251161	0.458	0.449	2.13284e-17	0.30916	9	0.436114	10
PEF1	5.96818e-14	0.251158	0.647	0.663	1.58067e-09	0.402703	8	0.507868	10
EIF3J-AS1	1.6165e-15	0.250782	0.281	0.226	4.2813e-11	0.31677	7	0.579832	10
SLC35E2B	2.1094e-26	0.250596	0.528	0.549	5.58675e-22	0.403974	8	0.723661	11
TSPAN12	4.69164e-28	0.250582	0.404	0.239	1.24258e-23	0.385281	8	0.807157	10
IRF7	4.99669e-22	0.250517	0.612	0.613	1.32337e-17	0.405714	7	0.466718	9
NOL9	5.87076e-12	0.250466	0.514	0.496	1.55487e-07	0.363946	8	0.543021	11
PSMF1	3.5803e-33	0.250442	0.67	0.755	9.48242e-29	0.389034	9	0.53392	10
RASSF5	6.94651e-24	0.250356	0.388	0.217	1.83978e-19	0.328829	8	0.641138	8
FADS1	5.1131e-24	0.250306	0.404	0.202	1.35421e-19	0.4329	8	0.341176	10
DYNC1LI2	1.20647e-18	0.250035	0.802	0.833	3.19535e-14	0.352941	8	0.524758	10
FAM3B	1.25555e-13	-0.250331	0.503	0.581	3.32532e-09	0.392361	8	0.766721	10
CTAGE5	1.19962e-66	-0.25049	0.313	0.683	3.1772e-62	0.335196	10	0.647222	10
SSH3	1.27664e-66	-0.250493	0.337	0.71	3.38117e-62	0.352332	6	0.629927	10
MESDC2	7.31246e-52	-0.250949	0.664	0.915	1.9367e-47	0.371053	9	0.49171	10
NIT1	1.6396e-33	-0.251276	0.439	0.709	4.34247e-29	0.322709	8	0.632353	11
KRT80	4.02431e-98	-0.251571	0.098	0.502	1.06584e-93	0.410714	7	0.787535	8
ZDHHC13	2.97786e-70	-0.251711	0.262	0.651	7.88687e-66	0.473333	8	0.609898	10
COX8A	5.86182e-34	-0.251869	0.893	0.984	1.5525e-29	0.360078	9	0.461205	11
SAMD8	1.79616e-68	-0.251942	0.252	0.661	4.75714e-64	0.333333	7	0.47274	11
PLOD2	1.11009e-60	-0.252132	0.236	0.609	2.94007e-56	0.37037	8	0.623346	10
COPS6	2.95825e-30	-0.252163	0.797	0.925	7.83492e-26	0.35307	9	0.490005	10
ADA	1.60315e-43	-0.252439	0.11	0.401	4.24595e-39	0.428571	6	0.509456	7
SHISA5	6.84295e-48	-0.252504	0.65	0.906	1.81236e-43	0.360215	10	0.496335	11
GPAA1	1.01207e-37	-0.252985	0.614	0.858	2.68046e-33	0.319088	9	0.527363	11
HOMER3	6.33358e-134	-0.252989	0.126	0.646	1.67745e-129	0.652778	6	0.640235	9
GCHFR	8.95573e-67	-0.253569	0.311	0.692	2.37193e-62	0.325843	8	0.627142	10
CISD2	1.72888e-96	-0.253597	0.441	0.873	4.57893e-92	0.345238	8	0.505429	10
PSMD14	6.48267e-37	-0.253759	0.575	0.832	1.71693e-32	0.392097	8	0.503991	10
SSR3	7.48212e-26	-0.253911	0.825	0.93	1.98164e-21	0.358051	9	0.487768	11
GABARAPL1	1.31831e-33	-0.25415	0.42	0.678	3.49156e-29	0.333333	8	0.659902	9
AQP3	5.70258e-09	-0.254272	0.811	0.866	0.000151033	0.359914	8	0.513957	9
DCAF12	2.41561e-52	-0.254308	0.323	0.667	6.39774e-48	0.356757	7	0.640825	10
SIAH2	2.45146e-28	-0.254567	0.472	0.721	6.4927e-24	0.348148	6	0.510191	10
PRMT1	3.6222e-37	-0.254881	0.531	0.801	9.59338e-33	0.348684	8	0.424852	10
PSMD12	2.58939e-44	-0.255003	0.577	0.852	6.85799e-40	0.354545	8	0.504174	11
TCF25	1.28873e-22	-0.255188	0.815	0.872	3.41321e-18	0.362661	9	0.520131	10
IGF2BP3	5.44787e-110	-0.255218	0.11	0.569	1.44287e-105	0.492063	6	0.723103	7
CRTAP	3.72569e-40	-0.255369	0.484	0.774	9.86749e-36	0.350181	8	0.576593	11
VPS37A	6.14068e-79	-0.255492	0.206	0.63	1.62636e-74	0.313559	6	0.618976	10
SLC37A1	1.48292e-38	-0.256211	0.33	0.612	3.92752e-34	0.301587	9	0.724031	9
DPP3	1.7926e-45	-0.25645	0.357	0.675	4.74771e-41	0.382353	8	0.624298	10
DCTN6	5.0581e-80	-0.256495	0.348	0.774	1.33964e-75	0.326633	7	0.563993	10
QARS	4.67014e-15	-0.256825	0.638	0.745	1.23689e-10	0.320548	8	0.604074	10
HSD3B7	1.90961e-53	-0.257089	0.262	0.604	5.05759e-49	0.393333	5	0.666929	8
FRMD3	1.22259e-134	-0.257175	0.038	0.409	3.23803e-130	0.318182	7	0.947856	7
GORASP2	2.54683e-23	-0.257229	0.67	0.846	6.74529e-19	0.357702	10	0.535314	11
SRP68	3.89129e-44	-0.257337	0.488	0.784	1.03061e-39	0.397849	8	0.547158	10
TBL1X	1.12016e-67	-0.257368	0.22	0.574	2.96674e-63	0.460317	6	0.757851	11
TAP2	1.85928e-59	-0.257394	0.418	0.78	4.92431e-55	0.426778	7	0.53163	10
LRMP	9.66042e-21	-0.25763	0.016	0.112	2.55856e-16	0.555556	5	0.919831	7
TCIRG1	1.78669e-23	-0.257934	0.535	0.738	4.73206e-19	0.343137	10	0.607969	11
TMEM45B	9.41444e-15	-0.258195	0.439	0.6	2.49341e-10	0.426295	9	0.730648	11
VAMP7	6.75948e-48	-0.258211	0.267	0.581	1.79025e-43	0.372549	6	0.721633	9
SF3B6	1.74359e-62	-0.258579	0.743	0.968	4.6179e-58	0.367059	9	0.46621	11
ID1	4.05445e-10	-0.258828	0.395	0.501	1.07382e-05	0.460177	8	0.46875	10
PAF1	4.12109e-39	-0.259001	0.53	0.798	1.09147e-34	0.336634	8	0.535036	10
HK2	2.76268e-38	-0.259065	0.315	0.589	7.31696e-34	0.338889	5	0.766693	9
EMC4	2.87377e-33	-0.259089	0.783	0.926	7.61117e-29	0.372768	10	0.487705	11
SFT2D1	1.6406e-38	-0.259146	0.619	0.841	4.34514e-34	0.370056	9	0.538071	11
ABHD17C	1.57938e-56	-0.259347	0.448	0.793	4.18299e-52	0.347656	8	0.553828	10
UBA1	3.11143e-19	-0.259603	0.78	0.875	8.24063e-15	0.365471	8	0.518699	10
CD9	3.20189e-17	-0.259689	0.897	0.963	8.48021e-13	0.325536	10	0.46998	10
ATP5A1	3.84646e-26	-0.25981	0.822	0.929	1.01873e-21	0.357447	10	0.485962	11
PIP4K2A	5.43315e-75	-0.259989	0.227	0.633	1.43897e-70	0.369231	6	0.650936	11
ARHGAP26	2.07177e-43	-0.260163	0.311	0.606	5.48708e-39	0.292135	6	0.717748	9
RHBDF2	6.81685e-97	-0.260167	0.149	0.589	1.80544e-92	0.494118	7	0.679549	10
ITM2B	1.23822e-53	-0.260374	0.918	0.972	3.27941e-49	0.340952	10	0.467057	11
HSPE1	1.81398e-25	-0.260855	0.885	0.981	4.80432e-21	0.363636	9	0.462542	11
EXT2	2.12917e-48	-0.260952	0.306	0.633	5.6391e-44	0.36	7	0.633433	10
ZDHHC12	1.31624e-72	-0.261379	0.444	0.828	3.48606e-68	0.362205	10	0.538946	10
ICMT	7.02281e-31	-0.263399	0.484	0.729	1.85999e-26	0.393502	8	0.611581	10
DDX23	3.61107e-26	-0.263477	0.463	0.679	9.56393e-22	0.328302	8	0.654571	10
PSMD11	4.70049e-39	-0.263597	0.825	0.963	1.24492e-34	0.347458	10	0.470936	11
GPBP1	6.91212e-42	-0.263917	0.656	0.893	1.83068e-37	0.325333	9	0.500797	11
ERV3-1	2.25059e-16	-0.265394	0.367	0.55	5.96068e-12	0.404762	7	0.796552	10
COPE	1.10971e-32	-0.2658	0.864	0.944	2.93906e-28	0.368421	10	0.480161	11
CSNK1A1	4.99045e-40	-0.265802	0.787	0.944	1.32172e-35	0.34	9	0.478392	11
ZWINT	9.4833e-17	-0.265853	0.084	0.217	2.51165e-12	0.5625	5	0.555799	10
AAMP	3.84581e-38	-0.26593	0.719	0.916	1.01856e-33	0.374696	9	0.493527	11
PAFAH1B2	4.01789e-55	-0.266454	0.654	0.898	1.06414e-50	0.350267	10	0.50449	11
ATP6V1B1	6.71185e-63	-0.266498	0.089	0.346	1.77763e-58	0.627451	4	0.969822	7
HSP90B1	4.78997e-23	-0.266864	0.958	0.986	1.26862e-18	0.35219	10	0.460798	11
NAAA	1.02111e-95	-0.267064	0.107	0.499	2.70441e-91	0.311475	6	0.789924	8
TIPRL	3.0062e-39	-0.267253	0.554	0.814	7.96192e-35	0.283912	9	0.553873	10
FABP5	1.3202e-14	-0.267414	0.285	0.397	3.49654e-10	0.539877	7	0.690562	9
COMMD3	1.93755e-57	-0.267564	0.423	0.775	5.13161e-53	0.355372	9	0.573089	10
ARMC10	9.9653e-48	-0.267616	0.43	0.748	2.63931e-43	0.353659	9	0.597971	11
TOR1A	7.63446e-60	-0.267644	0.274	0.649	2.02199e-55	0.471338	7	0.566837	10
RAB4A	1.26376e-24	-0.267936	0.612	0.795	3.34707e-20	0.365714	8	0.568873	11
CHMP1B	4.34754e-30	-0.268396	0.727	0.902	1.15145e-25	0.375	9	0.500526	11
HYAL2	4.71622e-31	-0.268698	0.4	0.663	1.24909e-26	0.371179	8	0.654753	10
PDCD2	5.41943e-55	-0.269042	0.351	0.684	1.43534e-50	0.323383	9	0.653259	10
STEAP2	3.07733e-135	-0.269248	0.142	0.634	8.1503e-131	0.395062	9	0.665669	10
GLUD1	3.59514e-47	-0.270113	0.579	0.859	9.52172e-43	0.323263	8	0.506623	10
SYAP1	6.82535e-34	-0.27034	0.787	0.906	1.80769e-29	0.357778	9	0.500262	10
PSME3	3.17981e-48	-0.271262	0.509	0.806	8.42172e-44	0.333333	8	0.540906	11
CDKN3	1.76915e-23	-0.271738	0.052	0.179	4.6856e-19	0.566667	6	0.661376	9
NUDT19	3.72712e-34	-0.27174	0.596	0.842	9.87127e-30	0.419355	9	0.538288	11
UBE2D1	3.19912e-77	-0.272542	0.374	0.785	8.47287e-73	0.392523	7	0.558912	11
PKP3	9.8315e-94	-0.272598	0.406	0.847	2.60387e-89	0.349138	9	0.497482	10
NUP50	1.20639e-60	-0.27328	0.458	0.8	3.19511e-56	0.39313	8	0.561944	10
AKR1A1	1.25845e-26	-0.274247	0.788	0.909	3.333e-22	0.325942	10	0.495829	11
CMPK1	1.64818e-28	-0.27472	0.71	0.859	4.36521e-24	0.320197	9	0.526781	11
CAMK2G	3.05213e-39	-0.274956	0.411	0.699	8.08357e-35	0.302128	8	0.630258	10
GNL3	2.75404e-26	-0.275084	0.598	0.79	7.29408e-22	0.350877	9	0.558824	10
TPD52L2	3.07367e-33	-0.275284	0.617	0.829	8.1406e-29	0.371105	10	0.544883	11
TSPAN8	5.4832e-33	-0.275412	0.226	0.458	1.45223e-28	0.364341	8	0.650777	9
FAR2	4.36723e-124	-0.275435	0.044	0.403	1.15666e-119	0.56	4	0.924617	9
EPS8L1	6.15798e-94	-0.275513	0.255	0.718	1.63094e-89	0.315068	7	0.5786	9
GLUL	4.85252e-13	-0.275577	0.923	0.929	1.28519e-08	0.356061	10	0.488265	11
SNX9	2.6503e-53	-0.275746	0.327	0.664	7.01931e-49	0.326203	8	0.653105	10
CHMP2B	8.88824e-48	-0.275803	0.563	0.842	2.35405e-43	0.319876	9	0.538028	11
TMEM120A	4.66803e-25	-0.27625	0.467	0.697	1.23633e-20	0.400749	8	0.650783	10
PIM1	6.94175e-54	-0.276506	0.112	0.426	1.83852e-49	0.296875	7	0.576196	10
DEDD2	1.21735e-17	-0.276652	0.607	0.791	3.22415e-13	0.37464	10	0.497304	10
TMED2	2.04437e-30	-0.276899	0.774	0.932	5.4145e-26	0.334086	9	0.486514	11
BARD1	2.8036e-68	-0.277264	0.304	0.706	7.42534e-64	0.45977	6	0.571237	10
THBD	1.2296e-54	-0.277487	0.049	0.323	3.25661e-50	0.464286	3	0.572687	8
ERGIC3	3.45895e-23	-0.277551	0.885	0.941	9.16103e-19	0.347826	10	0.481855	10
NAGA	1.32165e-40	-0.277749	0.295	0.564	3.50039e-36	0.408284	8	0.778806	10
SLC12A8	5.07654e-54	-0.277911	0.128	0.451	1.34452e-49	0.438356	4	0.443277	10
CCNDBP1	4.19682e-42	-0.278213	0.573	0.845	1.11153e-37	0.356707	9	0.523275	10
DUSP2	0.019727	-0.278535	0.159	0.138	1	0.472527	6	0.578767	8
SNAI2	4.52842e-44	-0.27863	0.014	0.202	1.19935e-39	0.875	2	0.734118	7
HILPDA	6.06239e-32	-0.278757	0.304	0.568	1.60562e-27	0.37931	8	0.720134	10
CCNB2	5.64232e-27	-0.279135	0.052	0.229	1.49437e-22	0.433333	6	0.395445	10
SNRPG	5.16162e-46	-0.279229	0.816	0.965	1.36706e-41	0.364026	9	0.470039	10
HNRNPF	2.45425e-34	-0.279748	0.774	0.921	6.50007e-30	0.345372	9	0.491761	10
RNF168	7.6993e-23	-0.279842	0.411	0.643	2.03916e-18	0.319149	8	0.426254	9
SMAD1	1.6943e-82	-0.280154	0.274	0.713	4.48736e-78	0.292994	8	0.583777	11
SRPR	6.79426e-23	-0.280282	0.682	0.822	1.79946e-18	0.35641	9	0.549596	11
VDAC3	4.27767e-37	-0.280493	0.673	0.892	1.13294e-32	0.345455	10	0.492561	11
PLEKHA1	6.88041e-25	-0.280529	0.593	0.768	1.82228e-20	0.351032	8	0.585802	10
VCP	3.98955e-25	-0.280732	0.83	0.923	1.05663e-20	0.343158	10	0.491525	11
NACA	5.99462e-49	-0.281929	0.93	0.988	1.58768e-44	0.347744	10	0.459213	11
SAMD9L	9.49839e-90	-0.28238	0.18	0.643	2.51565e-85	0.592233	9	0.546794	9
DNAJB6	3.33666e-37	-0.282521	0.813	0.945	8.83714e-33	0.372043	9	0.478916	11
NOP10	1.40137e-63	-0.282691	0.719	0.95	3.71153e-59	0.372263	9	0.475549	10
HSPB1	0.00083588	-0.283005	0.983	0.994	1	0.345196	10	0.457061	11
PSMA7	1.26084e-26	-0.283525	0.928	0.986	3.33934e-22	0.348399	10	0.459836	11
RPN1	1.92471e-25	-0.283582	0.864	0.948	5.09759e-21	0.336032	9	0.4785	11
ACKR2	1.29094e-134	-0.28379	0.084	0.468	3.41906e-130	0.479167	5	0.94332	7
MZT2B	2.31551e-46	-0.285192	0.801	0.973	6.13263e-42	0.379913	8	0.460302	11
ADIRF	0.000183102	-0.285446	0.694	0.772	1	0.38539	9	0.437078	10
GPC1	4.19817e-111	-0.28554	0.25	0.759	1.11189e-106	0.314685	6	0.555278	10
NTMT1	9.64508e-91	-0.285589	0.309	0.764	2.5545e-86	0.299435	7	0.548727	10
CFL1	1.85727e-51	-0.286375	0.972	0.995	4.91897e-47	0.348921	10	0.455931	11
GNA15	3.3485e-111	-0.286586	0.14	0.648	8.86851e-107	0.4625	6	0.54612	9
MANF	4.41413e-56	-0.286706	0.449	0.786	1.16908e-51	0.346304	8	0.568758	10
MPPE1	7.03593e-37	-0.287173	0.357	0.625	1.86347e-32	0.411765	6	0.708649	11
RIPK2	2.84703e-47	-0.287214	0.304	0.637	7.54037e-43	0.356322	8	0.552083	10
SRPX2	6.12496e-59	-0.287362	0.04	0.344	1.6222e-54	0.304348	5	0.358127	7
KIAA0101	3.1858e-23	-0.287595	0.101	0.253	8.43759e-19	0.362069	5	0.524345	10
CANX	7.69578e-22	-0.287746	0.92	0.961	2.03823e-17	0.347909	9	0.47262	11
SPR	8.97279e-51	-0.28801	0.551	0.854	2.37644e-46	0.463492	8	0.526637	10
AP2S1	1.1497e-51	-0.288037	0.668	0.927	3.04498e-47	0.340314	9	0.466223	11
TPBG	4.96003e-106	-0.288061	0.247	0.713	1.31366e-101	0.468085	8	0.628743	10
RPS14	5.10294e-32	-0.288344	0.965	0.999	1.35151e-27	0.346014	9	0.454675	11
NIT2	7.95574e-48	-0.288368	0.441	0.762	2.10708e-43	0.333333	9	0.562811	11
SPINK1	3.70047e-80	-0.288641	0.154	0.502	9.8007e-76	0.454545	5	0.798677	7
MID1	3.51981e-72	-0.28865	0.287	0.685	9.3222e-68	0.292683	9	0.647751	10
SH2D4A	2.57951e-61	-0.289119	0.344	0.707	6.83183e-57	0.309645	8	0.634048	10
NINJ1	4.619e-26	-0.289299	0.64	0.851	1.22334e-21	0.314208	9	0.497213	10
WDR66	9.93128e-45	-0.289439	0.145	0.349	2.6303e-40	0.361446	8	0.696599	9
HN1L	1.17039e-30	-0.289641	0.682	0.831	3.09977e-26	0.34359	10	0.545091	10
BPNT1	3.17757e-31	-0.289842	0.376	0.623	8.41578e-27	0.44186	8	0.706778	9
NDUFV2	7.61258e-23	-0.289865	0.82	0.907	2.01619e-18	0.358209	10	0.5	11
EIF4A3	3.28309e-37	-0.290243	0.733	0.92	8.69527e-33	0.362768	10	0.490722	10
UBE2L3	2.36407e-50	-0.290557	0.72	0.919	6.26124e-46	0.398058	10	0.493038	10
PGM1	2.64831e-28	-0.290737	0.477	0.712	7.01405e-24	0.380952	9	0.619174	11
COX5A	1.21259e-40	-0.291238	0.851	0.962	3.21153e-36	0.359343	10	0.471168	10
BLNK	7.31081e-108	-0.29166	0.07	0.497	1.93627e-103	0.55	4	0.755005	10
SCEL	1.31959e-42	-0.292304	0.255	0.532	3.49494e-38	0.732877	6	0.808378	8
HNRNPK	1.96748e-32	-0.292927	0.93	0.979	5.21087e-28	0.360902	10	0.459787	11
HLA-C	9.79838e-31	-0.293228	0.977	0.997	2.5951e-26	0.345259	10	0.45554	11
SAMM50	1.43895e-40	-0.293361	0.388	0.668	3.81106e-36	0.351351	9	0.651989	10
MIEN1	1.12176e-67	-0.293383	0.64	0.933	2.97099e-63	0.336066	10	0.483986	11
BIK	8.66466e-86	-0.29363	0.278	0.715	2.29484e-81	0.27673	7	0.619111	10
DYNLL1	3.25128e-42	-0.293634	0.902	0.979	8.61102e-38	0.364341	10	0.463663	11
LGALS1	1.11685e-15	-0.293821	0.323	0.263	2.95797e-11	0.513514	8	0.434234	10
FUCA2	1.26226e-27	-0.294162	0.535	0.75	3.3431e-23	0.369281	10	0.593295	10
TGFBI	2.68059e-44	-0.294178	0.304	0.634	7.09955e-40	0.413793	8	0.5	10
APEX2	4.27641e-80	-0.294234	0.166	0.581	1.13261e-75	0.294737	7	0.66721	10
PLOD3	1.18869e-42	-0.294495	0.332	0.637	3.14824e-38	0.342105	6	0.679315	10
TMEM183A	1.71706e-61	-0.294747	0.472	0.797	4.54764e-57	0.359259	10	0.56514	10
CLDND1	4.11036e-58	-0.295073	0.383	0.744	1.08863e-53	0.315068	8	0.559236	10
TSFM	1.58753e-41	-0.295088	0.355	0.667	4.20456e-37	0.364532	8	0.541578	10
LINC01503	4.50765e-112	-0.29509	0.075	0.544	1.19385e-107	0.55814	4	0.660279	10
ERAP1	4.7398e-62	-0.295118	0.329	0.672	1.25534e-57	0.484043	8	0.662906	10
CALD1	5.22008e-68	-0.295127	0.077	0.375	1.38254e-63	0.454545	8	0.469027	9
NTN4	1.12904e-46	-0.295164	0.386	0.669	2.99026e-42	0.506787	8	0.670213	10
ARFGAP3	6.52793e-21	-0.295182	0.579	0.672	1.72892e-16	0.365559	8	0.669958	10
COX7C	1.00553e-50	-0.295396	0.914	0.993	2.66315e-46	0.338432	10	0.457279	11
SIGMAR1	1.13661e-50	-0.296484	0.441	0.776	3.01032e-46	0.34127	9	0.507636	10
DTYMK	1.67443e-33	-0.296664	0.36	0.64	4.43472e-29	0.475728	8	0.478519	10
CLDN7	4.0234e-28	-0.296713	0.927	0.947	1.0656e-23	0.350943	10	0.479479	11
LPGAT1	7.09639e-70	-0.297195	0.297	0.684	1.87948e-65	0.323529	6	0.654193	10
COQ2	3.35814e-77	-0.297325	0.213	0.624	8.89402e-73	0.409836	7	0.664894	10
TRAF2	5.42342e-69	-0.297368	0.238	0.621	1.43639e-64	0.308824	7	0.68855	10
TIMM8B	5.56199e-75	-0.298113	0.654	0.94	1.47309e-70	0.360963	9	0.481089	11
ORMDL2	3.62109e-58	-0.298298	0.638	0.906	9.59047e-54	0.356164	9	0.498692	11
ATP6V1G1	1.01705e-55	-0.298629	0.783	0.97	2.69366e-51	0.368304	10	0.466993	10
FAM162A	2.28705e-43	-0.298668	0.54	0.823	6.05726e-39	0.36246	9	0.415899	11
UBE2A	5.06011e-42	-0.298786	0.61	0.86	1.34017e-37	0.355301	9	0.525648	10
ANXA8	4.39506e-73	-0.299294	0.033	0.28	1.16403e-68	0.789474	4	0.935702	7
BHLHE40	3.52078e-30	-0.299551	0.425	0.689	9.32479e-26	0.300412	9	0.488996	11
DDX47	2.49889e-53	-0.299593	0.502	0.82	6.6183e-49	0.365854	8	0.521689	11
AK4	7.10775e-115	-0.299897	0.11	0.574	1.88249e-110	0.396825	5	0.673554	9
SUMO1	7.89664e-51	-0.300329	0.757	0.955	2.09142e-46	0.362587	9	0.473684	10
PTAFR	1.47414e-49	-0.300342	0.072	0.357	3.90426e-45	0.487805	4	0.444887	8
TUSC3	1.34799e-27	-0.300487	0.159	0.349	3.57014e-23	0.494505	8	0.720488	7
FAM220A	8.30151e-35	-0.301105	0.344	0.6	2.19866e-30	0.380711	8	0.744664	9
TNFAIP8	2.15058e-83	-0.301343	0.215	0.665	5.6958e-79	0.357724	5	0.542083	10
RPL15	1.31264e-43	-0.302263	0.97	0.997	3.47654e-39	0.34955	10	0.45554	11
CDC42SE2	2.2111e-85	-0.302379	0.586	0.913	5.85609e-81	0.328358	9	0.492987	11
LAPTM4A	1.62109e-40	-0.302418	0.867	0.976	4.29346e-36	0.340726	10	0.464303	11
SRP9	5.97692e-22	-0.302455	0.851	0.961	1.58299e-17	0.361396	10	0.471866	11
CYB561D2	3.09148e-38	-0.302605	0.374	0.661	8.18777e-34	0.453271	7	0.682437	11
DNAJC7	7.51312e-49	-0.303133	0.523	0.825	1.98985e-44	0.364548	9	0.483333	10
NDUFB4	6.71163e-58	-0.303666	0.874	0.988	1.77757e-53	0.36	9	0.459434	11
GBP4	1.16934e-48	-0.303723	0.108	0.414	3.09699e-44	0.354839	8	0.439359	8
RUVBL2	1.71001e-13	-0.304077	0.594	0.744	4.52896e-09	0.364706	9	0.416561	11
PARK7	2.83184e-20	-0.30458	0.914	0.972	7.50012e-16	0.344168	10	0.465366	11
STRAP	6.37581e-48	-0.304827	0.628	0.875	1.68863e-43	0.342618	9	0.514905	10
SYK	6.02765e-116	-0.304907	0.145	0.662	1.59642e-111	0.385542	8	0.57808	10
SMUG1	4.03975e-89	-0.30495	0.397	0.826	1.06993e-84	0.378855	8	0.536431	11
CCDC90B	1.29455e-61	-0.305981	0.4	0.757	3.42862e-57	0.362445	10	0.591108	11
SLC44A4	5.35894e-15	-0.306044	0.668	0.679	1.41932e-10	0.405759	9	0.665736	11
LDHB	1.5124e-28	-0.306405	0.713	0.566	4.0056e-24	0.35049	10	0.482816	11
TLK1	2.31529e-44	-0.306438	0.524	0.806	6.13204e-40	0.373333	10	0.548558	10
KCNK1	1.53975e-93	-0.306502	0.294	0.728	4.07802e-89	0.589286	7	0.619792	11
GSKIP	1.43331e-50	-0.306513	0.299	0.616	3.79613e-46	0.380117	8	0.706697	11
UGP2	1.59643e-21	-0.306555	0.622	0.776	4.22814e-17	0.373596	8	0.580685	11
TRAPPC4	4.47787e-43	-0.306826	0.589	0.851	1.18596e-38	0.338279	8	0.519777	11
SLC25A5	1.25017e-38	-0.307496	0.893	0.978	3.31107e-34	0.344423	9	0.463628	11
C19orf48	6.65524e-08	-0.307528	0.406	0.519	0.00176264	0.344828	8	0.418265	10
TMEM50A	2.40564e-39	-0.307798	0.841	0.955	6.37134e-35	0.357588	9	0.474677	11
MRPL24	2.80803e-46	-0.307827	0.629	0.874	7.43708e-42	0.316667	9	0.517634	10
TCTN3	6.69712e-44	-0.308282	0.381	0.686	1.77373e-39	0.33945	9	0.621024	10
FH	4.85877e-31	-0.308533	0.542	0.759	1.28684e-26	0.351613	9	0.5825	10
TMEM159	9.1758e-33	-0.308677	0.682	0.865	2.43021e-28	0.317949	9	0.523836	10
MYADM	2.50586e-29	-0.308956	0.54	0.783	6.63678e-25	0.449838	8	0.430387	11
PRCP	3.12462e-59	-0.309114	0.316	0.667	8.27554e-55	0.519337	7	0.628023	10
BZW2	1.84928e-30	-0.309244	0.629	0.825	4.89783e-26	0.322222	8	0.543416	11
ANKRD22	5.45526e-72	-0.309269	0.056	0.406	1.44483e-67	0.4375	4	0.463785	8
UBE2F	1.05398e-90	-0.309287	0.371	0.802	2.79146e-86	0.353774	8	0.5526	11
TOMM5	2.41297e-57	-0.309539	0.631	0.908	6.39076e-53	0.385042	9	0.483299	10
ANXA4	2.62688e-19	-0.309635	0.795	0.893	6.95729e-15	0.373626	10	0.505839	10
DNAJC9	1.63026e-58	-0.309844	0.262	0.632	4.31775e-54	0.346667	8	0.5503	10
ZYX	3.18995e-127	-0.310009	0.344	0.86	8.44858e-123	0.304569	8	0.522339	9
LRP11	7.04644e-95	-0.310017	0.29	0.699	1.86625e-90	0.36747	9	0.647897	10
PSMA6	3.50203e-50	-0.31007	0.869	0.967	9.27512e-46	0.342052	10	0.468367	11
HPRT1	2.90668e-62	-0.310408	0.4	0.771	7.69834e-58	0.375546	9	0.561846	10
HMGB2	0.00071555	-0.310699	0.633	0.704	1	0.337017	10	0.494276	10
PPM1H	4.20986e-104	-0.310704	0.136	0.554	1.11498e-99	0.320513	7	0.752568	10
UAP1	8.27126e-21	-0.310876	0.628	0.776	2.19064e-16	0.376045	9	0.580073	11
TMEM254	9.56084e-56	-0.311043	0.288	0.643	2.53219e-51	0.315152	8	0.661754	10
C11orf31	1.35261e-59	-0.311228	0.85	0.982	3.58238e-55	0.345679	10	0.462096	11
HEXA	2.42055e-28	-0.311234	0.673	0.843	6.41081e-24	0.350649	10	0.534871	10
LUZP1	1.57191e-70	-0.311447	0.32	0.728	4.1632e-66	0.306011	9	0.494463	10
NDFIP2	3.23468e-64	-0.311602	0.327	0.677	8.56706e-60	0.406417	7	0.656622	10
UBE2S	0.0401973	-0.312518	0.649	0.644	1	0.415094	8	0.444444	10
RALB	4.59881e-85	-0.312716	0.257	0.697	1.218e-80	0.455782	7	0.546259	10
XPNPEP1	6.38754e-84	-0.31276	0.21	0.647	1.69174e-79	0.333333	7	0.594139	10
NDUFB8	3.09142e-50	-0.312769	0.781	0.961	8.18761e-46	0.346756	10	0.471866	11
TP53I3	3.05497e-31	-0.312921	0.343	0.613	8.09109e-27	0.459184	9	0.441176	10
SOD1	1.06992e-23	-0.313367	0.93	0.988	2.83368e-19	0.345865	10	0.459434	11
SLC25A39	1.00332e-35	-0.313446	0.752	0.917	2.65728e-31	0.383721	10	0.493795	10
PIR	7.63304e-52	-0.313628	0.311	0.66	2.02161e-47	0.376404	7	0.537743	10
CD59	4.01711e-46	-0.313636	0.916	0.988	1.06393e-41	0.333969	10	0.459693	11
HIST1H1C	2.49374e-45	-0.313839	0.615	0.862	6.60466e-41	0.411932	10	0.495327	10
HIGD1A	6.88044e-36	-0.313883	0.636	0.859	1.82229e-31	0.351648	10	0.525676	11
RPL35	5.12717e-31	-0.314781	0.953	0.997	1.35793e-26	0.344954	10	0.45554	11
PPP1R14B	1.59581e-86	-0.314956	0.68	0.957	4.2265e-82	0.375321	9	0.474232	11
SUMO2	1.33317e-59	-0.315167	0.883	0.982	3.53089e-55	0.334653	10	0.461873	11
NDUFS1	1.39484e-35	-0.315306	0.434	0.7	3.69423e-31	0.399194	7	0.624238	10
MRPL3	1.47092e-46	-0.315355	0.601	0.863	3.89574e-42	0.348837	9	0.515934	10
TFG	1.07245e-42	-0.315356	0.624	0.874	2.84039e-38	0.352941	10	0.515727	10
CORO2A	1.75881e-49	-0.316112	0.409	0.729	4.65821e-45	0.388889	8	0.604031	10
RAB34	8.86649e-69	-0.31628	0.42	0.798	2.34829e-64	0.416667	9	0.546318	10
EXT1	8.71732e-49	-0.316956	0.365	0.686	2.30878e-44	0.330144	7	0.629578	9
ALG8	2.50161e-30	-0.317105	0.481	0.723	6.62553e-26	0.403636	7	0.604987	10
MLPH	2.11363e-13	-0.317619	0.519	0.645	5.59796e-09	0.299663	9	0.700735	11
ST3GAL4-AS1	1.2135e-148	-0.317849	0.068	0.483	3.21395e-144	0.410256	4	0.888016	7
PRKCDBP	6.39223e-10	-0.319042	0.215	0.23	1.69298e-05	0.284553	9	0.335391	9
MMADHC	6.70903e-52	-0.319273	0.649	0.907	1.77689e-47	0.407008	10	0.497648	11
SEMA4B	8.9518e-83	-0.319903	0.437	0.845	2.37088e-78	0.384	8	0.520763	10
ARRDC1	6.3138e-49	-0.320219	0.524	0.802	1.67221e-44	0.3	10	0.562648	10
IFNGR1	1.02058e-11	-0.320424	0.589	0.71	2.70301e-07	0.347181	8	0.637275	11
MACC1	5.0985e-18	-0.321426	0.661	0.776	1.35034e-13	0.37037	8	0.58033	10
IL18	2.46662e-70	-0.321739	0.226	0.638	6.53284e-66	0.472868	9	0.415613	10
CA9	1.09562e-32	-0.321899	0.017	0.165	2.90175e-28	0.4	4	0.567723	8
GRSF1	5.34851e-58	-0.322066	0.526	0.845	1.41655e-53	0.302326	10	0.526375	11
TWF1	1.46899e-83	-0.322098	0.341	0.749	3.89062e-79	0.358974	7	0.602532	10
ISG20	5.62088e-81	-0.32245	0.4	0.82	1.48869e-76	0.471616	10	0.515607	11
MSLN	4.0481e-65	-0.322586	0.689	0.532	1.07214e-60	0.461929	7	0.85205	7
PHPT1	5.04369e-56	-0.322991	0.799	0.945	1.33582e-51	0.363239	8	0.479679	10
C7orf49	1.45166e-65	-0.323165	0.33	0.713	3.84472e-61	0.275132	9	0.611444	11
SQSTM1	3.00989e-31	-0.323472	0.974	0.992	7.9717e-27	0.346499	10	0.457935	11
BIRC5	7.34224e-18	-0.323579	0.093	0.197	1.94459e-13	0.509434	8	0.583133	10
PSMB4	5.26695e-56	-0.323864	0.869	0.97	1.39495e-51	0.342052	9	0.466993	11
TIMM17A	3.03003e-58	-0.324357	0.624	0.904	8.02504e-54	0.366947	9	0.497901	10
SLC15A2	6.60743e-24	-0.324703	0.39	0.565	1.74998e-19	0.38565	8	0.784396	9
TGIF1	1.0509e-32	-0.325185	0.706	0.876	2.78331e-28	0.403465	10	0.514069	10
PTGFRN	7.54168e-62	-0.325479	0.252	0.627	1.99741e-57	0.388889	7	0.651286	11
TMEM62	5.18301e-62	-0.325773	0.25	0.61	1.37272e-57	0.314685	6	0.7014	8
FBLN1	5.50236e-112	-0.325999	0.093	0.587	1.4573e-107	0.396226	6	0.582862	8
LOC100419583	3.77931e-61	-0.326026	0.245	0.616	1.00095e-56	0.4	7	0.633077	10
CKS1B	1.07621e-39	-0.326307	0.593	0.815	2.85034e-35	0.351032	9	0.54773	10
CNOT7	5.94371e-56	-0.326519	0.5	0.82	1.57419e-51	0.297203	10	0.545087	10
PLEK2	1.58676e-36	-0.326522	0.103	0.322	4.20254e-32	0.355932	6	0.677941	8
ATP6V1D	4.15543e-56	-0.326827	0.524	0.836	1.10057e-51	0.38	8	0.530045	10
HSD17B4	1.57048e-11	-0.326942	0.626	0.721	4.15941e-07	0.360335	8	0.623274	11
PTTG1IP	4.7137e-19	-0.327003	0.9	0.934	1.24842e-14	0.35534	10	0.486294	11
SORBS2	2.17351e-23	-0.327375	0.432	0.534	5.75653e-19	0.348178	10	0.831411	9
APOBEC3B	7.74712e-48	-0.327437	0.131	0.44	2.05182e-43	0.56	8	0.600646	9
UQCRQ	3.60547e-36	-0.328123	0.93	0.993	9.5491e-32	0.351504	10	0.456802	11
TXNDC17	1.09399e-49	-0.328137	0.787	0.971	2.89742e-45	0.322222	9	0.467513	11
EPB41L3	1.45701e-121	-0.32872	0.086	0.457	3.85888e-117	0.44898	4	0.955394	7
HCP5	2.54935e-39	-0.328969	0.421	0.718	6.75197e-35	0.377593	8	0.512211	10
HIST1H2BK	9.20509e-38	-0.32935	0.729	0.867	2.43797e-33	0.366906	8	0.519694	11
DTX2	2.59004e-85	-0.32976	0.39	0.81	6.85971e-81	0.318386	8	0.550351	10
TPM4	2.52068e-53	-0.329763	0.771	0.965	6.67603e-49	0.401361	9	0.467092	11
NIPA2	1.33605e-43	-0.330571	0.465	0.753	3.53853e-39	0.424812	8	0.59068	10
ITGB2	8.03041e-85	-0.330683	0.145	0.512	2.12685e-80	0.506024	7	0.778704	7
C7orf73	1.20064e-80	-0.330703	0.589	0.912	3.17989e-76	0.385757	9	0.496362	11
MGST1	7.39011e-51	-0.331393	0.902	0.973	1.95727e-46	0.346899	10	0.46566	10
JKAMP	3.23036e-37	-0.331475	0.516	0.779	8.55561e-33	0.332203	9	0.5743	10
LYPD5	8.51719e-139	-0.33155	0.026	0.523	2.25578e-134	0.533333	3	0.684211	8
LY6E	5.52397e-52	-0.331593	0.907	0.984	1.46302e-47	0.346821	10	0.460723	11
OASL	2.13822e-28	-0.331707	0.094	0.274	5.66308e-24	0.407407	6	0.723183	9
VILL	1.86363e-103	-0.332111	0.098	0.442	4.93582e-99	0.464286	4	0.875536	9
ADAM8	6.33065e-49	-0.332123	0.318	0.623	1.67667e-44	0.395604	6	0.695354	9
PAFAH1B3	1.30923e-74	-0.33226	0.413	0.801	3.46749e-70	0.377119	10	0.559172	10
TSG101	9.47046e-40	-0.332456	0.713	0.882	2.50825e-35	0.32598	9	0.514777	10
BAK1	1.88479e-92	-0.333293	0.245	0.713	4.99186e-88	0.35	6	0.564205	10
PSENEN	1.21469e-52	-0.333488	0.729	0.923	3.21711e-48	0.405276	10	0.492292	11
TNFSF10	5.28043e-28	-0.333701	0.759	0.906	1.39852e-23	0.364055	10	0.493194	11
ENOPH1	5.43456e-86	-0.334198	0.273	0.71	1.43934e-81	0.352564	7	0.610147	10
CXCL8	1.01043e-09	-0.334217	0.152	0.253	2.67613e-05	0.390805	6	0.542214	8
MAT2B	2.46983e-28	-0.334281	0.64	0.781	6.54136e-24	0.368852	9	0.578883	10
ECH1	2.89527e-33	-0.334469	0.869	0.949	7.66811e-29	0.362173	10	0.476024	11
PDIA3	3.33289e-46	-0.33464	0.96	0.985	8.82715e-42	0.344262	10	0.459577	11
ADAM28	4.72992e-140	-0.334882	0.077	0.549	1.25272e-135	0.522727	5	0.770294	7
CFI	1.43903e-49	-0.334982	0.29	0.63	3.81127e-45	0.337349	8	0.539157	10
TM2D2	1.32328e-62	-0.335192	0.379	0.752	3.50471e-58	0.37788	6	0.53817	11
COX7B	2.42119e-61	-0.335799	0.816	0.975	6.41252e-57	0.340471	10	0.465953	11
MGST2	4.18326e-89	-0.336114	0.477	0.863	1.10794e-84	0.3663	8	0.52279	11
TMEM167A	1.16319e-71	-0.336462	0.556	0.89	3.08071e-67	0.308176	8	0.509323	11
SNRPD2	1.26653e-29	-0.336485	0.862	0.979	3.35442e-25	0.338742	10	0.461985	11
CORO1B	6.77082e-44	-0.336508	0.67	0.881	1.79325e-39	0.357702	9	0.514255	11
EIF3D	7.48039e-27	-0.3374	0.666	0.808	1.98118e-22	0.346457	8	0.559859	10
LYPLA1	1.21378e-50	-0.338028	0.519	0.798	3.21469e-46	0.313131	10	0.565321	10
CLDN4	1.50094e-30	-0.339675	0.984	0.959	3.97524e-26	0.342806	10	0.473294	11
NDUFS2	1.00984e-36	-0.339835	0.75	0.869	2.67456e-32	0.340326	10	0.520742	10
CDC20	1.5458e-08	-0.34116	0.093	0.163	0.000409406	0.433962	5	0.514535	10
CLIC1	1.62401e-74	-0.341218	0.867	0.983	4.30118e-70	0.356855	10	0.460685	11
CDC123	3.3986e-58	-0.341548	0.498	0.822	9.00119e-54	0.340351	9	0.528258	10
SLC25A3	7.96887e-44	-0.341762	0.895	0.976	2.11056e-39	0.355469	9	0.464529	11
TNFRSF12A	4.02744e-68	-0.342549	0.656	0.934	1.06667e-63	0.408	9	0.481726	11
OVOL1	2.06775e-17	-0.343698	0.344	0.519	5.47645e-13	0.360406	7	0.500914	9
SMIM15	6.99361e-84	-0.344096	0.418	0.818	1.85226e-79	0.372385	9	0.550145	11
PMPCB	2.80443e-27	-0.344108	0.556	0.737	7.42754e-23	0.342767	9	0.607717	10
SORD	3.44623e-83	-0.344183	0.262	0.686	9.12734e-79	0.353333	7	0.638563	11
CXADR	4.04186e-23	-0.344496	0.694	0.852	1.07049e-18	0.327456	9	0.531737	11
RPN2	2.12285e-32	-0.344652	0.883	0.944	5.62237e-28	0.346535	9	0.480161	11
LYN	3.4357e-71	-0.345372	0.493	0.857	9.09945e-67	0.315603	9	0.523783	11
ACP1	1.2291e-70	-0.345536	0.699	0.94	3.25528e-66	0.3825	9	0.481089	11
STEAP4	1.17432e-86	-0.345667	0.748	0.554	3.11018e-82	0.341121	9	0.818648	11
ETHE1	6.2608e-66	-0.345967	0.271	0.668	1.65817e-61	0.354839	6	0.475142	11
ERAP2	1.83151e-141	-0.346354	0.138	0.707	4.85075e-137	0.64557	6	0.569416	9
OAS1	1.29772e-69	-0.34649	0.371	0.772	3.43701e-65	0.54717	9	0.472069	10
PHLDA1	2.74945e-28	-0.346655	0.212	0.435	7.28192e-24	0.330579	6	0.586057	9
BCL2A1	1.2553e-157	-0.349074	0.031	0.482	3.32465e-153	0.5	2	0.835792	7
PSMD10	5.97283e-57	-0.349191	0.512	0.823	1.5819e-52	0.365188	9	0.545821	10
FSTL1	1.3867e-116	-0.34953	0.124	0.56	3.67267e-112	0.309859	7	0.795089	9
C9orf152	7.00303e-53	-0.349828	0.199	0.455	1.85475e-48	0.280702	6	0.90625	9
SDHD	4.24019e-63	-0.349895	0.724	0.948	1.12301e-58	0.36715	10	0.478	11
CCT3	1.03832e-40	-0.350126	0.869	0.948	2.74999e-36	0.354125	9	0.477739	11
PDHA1	3.27234e-51	-0.350453	0.526	0.812	8.66679e-47	0.312292	8	0.550818	10
COG2	7.41166e-31	-0.350641	0.414	0.617	1.96298e-26	0.35443	7	0.727343	11
MCTS1	2.15758e-51	-0.350846	0.698	0.886	5.71435e-47	0.320802	10	0.510707	11
ANKRD13A	2.64329e-24	-0.350884	0.505	0.66	7.00075e-20	0.401384	8	0.685838	10
POMP	5.53251e-86	-0.351194	0.757	0.964	1.46529e-81	0.339492	9	0.470733	11
LIMA1	3.76822e-60	-0.351289	0.659	0.9	9.98014e-56	0.387268	8	0.501581	10
PDCD6	3.98846e-35	-0.351817	0.829	0.936	1.05634e-30	0.371308	10	0.483544	11
ADIPOR1	3.31596e-16	-0.352276	0.79	0.891	8.78232e-12	0.369469	10	0.508249	11
ACOT4	1.68423e-117	-0.352345	0.091	0.527	4.46069e-113	0.346154	6	0.758993	10
PTBP3	1.15138e-76	-0.352446	0.456	0.832	3.04943e-72	0.318008	7	0.534778	10
UACA	8.94548e-120	-0.352654	0.091	0.503	2.36921e-115	0.615385	5	0.833176	9
LOC344887	5.55588e-79	-0.353128	0.019	0.325	1.47148e-74	0.363636	5	0.722628	7
EMP1	0.00284014	-0.353894	0.589	0.656	1	0.35905	8	0.430947	10
PDHB	3.48115e-46	-0.354449	0.479	0.778	9.21983e-42	0.394161	9	0.573171	10
GTF3A	2.38366e-41	-0.354557	0.495	0.74	6.31313e-37	0.399293	9	0.609865	10
ACO2	3.3254e-33	-0.35501	0.476	0.721	8.80733e-29	0.349265	8	0.616447	10
C9orf89	1.33007e-97	-0.355341	0.241	0.723	3.52268e-93	0.318841	8	0.459974	10
TMEM265	2.38442e-74	-0.35557	0.589	0.907	6.31514e-70	0.376855	9	0.500261	11
MLF2.00	2.98769e-53	-0.355747	0.731	0.935	7.91289e-49	0.337321	8	0.484018	11
IL20RB	2.66674e-36	-0.355842	0.087	0.32	7.06285e-32	0.34	6	0.55638	8
PBDC1	7.16642e-78	-0.355924	0.397	0.794	1.89803e-73	0.325991	8	0.565373	11
LOC401585	4.00573e-66	-0.356453	0.108	0.467	1.06092e-61	0.322581	6	0.542132	9
NMI	4.17731e-87	-0.356865	0.434	0.832	1.10636e-82	0.399194	9	0.534778	10
PSMD8	2.59525e-76	-0.357034	0.815	0.965	6.87352e-72	0.366953	10	0.469779	11
DSG2	3.36115e-37	-0.357719	0.666	0.867	8.90202e-33	0.362205	8	0.52269	11
CHST4	1.59032e-177	-0.358698	0.002	0.383	4.21195e-173	1	1	0.976485	7
MKRN1	3.60096e-29	-0.358735	0.668	0.836	9.53713e-25	0.32199	8	0.540556	11
NDUFA1	1.02779e-45	-0.358887	0.911	0.985	2.7221e-41	0.339731	10	0.461242	11
CHMP5	3.35832e-63	-0.358919	0.626	0.896	8.8945e-59	0.374302	9	0.503441	11
IL13RA1	1.24861e-59	-0.359576	0.462	0.754	3.30695e-55	0.352273	9	0.597737	11
MRPL15	8.91183e-70	-0.359935	0.462	0.828	2.3603e-65	0.310606	9	0.531501	11
KCNK6	4.8032e-86	-0.36102	0.21	0.646	1.27213e-81	0.45	5	0.647836	9
VMP1	1.9367e-23	-0.361157	0.869	0.96	5.12934e-19	0.331992	10	0.471111	10
FAM114A1	8.60415e-21	-0.361305	0.668	0.761	2.27881e-16	0.337696	9	0.59414	11
BAG1	1.19505e-61	-0.361987	0.621	0.898	3.1651e-57	0.380282	9	0.503168	10
TMEM40	7.89679e-118	-0.362221	0.012	0.461	2.09146e-113	0.571429	4	0.483042	8
RPL23A	9.39139e-50	-0.363217	0.927	0.996	2.48731e-45	0.328302	10	0.455973	11
STT3A	9.11643e-34	-0.364369	0.65	0.827	2.41449e-29	0.389785	9	0.546132	11
H1F0	4.3364e-21	-0.364775	0.724	0.789	1.14849e-16	0.345411	9	0.575466	10
CLEC2B	6.46836e-132	-0.365428	0.023	0.424	1.71315e-127	0.384615	4	0.593296	8
EIF3M	1.55792e-56	-0.365768	0.748	0.93	4.12616e-52	0.338785	10	0.486239	11
ACSL1	1.55141e-66	-0.366143	0.292	0.65	4.10891e-62	0.401198	6	0.686131	9
BLCAP	8.41913e-58	-0.366666	0.524	0.844	2.22981e-53	0.403333	8	0.510399	10
VOPP1	2.00711e-89	-0.36757	0.304	0.684	5.31584e-85	0.390805	8	0.653259	10
PIM3	3.04681e-20	-0.367721	0.72	0.781	8.06947e-16	0.342233	8	0.578883	11
CLNS1A	2.57976e-62	-0.367835	0.624	0.899	6.83251e-58	0.352941	10	0.499209	11
RPS7	1.50886e-47	-0.369134	0.939	0.993	3.99622e-43	0.346369	10	0.45702	11
RAB7A	1.05917e-64	-0.369736	0.811	0.966	2.80522e-60	0.353448	10	0.467845	11
PQLC3	1.51932e-56	-0.370079	0.402	0.739	4.02391e-52	0.378261	7	0.604621	11
PPP1CB	2.81458e-78	-0.370134	0.869	0.986	7.45442e-74	0.346076	10	0.460317	11
SDR16C5	1.21232e-45	-0.370368	0.322	0.641	3.21082e-41	0.429348	10	0.671598	10
CD68	3.68793e-71	-0.370388	0.304	0.686	9.76747e-67	0.454023	6	0.544575	10
APOBEC3A	5.55031e-14	-0.370603	0.051	0.149	1.47e-09	0.62069	5	0.544586	7
HCLS1	4.3895e-10	-0.370957	0.192	0.294	1.16256e-05	0.745455	7	0.898387	7
SERINC2	3.82794e-53	-0.371281	0.726	0.89	1.01383e-48	0.390361	9	0.509595	11
ATP1B3	6.28801e-11	-0.371468	0.65	0.752	1.66538e-06	0.438172	9	0.375788	11
GATM	1.11337e-86	-0.371647	0.117	0.427	2.94876e-82	0.432836	5	0.937847	7
ATP6V1E1	2.59442e-30	-0.372446	0.635	0.786	6.87133e-26	0.333333	10	0.576598	11
SERINC5	3.26535e-47	-0.372728	0.722	0.899	8.64827e-43	0.346247	9	0.502375	11
GPN1	2.86509e-79	-0.373742	0.285	0.719	7.5882e-75	0.404908	8	0.494397	10
GNG4	6.12696e-175	-0.374175	0.019	0.435	1.62273e-170	0.454545	4	0.958561	7
GLRX3	3.37407e-71	-0.374202	0.575	0.891	8.93622e-67	0.294833	9	0.502128	10
TRIM16L	1.69986e-142	-0.374913	0.161	0.724	4.50208e-138	0.326087	6	0.58519	9
MOB1A	2.44628e-93	-0.375193	0.344	0.79	6.47897e-89	0.309645	9	0.516206	10
CCT5	5.23901e-53	-0.375424	0.795	0.95	1.38755e-48	0.36044	9	0.476048	11
CAMK2N1	5.9323e-212	-0.375799	0.072	0.692	1.57117e-207	0.878049	4	0.646575	9
CD63	1.23227e-26	-0.376146	0.944	0.991	3.26367e-22	0.342593	10	0.457676	11
LGALS7	3.78516e-113	-0.376396	0.003	0.293	1.0025e-108	0.5	2	0.94822	7
PRR13	1.22933e-65	-0.376448	0.811	0.978	3.25588e-61	0.344828	10	0.462918	11
EIF4EBP1	2.12907e-76	-0.376561	0.43	0.83	5.63885e-72	0.357724	8	0.468571	11
CMAS	9.51313e-79	-0.376675	0.35	0.759	2.51955e-74	0.335	8	0.57589	11
GBP5	1.89919e-66	-0.376759	0.017	0.238	5.03002e-62	0.5	2	0.912176	7
DARS	3.87778e-49	-0.377569	0.628	0.864	1.02703e-44	0.373259	8	0.5236	10
XBP1	4.32642e-07	-0.37871	0.895	0.875	0.0114585	0.337891	10	0.518418	11
TIMM50	1.09779e-70	-0.378779	0.509	0.849	2.9075e-66	0.364261	9	0.524022	11
JUP	2.39602e-57	-0.379394	0.753	0.936	6.34586e-53	0.361949	10	0.484296	11
IFRD2	2.8972e-38	-0.380214	0.453	0.715	7.67323e-34	0.355212	8	0.628647	10
TJP3	9.31392e-33	-0.38049	0.399	0.592	2.46679e-28	0.324561	9	0.759615	9
PGM2	1.95306e-99	-0.380661	0.119	0.542	5.17268e-95	0.308824	4	0.733392	11
UPP1	8.28422e-08	-0.381084	0.488	0.576	0.00219408	0.286738	8	0.439868	10
TMBIM4	1.05639e-14	-0.381266	0.897	0.95	2.79786e-10	0.331384	9	0.476048	11
DGKA	5.40337e-126	-0.381392	0.079	0.578	1.43108e-121	0.488889	4	0.658737	8
RAD23B	1.37569e-76	-0.381655	0.54	0.874	3.64351e-72	0.323625	8	0.517092	10
C5orf15	2.04937e-60	-0.382213	0.484	0.788	5.42775e-56	0.33935	9	0.574007	10
RELB	3.3761e-84	-0.382429	0.318	0.75	8.9416e-80	0.302198	8	0.598355	10
WDR1	2.09608e-46	-0.382823	0.703	0.881	5.55146e-42	0.328358	10	0.513732	11
PMAIP1	1.09107e-39	-0.382987	0.439	0.727	2.88971e-35	0.430279	8	0.450098	10
PSMC4	4.22991e-61	-0.383125	0.677	0.921	1.12029e-56	0.366925	9	0.489186	10
HDHD1	6.30078e-54	-0.383287	0.36	0.696	1.66876e-49	0.451456	8	0.626449	11
VTCN1	2.85282e-155	-0.384284	0.03	0.423	7.55569e-151	0.588235	5	0.957447	8
SCARB2	2.92517e-52	-0.384293	0.624	0.854	7.74733e-48	0.364146	9	0.526637	11
PLS3	5.9764e-24	-0.384456	0.729	0.846	1.58285e-19	0.354916	8	0.535014	11
HNRNPC	7.72428e-69	-0.384898	0.928	0.988	2.04577e-64	0.340866	10	0.458733	11
BCL2L15	1.9078e-120	-0.385185	0.136	0.529	5.0528e-116	0.282051	6	0.834978	8
CSGALNACT1	1.29675e-143	-0.385213	0.068	0.459	3.43445e-139	0.384615	5	0.945248	8
NADSYN1	2.13433e-49	-0.385387	0.395	0.69	5.65278e-45	0.442478	7	0.649725	11
TINAGL1	2.19404e-25	-0.385513	0.434	0.679	5.81092e-21	0.383065	8	0.434358	9
C3orf52	1.33314e-93	-0.385584	0.164	0.636	3.53083e-89	0.340426	6	0.547353	9
PRRG4	1.84914e-31	-0.385633	0.682	0.87	4.89745e-27	0.351282	10	0.461832	10
RAP1B	1.28419e-85	-0.385648	0.635	0.909	3.40118e-81	0.374656	10	0.496872	11
MRPS12	1.56111e-69	-0.386462	0.57	0.902	4.1346e-65	0.423313	8	0.490011	11
GSR	3.31968e-115	-0.387279	0.253	0.762	8.79217e-111	0.337931	7	0.521766	10
TSPAN14	1.41483e-58	-0.387531	0.556	0.843	3.74717e-54	0.352201	10	0.536558	10
COX6B1	1.90148e-69	-0.387575	0.913	0.99	5.03607e-65	0.363985	10	0.458553	11
GSTO1	2.2259e-90	-0.389617	0.544	0.91	5.89529e-86	0.344051	9	0.491667	10
MSRB1	4.10449e-14	-0.38996	0.427	0.587	1.08707e-09	0.438525	7	0.430073	11
GTF2E2	1.30476e-109	-0.390539	0.297	0.782	3.45565e-105	0.305882	8	0.537295	10
MARCKS	2.70779e-203	-0.391281	0.217	0.865	7.17159e-199	0.322581	10	0.523026	10
ANXA9	7.33375e-64	-0.391396	0.119	0.436	1.94234e-59	0.470588	6	0.805435	8
PSMB3	5.66556e-54	-0.391606	0.846	0.981	1.50052e-49	0.35124	10	0.461576	11
RNASEL	2.84439e-59	-0.392996	0.199	0.509	7.53337e-55	0.394737	6	0.837838	9
ITPKC	3.16434e-42	-0.393182	0.491	0.786	8.38075e-38	0.391459	8	0.502716	10
ABHD11	6.34839e-47	-0.393302	0.629	0.872	1.68137e-42	0.352778	9	0.520131	10
TSKU	2.6644e-171	-0.393901	0.133	0.752	7.05667e-167	0.315789	5	0.536278	10
CDK7	7.87541e-101	-0.394757	0.308	0.788	2.0858e-96	0.295455	9	0.50722	10
CCT8	3.41692e-56	-0.395094	0.71	0.916	9.04973e-52	0.332512	10	0.494306	11
SAR1B	1.07104e-41	-0.395536	0.706	0.872	2.83666e-37	0.368812	9	0.518498	10
LRRC8A	1.90855e-27	-0.395643	0.54	0.754	5.05478e-23	0.391586	7	0.43522	10
TMEM41A	9.30561e-25	-0.397292	0.635	0.819	2.46459e-20	0.385675	9	0.468171	10
CCT7	5.26285e-54	-0.397734	0.705	0.924	1.39386e-49	0.364764	10	0.48589	11
SLC41A2	7.31062e-130	-0.397745	0.166	0.638	1.93622e-125	0.336842	6	0.705576	10
TMC6	1.26941e-38	-0.398069	0.565	0.76	3.36203e-34	0.309598	8	0.592639	11
STIP1	1.84439e-40	-0.398186	0.822	0.937	4.88487e-36	0.361702	10	0.482549	11
NDUFA9	1.38929e-63	-0.398947	0.521	0.84	3.67954e-59	0.318792	10	0.521739	11
TMEM248	2.34631e-36	-0.399687	0.712	0.862	6.2142e-32	0.339066	9	0.526142	11
PARL	4.63825e-79	-0.400805	0.386	0.798	1.22844e-74	0.257919	9	0.513963	10
PPT1	2.72092e-18	-0.400992	0.708	0.781	7.20635e-14	0.350617	8	0.578883	10
MBOAT2	6.38473e-78	-0.401476	0.32	0.729	1.691e-73	0.31694	9	0.601171	11
RTP4	4.67873e-93	-0.401596	0.21	0.683	1.23916e-88	0.483333	8	0.566667	9
TAPBPL	7.72115e-36	-0.402546	0.42	0.671	2.04495e-31	0.441667	8	0.669258	10
PDZD11	6.02925e-78	-0.403284	0.458	0.839	1.59685e-73	0.320611	8	0.530808	11
HSPA9	9.36436e-34	-0.404829	0.867	0.943	2.48015e-29	0.354839	10	0.480644	11
RRAGD	7.24199e-109	-0.404855	0.131	0.55	1.91804e-104	0.506667	8	0.801895	11
CPD	1.78304e-75	-0.404878	0.302	0.688	4.72238e-71	0.381503	8	0.624656	11
HPGD	2.8273e-85	-0.405198	0.184	0.618	7.4881e-81	0.428571	8	0.617038	10
BECN1	2.16732e-64	-0.405602	0.413	0.761	5.74014e-60	0.355932	8	0.586035	11
COMTD1	7.55896e-158	-0.40595	0.248	0.833	2.00199e-153	0.288732	9	0.523349	10
GALNT5	3.24826e-99	-0.405987	0.168	0.611	8.60303e-95	0.4375	6	0.692785	8
UBE2C	5.60537e-22	-0.40707	0.054	0.19	1.48458e-17	0.290323	6	0.59	11
INPP1	3.47399e-61	-0.407253	0.177	0.548	9.20086e-57	0.336634	9	0.463203	9
SLC6A14	2.71415e-109	-0.407876	0.143	0.564	7.18842e-105	0.47561	8	0.780672	8
RHOD	3.45216e-59	-0.408041	0.357	0.73	9.14305e-55	0.357843	9	0.432099	10
DIRC2	2.66646e-76	-0.408269	0.259	0.655	7.06212e-72	0.324324	6	0.672938	10
RPS16	2.04787e-77	-0.409112	0.97	0.997	5.42379e-73	0.338739	10	0.455756	11
KLHL5	2.25761e-89	-0.409786	0.253	0.675	5.97929e-85	0.372414	9	0.66573	10
DSG3	5.34865e-76	-0.410627	0.031	0.273	1.41659e-71	0.388889	4	0.968696	7
CDH3	6.31744e-33	-0.411192	0.414	0.663	1.67318e-28	0.472574	7	0.399571	11
PCDH7	2.38272e-111	-0.411443	0.159	0.626	6.31065e-107	0.318681	8	0.67803	9
RARS	4.4772e-42	-0.41145	0.61	0.801	1.18579e-37	0.346705	9	0.559172	11
F11R	2.89209e-38	-0.411619	0.914	0.951	7.6597e-34	0.347992	10	0.477567	10
ITGB8	1.46521e-128	-0.411647	0.24	0.78	3.88061e-124	0.284672	8	0.54678	10
CASP7	1.80968e-92	-0.41171	0.208	0.639	4.79293e-88	0.352941	8	0.66543	9
PARP9	6.19429e-62	-0.412772	0.624	0.901	1.64056e-57	0.470588	9	0.495263	10
TNFRSF21	3.16091e-154	-0.412834	0.241	0.825	8.37167e-150	0.289855	6	0.541691	11
TM4SF1	1.03742e-27	-0.412944	0.785	0.908	2.74761e-23	0.342984	10	0.458768	10
GIT2	7.19722e-71	-0.413012	0.336	0.713	1.90618e-66	0.4375	8	0.630073	10
BLVRB	8.86768e-51	-0.413413	0.864	0.952	2.3486e-46	0.354251	9	0.476831	11
TNS4	1.3307e-70	-0.413698	0.024	0.276	3.52436e-66	0.428571	5	0.87457	8
DHRS3	2.1666e-28	-0.414757	0.855	0.911	5.73825e-24	0.345603	10	0.497657	11
PPP1R14C	4.03953e-88	-0.414984	0.147	0.532	1.06987e-83	0.309524	8	0.824577	9
PSMB7	7.28905e-79	-0.415543	0.638	0.938	1.9305e-74	0.364384	10	0.480546	11
YBX3	2.28288e-80	-0.415556	0.703	0.945	6.04622e-76	0.368159	10	0.478916	11
NMU	1.48662e-140	-0.416761	0.019	0.485	3.93731e-136	0.454545	3	0.704501	8
RFWD2	3.17317e-32	-0.417264	0.402	0.634	8.40414e-28	0.326087	6	0.698804	10
C10orf54	1.4003e-96	-0.417858	0.227	0.703	3.7087e-92	0.392308	8	0.559379	9
TSPAN6	3.79874e-29	-0.41808	0.579	0.804	1.0061e-24	0.347432	9	0.554245	11
RAB1A	1.55055e-62	-0.41824	0.839	0.954	4.10663e-58	0.345833	10	0.475883	11
TMEM123	2.46512e-86	-0.41842	0.633	0.923	6.52886e-82	0.411602	9	0.49075	10
OSTF1	7.47899e-95	-0.418423	0.381	0.802	1.98081e-90	0.353211	7	0.556147	10
SYTL2	8.43608e-62	-0.418428	0.245	0.578	2.2343e-57	0.371429	8	0.776683	8
PTTG1	8.80691e-15	-0.419233	0.25	0.304	2.33251e-10	0.34965	7	0.619938	11
ATRAID	2.95507e-18	-0.420326	0.834	0.917	7.82651e-14	0.339623	10	0.494312	11
PVRL4	1.34231e-48	-0.420817	0.435	0.723	3.55509e-44	0.361446	7	0.625574	10
RNF149	1.89643e-79	-0.420933	0.605	0.906	5.0227e-75	0.352601	9	0.497906	11
SLC35C1	1.83223e-50	-0.421701	0.348	0.62	4.85265e-46	0.361809	8	0.723242	9
KCMF1	5.13906e-97	-0.422277	0.414	0.844	1.36108e-92	0.367089	8	0.51236	11
GBP3	4.75104e-89	-0.42249	0.243	0.688	1.25831e-84	0.618705	8	0.645317	11
HADHA	2.06789e-50	-0.422965	0.708	0.897	5.4768e-46	0.328395	9	0.503437	11
ARNTL2	3.54509e-157	-0.423463	0.135	0.721	9.38916e-153	0.337662	6	0.575937	8
C4orf3	4.87333e-94	-0.424349	0.712	0.962	1.2907e-89	0.363636	9	0.472154	11
KARS	3.39652e-65	-0.425049	0.654	0.893	8.9957e-61	0.377005	9	0.505839	11
INPP4B	5.48733e-185	-0.42525	0.065	0.701	1.45332e-180	0.702703	3	0.556157	10
ANXA7	6.39646e-50	-0.426174	0.752	0.907	1.6941e-45	0.346512	10	0.498693	11
IKBKE	1.61293e-120	-0.426275	0.091	0.549	4.27184e-116	0.326923	6	0.765112	7
PYGL	2.56953e-80	-0.426651	0.226	0.654	6.80541e-76	0.449612	8	0.638144	9
SET	1.88433e-94	-0.427384	0.913	0.997	4.99066e-90	0.354406	10	0.45554	11
EFHD2	4.30771e-86	-0.427578	0.561	0.906	1.1409e-81	0.411215	7	0.499476	11
TMED10	2.61018e-60	-0.427705	0.825	0.939	6.91306e-56	0.341102	8	0.482323	11
AGFG1	2.24878e-96	-0.427823	0.404	0.819	5.9559e-92	0.4329	8	0.550087	10
PVRL2	4.27789e-71	-0.427925	0.65	0.916	1.133e-66	0.344086	10	0.493271	11
SPATS2L	6.64783e-83	-0.428392	0.75	0.962	1.76068e-78	0.428904	10	0.470907	10
LAMP2	1.69385e-28	-0.428584	0.788	0.869	4.48617e-24	0.337029	9	0.519651	11
ABRACL	1.30966e-168	-0.428888	0.24	0.818	3.46863e-164	0.313869	9	0.550145	10
PAK1	2.63541e-66	-0.430304	0.449	0.771	6.97989e-62	0.400778	7	0.583026	11
HSPA4	1.58282e-61	-0.430596	0.57	0.879	4.19209e-57	0.395706	8	0.510787	11
HMCES	5.71794e-63	-0.430601	0.43	0.795	1.5144e-58	0.357724	8	0.48568	11
C1GALT1	3.01718e-35	-0.432073	0.617	0.742	7.99101e-31	0.348442	8	0.610224	11
DNAJC3	2.63929e-42	-0.43414	0.767	0.896	6.99016e-38	0.357631	10	0.5045	11
ACOT9	2.21963e-85	-0.434559	0.259	0.671	5.87869e-81	0.317568	8	0.653249	11
PPP1CA	5.79892e-70	-0.435023	0.781	0.942	1.53584e-65	0.346756	9	0.479618	11
GLB1	5.26907e-36	-0.435742	0.446	0.671	1.39551e-31	0.352941	9	0.663842	10
OCLN	3.75382e-26	-0.435923	0.808	0.863	9.94199e-22	0.324675	10	0.525824	11
LRP10	7.35705e-53	-0.435944	0.689	0.875	1.94852e-48	0.352792	8	0.517615	10
SERPINB1	9.29557e-36	-0.436175	0.806	0.888	2.46193e-31	0.366594	10	0.510945	11
PLTP	9.72135e-78	-0.436915	0.395	0.803	2.5747e-73	0.446903	8	0.516243	9
HAUS4	1.32879e-28	-0.437514	0.533	0.72	3.51931e-24	0.331148	8	0.623436	10
MAL2	6.79196e-41	-0.437939	0.825	0.947	1.79885e-36	0.351695	10	0.479219	11
SPCS1	4.22724e-57	-0.439247	0.75	0.932	1.11959e-52	0.344988	9	0.486514	11
NFKBIE	1.46561e-72	-0.439811	0.24	0.62	3.88166e-68	0.372263	7	0.648814	11
SARAF	4.95143e-49	-0.440052	0.79	0.945	1.31139e-44	0.334071	10	0.478435	11
RHBDL2	3.97653e-102	-0.440281	0.25	0.709	1.05318e-97	0.293706	4	0.6301	10
GBP2	8.50233e-124	-0.440451	0.198	0.731	2.25184e-119	0.327434	7	0.557069	9
RELL1	1.46376e-68	-0.441346	0.323	0.688	3.87677e-64	0.421622	9	0.655647	11
ALG3	1.13156e-64	-0.441752	0.514	0.833	2.99695e-60	0.333333	9	0.535572	11
MAN2A1	7.82012e-96	-0.442546	0.327	0.729	2.07116e-91	0.42246	8	0.617437	10
DUSP10	2.52107e-55	-0.442848	0.43	0.766	6.67706e-51	0.422764	8	0.572755	10
OSMR	6.93694e-34	-0.443706	0.684	0.834	1.83725e-29	0.324808	8	0.541217	10
NANS	1.27802e-56	-0.444412	0.645	0.865	3.38483e-52	0.382114	10	0.524671	10
CHMP2A	3.09739e-55	-0.444571	0.825	0.97	8.20345e-51	0.364407	10	0.467971	10
STEAP1	5.77405e-119	-0.445008	0.159	0.659	1.52926e-114	0.483516	7	0.605472	9
ACTN1	1.74411e-69	-0.445256	0.434	0.8	4.61926e-65	0.366935	8	0.549171	11
CXXC5	2.31125e-56	-0.4456	0.418	0.706	6.12134e-52	0.317992	8	0.640457	10
PSMA2	3.26751e-85	-0.445992	0.813	0.967	8.65399e-81	0.346237	10	0.469348	10
HGD	4.56787e-116	-0.446172	0.072	0.439	1.2098e-111	0.560976	6	0.88013	7
CREB3	4.03221e-55	-0.446217	0.524	0.823	1.06793e-50	0.33	10	0.549856	11
PDIA6	3.50442e-47	-0.44638	0.794	0.931	9.28146e-43	0.337004	9	0.486253	11
GJB5	1.16382e-68	-0.446699	0.021	0.304	3.08238e-64	0.916667	2	0.690031	8
B4GALT4	1.26044e-104	-0.446984	0.24	0.722	3.33828e-100	0.313869	5	0.568615	10
COPG1	6.47712e-25	-0.449234	0.636	0.754	1.71546e-20	0.332418	9	0.598366	10
PPIF	2.09167e-31	-0.450032	0.329	0.584	5.5398e-27	0.37234	10	0.432981	10
P4HA1	6.10244e-59	-0.450118	0.512	0.792	1.61623e-54	0.334471	7	0.563734	11
RAB18	8.90332e-79	-0.45024	0.544	0.868	2.35805e-74	0.353698	6	0.518842	10
NCSTN	1.19271e-31	-0.450242	0.551	0.747	3.15888e-27	0.339683	9	0.601523	11
MYL12B	8.82789e-64	-0.450526	0.932	0.99	2.33807e-59	0.354597	10	0.458333	11
RTCB	1.43079e-29	-0.450539	0.573	0.769	3.78946e-25	0.353659	8	0.586675	10
ADAM9	4.46825e-62	-0.450929	0.561	0.85	1.18342e-57	0.314642	10	0.531808	11
PHLDA2	1.59333e-30	-0.451334	0.533	0.778	4.21993e-26	0.37377	8	0.369896	11
RNF7	1.04289e-86	-0.451919	0.684	0.933	2.76211e-82	0.393862	10	0.484494	10
TAPBP	2.25111e-28	-0.452429	0.962	0.963	5.96207e-24	0.338182	9	0.471689	11
COX6A1	2.48118e-37	-0.453259	0.927	0.993	6.57141e-33	0.350943	10	0.456065	11
HSPA1A	1.95915e-21	-0.454646	0.837	0.933	5.18882e-17	0.34238	10	0.485772	11
MARCH5	9.67145e-106	-0.457658	0.336	0.798	2.56148e-101	0.317708	5	0.545779	9
FYB	3.18565e-81	-0.458259	0.031	0.333	8.43719e-77	0.666667	3	0.732575	7
PALLD	2.12756e-126	-0.458495	0.278	0.794	5.63485e-122	0.301887	8	0.553166	10
APOBEC3C	7.73246e-126	-0.45863	0.236	0.758	2.04794e-121	0.474074	9	0.589744	9
CBLC	1.18041e-141	-0.458794	0.15	0.716	3.1263e-137	0.453488	6	0.568874	9
PPA2	8.00676e-77	-0.459232	0.636	0.9	2.12059e-72	0.343407	9	0.500263	11
SLC25A1	4.50332e-46	-0.459911	0.528	0.787	1.1927e-41	0.387417	8	0.576854	11
ACTB	4.0826e-68	-0.460702	0.997	1	1.08128e-63	0.340351	10	0.454459	11
FTH1	2.99881e-37	-0.462434	0.988	1	7.94236e-33	0.343363	10	0.454244	11
BATF	6.34092e-146	-0.462744	0.154	0.713	1.67939e-141	0.306818	8	0.625	10
NEK6	2.80788e-80	-0.462857	0.344	0.743	7.43667e-76	0.426396	8	0.601403	9
RER1	3.55698e-50	-0.463193	0.83	0.936	9.42067e-46	0.338947	10	0.484051	11
GPAT2	3.00439e-113	-0.463838	0.091	0.472	7.95713e-109	0.288462	6	0.871357	9
H6PD	7.32243e-37	-0.463892	0.556	0.604	1.93935e-32	0.31761	8	0.747253	10
GRN	2.00878e-39	-0.464321	0.902	0.961	5.32026e-35	0.352713	9	0.472359	11
CSF2RA	1.17997e-134	-0.46483	0.122	0.576	3.12516e-130	0.385714	7	0.77037	8
HLA-H	2.87567e-52	-0.466038	0.802	0.956	7.61622e-48	0.366013	10	0.474206	11
ADH5	6.1043e-55	-0.466601	0.635	0.885	1.61672e-50	0.341598	8	0.494641	10
ITGB4	3.95782e-123	-0.467487	0.348	0.851	1.04823e-118	0.407035	8	0.523411	10
KRT17	8.88539e-59	-0.467536	0.15	0.49	2.3533e-54	0.453488	6	0.479187	8
CAPN2	5.44449e-14	-0.467896	0.956	0.958	1.44197e-09	0.345521	10	0.474023	11
PPA1	9.12761e-59	-0.468997	0.832	0.957	2.41745e-54	0.338235	10	0.473241	11
SAMD9	1.79611e-100	-0.46903	0.185	0.674	4.757e-96	0.59434	8	0.532349	10
HEBP2	4.6479e-72	-0.46959	0.778	0.925	1.231e-67	0.377528	9	0.49103	11
CCNB1	9.10832e-17	-0.469612	0.128	0.266	2.41234e-12	0.30137	8	0.455516	10
KPNA2	4.44947e-46	-0.47	0.47	0.757	1.17844e-41	0.434944	9	0.543233	10
CCT4	2.74886e-81	-0.473619	0.75	0.955	7.28035e-77	0.368298	9	0.474181	10
GALNT2	1.85774e-72	-0.474463	0.517	0.78	4.92023e-68	0.35473	9	0.579587	10
DNAJB11	4.67426e-83	-0.474936	0.57	0.903	1.23798e-78	0.365031	10	0.493697	10
UBC	4.17771e-39	-0.475242	0.993	0.992	1.10647e-34	0.339789	10	0.457457	11
B3GNT3	1.71112e-160	-0.47589	0.107	0.631	4.5319e-156	0.508197	5	0.681443	8
SYT8	1.17106e-126	-0.476079	0.1	0.523	3.10155e-122	0.526316	6	0.846014	9
UCK2	1.68163e-173	-0.476804	0.082	0.665	4.4538e-169	0.659574	4	0.642908	10
SNRPA1	6.51159e-88	-0.477404	0.481	0.86	1.72459e-83	0.352727	10	0.507718	10
HSPD1	2.78673e-39	-0.477962	0.918	0.984	7.38065e-35	0.35619	10	0.459277	11
PSAP	2.53544e-55	-0.478227	0.963	0.982	6.71511e-51	0.335753	10	0.462802	11
CD47	3.81714e-47	-0.479117	0.942	0.973	1.01097e-42	0.35436	9	0.466634	11
LAP3	1.18903e-57	-0.479275	0.605	0.867	3.14915e-53	0.375723	9	0.512302	10
SRI	7.44667e-45	-0.480416	0.839	0.928	1.97225e-40	0.34375	10	0.489275	11
ITGA2	1.4265e-152	-0.480607	0.198	0.781	3.77808e-148	0.256637	7	0.557646	9
TMEM54	2.72248e-78	-0.48153	0.622	0.911	7.21049e-74	0.370787	8	0.496096	10
IFNGR2	1.00134e-49	-0.482078	0.767	0.908	2.65204e-45	0.346241	9	0.5	11
STS	3.58792e-144	-0.483177	0.121	0.602	9.5026e-140	0.318841	6	0.739953	11
OSTC	8.51501e-90	-0.483525	0.631	0.925	2.2552e-85	0.32964	10	0.48693	11
GBP1	2.45795e-21	-0.483613	0.294	0.462	6.50988e-17	0.541667	8	0.507692	10
PDZK1IP1	8.91867e-23	-0.484061	0.642	0.766	2.36211e-18	0.324251	9	0.576114	11
SPG21	5.49775e-63	-0.485034	0.605	0.84	1.45608e-58	0.358382	9	0.537246	11
RBBP7	8.18433e-61	-0.485563	0.638	0.86	2.16762e-56	0.361644	10	0.52591	11
PAIP1	6.51048e-64	-0.485594	0.694	0.863	1.7243e-59	0.350126	10	0.523626	10
CAPN5	1.84946e-58	-0.486175	0.213	0.509	4.89831e-54	0.647541	5	0.88164	8
P4HB	9.08534e-64	-0.486199	0.916	0.969	2.40625e-59	0.335878	9	0.468429	11
SURF4	8.23155e-57	-0.488088	0.705	0.889	2.18013e-52	0.332506	10	0.507471	10
ZFAND2A	5.8653e-22	-0.488948	0.566	0.779	1.55343e-17	0.435185	9	0.510043	11
CTNNA1	1.42132e-34	-0.48941	0.895	0.932	3.76435e-30	0.337891	10	0.487284	10
RNF141	6.76701e-53	-0.48959	0.561	0.818	1.79224e-48	0.364486	8	0.554203	10
SERHL2	1.33956e-93	-0.4912	0.101	0.458	3.54781e-89	0.344828	5	0.899482	9
PHLDA3	1.60201e-88	-0.491425	0.395	0.832	4.24293e-84	0.402655	9	0.49829	10
G0S2	1.30992e-16	-0.492433	0.122	0.279	3.46933e-12	0.257143	8	0.529711	9
TMX2	9.2184e-60	-0.493406	0.58	0.837	2.44149e-55	0.343373	10	0.538505	10
ETFA	1.86512e-82	-0.493859	0.638	0.92	4.93976e-78	0.342466	8	0.488144	11
NOTCH2NL	1.77249e-87	-0.494371	0.524	0.844	4.69443e-83	0.373333	8	0.536256	10
GYG1	7.85654e-96	-0.494547	0.222	0.674	2.0808e-91	0.338583	6	0.608726	10
NME1	1.75983e-67	-0.496455	0.575	0.88	4.6609e-63	0.331307	8	0.463362	10
RAN	1.39302e-45	-0.500389	0.864	0.979	3.68942e-41	0.364372	10	0.461725	10
TMEM165	7.08729e-69	-0.501416	0.692	0.905	1.87707e-64	0.368687	10	0.499476	11
TMED3	1.84439e-45	-0.5018	0.726	0.875	4.88488e-41	0.33012	10	0.516793	11
YWHAQ	2.72012e-58	-0.502964	0.843	0.948	7.20423e-54	0.350622	10	0.478	11
STOML2	1.05248e-84	-0.505978	0.545	0.894	2.78748e-80	0.333333	8	0.495758	11
CHI3L1	1.81147e-06	-0.506035	0.129	0.106	0.0479768	0.527027	6	0.403587	8
NAPRT	7.25187e-65	-0.50679	0.628	0.897	1.92066e-60	0.345404	9	0.499207	9
PLSCR1	3.26581e-105	-0.508312	0.598	0.936	8.6495e-101	0.377193	10	0.480993	10
MYL12A	6.99585e-54	-0.509232	0.892	0.982	1.85285e-49	0.360784	10	0.461836	11
TCP1	9.98371e-45	-0.510478	0.748	0.889	2.64419e-40	0.39486	10	0.509072	11
CHP1	2.25129e-46	-0.511107	0.867	0.966	5.96254e-42	0.354839	9	0.469809	11
SDCBP	2.31172e-35	-0.511139	0.747	0.908	6.12259e-31	0.334895	10	0.499478	11
RHOC	1.28675e-65	-0.511514	0.638	0.927	3.40797e-61	0.369863	9	0.487219	11
CCDC109B	3.18635e-142	-0.51165	0.065	0.62	8.43905e-138	0.27027	7	0.430428	10
DERA	2.3671e-82	-0.511848	0.434	0.771	6.26926e-78	0.379032	9	0.587692	10
FKBP4	5.3629e-51	-0.512292	0.612	0.864	1.42036e-46	0.34	8	0.520022	10
ECHS1	9.02721e-82	-0.513486	0.799	0.934	2.39086e-77	0.341357	10	0.484772	10
IFI16	1.01691e-31	-0.514984	0.411	0.615	2.69328e-27	0.459574	6	0.425598	10
METTL9	7.17363e-84	-0.517937	0.628	0.91	1.89994e-79	0.334262	9	0.497655	10
GALNT7	1.45753e-107	-0.518353	0.267	0.687	3.86026e-103	0.418301	6	0.653315	9
ANXA3	3.07868e-13	-0.51883	0.472	0.627	8.15389e-09	0.544444	9	0.710287	10
CA12	1.79413e-59	-0.519664	0.115	0.458	4.75176e-55	0.333333	6	0.52228	7
SPPL2A	6.70851e-41	-0.519711	0.53	0.739	1.77675e-36	0.343234	8	0.609365	10
LY6K	6.27236e-199	-0.520651	0.208	0.847	1.66123e-194	0.478992	6	0.530498	8
HLA-A	3.56228e-52	-0.520656	0.988	0.993	9.4347e-48	0.343363	10	0.457279	11
SLC39A1	1.30923e-43	-0.52128	0.677	0.863	3.46748e-39	0.346253	9	0.524725	11
SDC1	2.63747e-64	-0.521715	0.79	0.961	6.98533e-60	0.382743	9	0.469398	11
CXCL11	2.81179e-55	-0.522424	0.028	0.299	7.44702e-51	0.4375	3	0.565079	7
ATP5G3	4.54579e-88	-0.524245	0.834	0.976	1.20395e-83	0.368973	10	0.464789	11
C4orf19	7.04891e-72	-0.524912	0.299	0.519	1.8669e-67	0.538012	8	0.869406	9
CXCL16	6.63631e-38	-0.525332	0.785	0.877	1.75763e-33	0.358575	10	0.516495	11
BTF3	1.12186e-124	-0.525584	0.813	0.99	2.97125e-120	0.316129	10	0.458074	11
RNPEP	6.30237e-61	-0.525871	0.593	0.834	1.66918e-56	0.306785	9	0.543231	11
C1orf43	1.36574e-51	-0.526287	0.82	0.92	3.61717e-47	0.353945	10	0.493299	10
CDK16	1.23683e-61	-0.526991	0.64	0.817	3.27574e-57	0.352459	9	0.553364	10
PSMD2	1.55434e-64	-0.527134	0.705	0.917	4.11667e-60	0.33995	9	0.492761	10
PPP2CA	5.46567e-75	-0.527171	0.715	0.927	1.44758e-70	0.359413	9	0.488241	10
NRBP1	2.77722e-109	-0.527832	0.469	0.868	7.35546e-105	0.283582	9	0.513115	11
RHPN2	7.69104e-120	-0.528223	0.215	0.699	2.03697e-115	0.308943	6	0.64339	10
PSMA4	9.00332e-77	-0.52974	0.799	0.963	2.38453e-72	0.369803	10	0.469458	11
TSPAN3	4.16486e-41	-0.530233	0.837	0.912	1.10306e-36	0.321503	10	0.49662	11
KCTD3	2.42624e-141	-0.530856	0.143	0.625	6.4259e-137	0.45122	6	0.707891	10
DAPP1	7.95543e-201	-0.531365	0.098	0.739	2.107e-196	0.464286	7	0.591405	9
SRD5A3	9.83272e-52	-0.532049	0.514	0.794	2.6042e-47	0.346939	9	0.568955	11
CRIP2	2.70805e-37	-0.53292	0.682	0.725	7.17226e-33	0.34359	9	0.625899	10
GPX8	2.28655e-188	-0.534408	0.052	0.567	6.05593e-184	0.633333	4	0.758361	10
CLINT1	7.42362e-46	-0.534676	0.82	0.902	1.96615e-41	0.347548	10	0.503155	11
H2AFY	2.06552e-99	-0.535095	0.776	0.948	5.47053e-95	0.344595	9	0.4785	10
HIBADH	8.81973e-29	-0.535851	0.593	0.766	2.33591e-24	0.333333	8	0.59195	9
CYBA	1.05578e-120	-0.535876	0.841	0.981	2.79624e-116	0.363825	9	0.463026	11
CAST	2.62227e-100	-0.538676	0.802	0.973	6.94509e-96	0.326797	10	0.466147	11
DAP	1.10863e-36	-0.539645	0.715	0.841	2.9362e-32	0.322738	9	0.540327	11
LMAN2	2.17317e-96	-0.539735	0.85	0.975	5.75563e-92	0.337449	10	0.465727	11
MVP	1.0975e-34	-0.539973	0.853	0.91	2.90673e-30	0.342213	10	0.498697	11
ASAH1	1.32887e-26	-0.540298	0.75	0.856	3.51951e-22	0.312354	9	0.528532	11
COTL1	9.00976e-106	-0.541117	0.288	0.751	2.38623e-101	0.521212	9	0.588384	10
ARL6IP5	7.18898e-65	-0.541275	0.734	0.896	1.904e-60	0.333333	10	0.505558	11
ACOT7	4.98112e-26	-0.542953	0.215	0.417	1.31925e-21	0.430894	7	0.480682	11
TUBB6	7.15138e-115	-0.543253	0.171	0.654	1.89404e-110	0.255102	6	0.656522	8
CNOT8	1.48466e-51	-0.543261	0.503	0.713	3.93213e-47	0.34375	8	0.632735	10
RHEB	1.81959e-90	-0.543335	0.795	0.953	4.81918e-86	0.369231	9	0.475859	11
PSMB8	1.54352e-92	-0.543717	0.792	0.947	4.088e-88	0.379691	10	0.478217	11
MUC4	8.03462e-138	-0.54695	0.36	0.835	2.12797e-133	0.597087	10	0.539773	10
NCK1	1.71203e-119	-0.547909	0.36	0.826	4.53432e-115	0.427184	8	0.533563	11
TMEM147	1.19744e-79	-0.549287	0.771	0.933	3.17143e-75	0.360544	10	0.485772	11
CCT2	3.7548e-37	-0.55113	0.745	0.934	9.94458e-33	0.342723	10	0.474112	11
MIR100HG	1.64159e-77	-0.551172	0.019	0.305	4.34776e-73	0.454545	3	0.607143	9
GNAI1	3.80921e-102	-0.551426	0.189	0.656	1.00887e-97	0.351852	7	0.658237	10
H2AFZ	3.873e-60	-0.551812	0.738	0.942	1.02577e-55	0.381517	9	0.479355	11
PSCA	6.49654e-132	-0.553012	0.072	0.48	1.72061e-127	0.756098	4	0.885489	8
DYNLT1	1.70471e-85	-0.553526	0.788	0.949	4.51493e-81	0.359202	10	0.478022	10
MDH2	4.02735e-78	-0.554658	0.841	0.964	1.06664e-73	0.345114	10	0.470241	11
HMGA1	1.42923e-135	-0.556234	0.524	0.947	3.78532e-131	0.326667	8	0.475475	11
YWHAZ	8.01128e-116	-0.556509	0.955	0.994	2.12179e-111	0.346154	9	0.455889	11
ATP5C1	1.19416e-108	-0.556702	0.769	0.951	3.16273e-104	0.331818	10	0.47581	11
XRCC6	4.48014e-36	-0.557473	0.851	0.907	1.18656e-31	0.349076	9	0.500261	11
OPN3	7.06574e-73	-0.561598	0.266	0.627	1.87136e-68	0.460526	8	0.718821	9
ATIC	1.04079e-84	-0.562055	0.451	0.798	2.75653e-80	0.395349	10	0.549941	11
TAF9	4.71009e-119	-0.566895	0.392	0.862	1.24747e-114	0.3125	9	0.512933	11
RGS10	1.86952e-211	-0.567534	0.121	0.709	4.95143e-207	0.304348	6	0.633445	10
LINC00963	5.12243e-54	-0.56755	0.294	0.603	1.35667e-49	0.52381	8	0.745083	10
MYD88	2.65828e-47	-0.56786	0.428	0.686	7.04044e-43	0.432653	8	0.659295	10
EDN2	1.28808e-24	-0.568944	0.098	0.282	3.41147e-20	0.446429	5	0.633613	7
SUCLG2	4.26003e-78	-0.569561	0.407	0.726	1.12827e-73	0.381974	8	0.620509	11
TM9SF2	4.14605e-47	-0.569897	0.76	0.789	1.09808e-42	0.356322	10	0.573061	11
HTR3A	1.75641e-166	-0.571923	0.003	0.403	4.65186e-162	0.5	2	0.796231	7
ANXA6	2.45024e-58	-0.573257	0.327	0.484	6.48946e-54	0.406417	7	0.910872	9
P2RY6	1.43049e-61	-0.573999	0.096	0.422	3.78865e-57	0.363636	7	0.446067	9
G6PD	9.37128e-140	-0.574363	0.425	0.89	2.48198e-135	0.353909	8	0.500532	10
ITFG1	5.93825e-48	-0.575009	0.619	0.716	1.57275e-43	0.372881	10	0.630881	11
RAMP1	3.43633e-42	-0.575943	0.453	0.705	9.10112e-38	0.359073	10	0.628533	10
PTP4A2	9.13973e-61	-0.576213	0.897	0.973	2.42066e-56	0.354776	10	0.466634	11
FBXO7	1.55588e-46	-0.577904	0.538	0.767	4.12074e-42	0.422078	10	0.589363	11
TUBA1B	6.88443e-09	-0.577942	0.888	0.941	0.000182334	0.352362	10	0.46398	11
UQCRC1	1.48344e-82	-0.579145	0.747	0.923	3.92888e-78	0.344262	10	0.491012	10
TNFAIP2	2.52808e-127	-0.579294	0.247	0.786	6.69563e-123	0.553191	7	0.507841	10
AP2M1	2.75292e-81	-0.57982	0.734	0.956	7.29111e-77	0.32619	9	0.472222	11
ENO1	2.41133e-64	-0.581346	0.962	0.994	6.38642e-60	0.343636	10	0.456584	11
MAP1B	4.56974e-14	-0.581597	0.185	0.338	1.2103e-09	0.415094	8	0.353436	9
HADHB	2.23567e-82	-0.582184	0.673	0.911	5.92118e-78	0.345455	9	0.496358	11
DHRS7	1.36764e-129	-0.588237	0.495	0.921	3.62221e-125	0.318021	10	0.490993	11
FAM213A	1.28226e-125	-0.58832	0.528	0.924	3.39607e-121	0.354305	10	0.48768	11
OPTN	9.03751e-116	-0.588866	0.369	0.824	2.39358e-111	0.327014	9	0.546605	10
WDR45B	4.51976e-101	-0.591365	0.657	0.902	1.19706e-96	0.348404	9	0.50289	10
TMEM173	2.12224e-70	-0.591702	0.481	0.755	5.62075e-66	0.370909	10	0.59799	10
RHOA	8.35191e-68	-0.593167	0.848	0.957	2.212e-63	0.338144	10	0.474727	11
PRELID1	4.88492e-104	-0.593662	0.712	0.942	1.29377e-99	0.336609	9	0.480624	11
AP3S1	3.40788e-132	-0.595437	0.437	0.882	9.02576e-128	0.352	9	0.511828	11
CYP3A5	4.90724e-116	-0.595779	0.089	0.508	1.29968e-111	0.313725	5	0.791978	7
CCL20	1.52097e-27	-0.597459	0.031	0.191	4.0283e-23	0.5	3	0.568238	10
ERP44	1.61126e-87	-0.598527	0.659	0.885	4.26743e-83	0.34748	9	0.510718	11
UBE2D3	3.52129e-104	-0.598963	0.846	0.968	9.32614e-100	0.357438	10	0.468398	11
AKR1B1	8.94907e-37	-0.600583	0.192	0.385	2.37016e-32	0.409091	8	0.548705	11
SMAGP	2.42374e-162	-0.601372	0.194	0.77	6.41926e-158	0.324324	7	0.573629	9
SLC39A11	2.46477e-85	-0.602583	0.572	0.869	6.52795e-81	0.366972	10	0.520458	10
PDLIM5	2.54094e-180	-0.602596	0.378	0.918	6.72968e-176	0.324074	10	0.490965	11
STON2	4.09363e-82	-0.603898	0.142	0.517	1.0842e-77	0.296296	8	0.546789	10
MET	9.7123e-135	-0.605299	0.329	0.836	2.5723e-130	0.297872	9	0.540249	9
FTL	0.00025023	-0.606081	0.981	0.998	1	0.345811	10	0.454848	11
GCLC	1.75129e-139	-0.608838	0.136	0.71	4.63828e-135	0.346154	7	0.458611	11
ERGIC1	3.46735e-37	-0.608864	0.726	0.796	9.18329e-33	0.342169	9	0.570918	11
SKP1	1.61035e-145	-0.609002	0.911	0.988	4.26501e-141	0.339731	10	0.459213	11
TMEM33	6.9193e-60	-0.609539	0.685	0.805	1.83258e-55	0.357143	9	0.562169	11
PRDX1	2.33307e-33	-0.610761	0.958	0.992	6.17913e-29	0.354015	10	0.456979	11
SDHA	5.28646e-58	-0.614588	0.677	0.865	1.40012e-53	0.372093	9	0.521644	11
KRT7	7.68135e-40	-0.615287	0.946	0.829	2.03441e-35	0.345656	10	0.547742	10
UNC93B1	4.60738e-48	-0.61555	0.659	0.768	1.22026e-43	0.366048	10	0.590123	11
C20orf24	6.72422e-133	-0.616031	0.635	0.94	1.78091e-128	0.402204	9	0.479818	11
IL1RN	9.13699e-32	-0.616255	0.094	0.287	2.41993e-27	0.611111	5	0.767327	8
ATXN10	3.48626e-60	-0.617851	0.591	0.803	9.23335e-56	0.369822	9	0.560543	11
ST3GAL4	1.11452e-120	-0.618056	0.194	0.639	2.9518e-116	0.306306	8	0.706756	9
TIMP1	6.24883e-161	-0.618368	0.346	0.902	1.655e-156	0.419192	9	0.469506	10
CASP1	2.51512e-127	-0.618498	0.283	0.779	6.66129e-123	0.351852	8	0.5676	9
ASPH	1.51804e-66	-0.622905	0.76	0.969	4.02054e-62	0.377011	9	0.464775	11
NME2	2.64963e-137	-0.623298	0.696	0.972	7.01754e-133	0.341709	9	0.465366	11
CLMN	4.54431e-85	-0.623435	0.241	0.661	1.20356e-80	0.485507	7	0.682209	10
SH3BGRL3	4.30813e-67	-0.623615	0.862	0.982	1.14101e-62	0.369168	10	0.462319	11
AIM2	1.13908e-107	-0.623641	0.007	0.336	3.01686e-103	0.5	3	0.75565	7
EFNA5	1.21347e-128	-0.624136	0.274	0.721	3.21386e-124	0.464968	8	0.625904	10
PRSS23	4.54444e-85	-0.62601	0.21	0.6	1.20359e-80	0.291667	8	0.674308	9
KRTCAP3	8.64602e-93	-0.626314	0.691	0.927	2.2899e-88	0.349367	9	0.485934	11
FAM83A	3.69282e-175	-0.627263	0.178	0.798	9.78043e-171	0.323529	6	0.489311	10
LAMC2	3.68312e-146	-0.62739	0.294	0.847	9.75474e-142	0.345238	9	0.526876	10
MTCH2	7.95554e-99	-0.628613	0.605	0.903	2.10703e-94	0.32948	10	0.497899	10
LSP1	4.92081e-69	-0.628995	0.038	0.281	1.30328e-64	0.454545	5	0.888702	8
CTTN	1.31596e-114	-0.630376	0.902	0.988	3.48532e-110	0.343023	10	0.459914	11
GPRC5A	6.13478e-21	-0.630648	0.93	0.902	1.6248e-16	0.349624	10	0.503155	10
ACTR3	4.36091e-97	-0.630682	0.584	0.896	1.15499e-92	0.362275	9	0.506088	11
LGALS3	1.22044e-56	-0.631489	0.942	0.983	3.23235e-52	0.356215	10	0.46165	11
TMBIM6	1.45759e-127	-0.63424	0.969	0.993	3.86044e-123	0.344765	10	0.456802	11
HSPA5	4.10307e-53	-0.635718	0.916	0.974	1.0867e-48	0.337786	10	0.465433	11
BZW1	7.21223e-83	-0.637446	0.642	0.885	1.91016e-78	0.359673	9	0.51179	11
TRIM16	2.25372e-125	-0.637508	0.271	0.795	5.96897e-121	0.322581	9	0.531623	9
NENF	2.844e-102	-0.641482	0.778	0.947	7.53234e-98	0.341573	8	0.479219	10
DST	1.71526e-119	-0.643408	0.21	0.744	4.54288e-115	0.233333	8	0.462078	11
OCIAD2	3.12132e-70	-0.645007	0.726	0.954	8.26682e-66	0.33253	9	0.473396	11
TFPI	7.77544e-38	-0.645266	0.6	0.848	2.05933e-33	0.45481	9	0.527405	10
HINT1	5.41125e-134	-0.645316	0.874	0.993	1.43317e-129	0.35	10	0.45702	11
CIB1	1.19963e-121	-0.645854	0.766	0.96	3.17721e-117	0.344749	10	0.471605	11
RNF130	6.53257e-61	-0.646574	0.559	0.745	1.73015e-56	0.29375	10	0.608142	10
CASP4	5.64843e-101	-0.646865	0.561	0.862	1.49599e-96	0.364486	8	0.524464	11
SPINT1	5.8337e-71	-0.647781	0.773	0.941	1.54505e-66	0.384615	10	0.482359	11
ALDH7A1	2.36537e-52	-0.648637	0.607	0.81	6.26469e-48	0.337176	8	0.556206	11
ZFAND6	1.0966e-97	-0.648774	0.668	0.903	2.90433e-93	0.361257	10	0.5	11
MDK	1.5227e-56	-0.652266	0.862	0.977	4.03287e-52	0.359026	9	0.464078	11
ATP5B	7.19262e-100	-0.652698	0.918	0.986	1.90497e-95	0.344762	10	0.459615	11
PITX1	1.10394e-225	-0.65338	0.138	0.845	2.9238e-221	0.43038	5	0.496633	9
FBXW5	2.08988e-90	-0.653659	0.587	0.883	5.53506e-86	0.348214	8	0.513151	11
EI24	1.56983e-86	-0.654835	0.734	0.903	4.1577e-82	0.314286	8	0.501576	10
HTRA1	1.39892e-75	-0.65508	0.198	0.525	3.70503e-71	0.460177	6	0.808491	9
CACUL1	9.02438e-76	-0.657116	0.587	0.869	2.39011e-71	0.339286	9	0.519651	10
F2RL1	2.39211e-122	-0.657191	0.21	0.674	6.33549e-118	0.275	7	0.66315	10
RND3	1.52209e-116	-0.657737	0.402	0.874	4.03125e-112	0.517391	9	0.504881	10
PPIB	1.8388e-125	-0.658368	0.857	0.983	4.87005e-121	0.338776	10	0.459981	11
IL32	7.43169e-71	-0.659589	0.414	0.737	1.96828e-66	0.295359	9	0.6139	10
SMIM14	1.30645e-75	-0.660453	0.736	0.884	3.46014e-71	0.344418	10	0.512876	11
CAPZA2	1.85077e-100	-0.661092	0.65	0.901	4.90177e-96	0.311828	9	0.501579	10
TMBIM1	1.71014e-88	-0.661749	0.668	0.91	4.5293e-84	0.376963	9	0.497655	11
FAM107B	5.01248e-52	-0.663835	0.594	0.772	1.32755e-47	0.4	10	0.587477	10
REEP5	2.55474e-130	-0.665002	0.734	0.963	6.76624e-126	0.330952	10	0.470965	11
SAT1	1.33974e-51	-0.667981	0.981	0.988	3.54831e-47	0.338681	10	0.459914	11
ARPC3	2.2147e-177	-0.669013	0.855	0.984	5.86562e-173	0.366053	9	0.460019	11
TMEM139	6.43509e-123	-0.674698	0.093	0.473	1.70433e-118	0.377358	5	0.93487	7
HSPA8	2.72026e-53	-0.677117	0.939	0.973	7.2046e-49	0.344507	10	0.466862	11
IFI27	8.95876e-146	-0.677146	0.857	0.515	2.37273e-141	0.32449	10	0.578269	11
BCAP31	1.30365e-129	-0.677463	0.888	0.972	3.45273e-125	0.362205	10	0.466829	11
GJB2	1.48956e-177	-0.679783	0.061	0.633	3.94511e-173	0.542857	4	0.696108	7
SPINT2	7.16206e-86	-0.68085	0.963	0.991	1.89687e-81	0.352087	9	0.458114	11
VDAC1	3.22451e-119	-0.683611	0.708	0.94	8.54012e-115	0.325926	10	0.481089	10
PSME2	1.95821e-84	-0.683724	0.927	0.982	5.18632e-80	0.349057	9	0.462096	11
FGFBP1	9.40391e-75	-0.684829	0.065	0.431	2.49063e-70	0.783784	3	0.511013	8
UQCRFS1	1.72258e-151	-0.686048	0.726	0.953	4.56224e-147	0.354217	9	0.475124	11
CBR3	7.21338e-49	-0.686371	0.227	0.516	1.91046e-44	0.423077	8	0.520221	9
SLC25A37	7.83943e-124	-0.686469	0.53	0.89	2.07627e-119	0.405941	10	0.507987	11
PLP2	1.54381e-148	-0.691336	0.423	0.92	4.08879e-144	0.384298	9	0.48299	11
GLRX	1.96363e-104	-0.698375	0.313	0.758	5.20069e-100	0.251397	7	0.592616	10
FAAH2	4.25407e-91	-0.699213	0.245	0.564	1.12669e-86	0.364286	6	0.8	10
CNDP2	2.72233e-106	-0.699358	0.474	0.843	7.21009e-102	0.332103	9	0.53686	11
RAB10	2.27113e-107	-0.700385	0.699	0.954	6.01509e-103	0.365	9	0.473423	10
CDCP1	5.20528e-131	-0.703527	0.407	0.847	1.37862e-126	0.356223	9	0.532736	10
[truncated: 197 more rows]

## Sheet: 4.Cancer TH226
gene	p_val	p_val_adj	avg_logFC	pct.TN	pct.PR
SFTPB	4.95008e-11	1.7927	1.31103e-06	0.867	0.948
IER2	5.57315e-09	1.47295	0.000147605	1	0.974
CYP4B1	1.62672e-08	2.17906	0.000430835	0.533	0.954
MIR614	2.87698e-08	1.5908	0.000761968	0.467	0.871
CLDN4	3.65441e-08	2.1508	0.00096787	1	0.995
CD74	1.031e-07	1.37216	0.00273059	1	1
ABCA1	1.42413e-07	1.1814	0.0037718	0.267	0.861
gene	p_val	p_val_adj	avg_logFC	pct.TN	pct.PD
SAA1	3.15318e-09	1.90987	8.35121e-05	0	1
TYMP	1.57704e-08	2.80659	0.000417679	0.733	1
PITX1	6.6096e-08	1.09181	0.00175055	0	0.923
KRT14	6.6096e-08	5.17759	0.00175055	0	0.923
SCPEP1	1.47081e-07	2.20601	0.00389543	0.533	0.923
SERPINB5	6.7736e-07	1.20343	0.0179399	0	0.846
KRT17	7.52049e-07	3.54649	0.019918	0.133	1
G3BP1	1.18919e-06	1.88694	0.0314958	0.8	1
gene	p_val	p_val_adj	avg_logFC	pct.RD	pct.PD
SFTPB	1.41125e-15	5.57698	3.7377e-11	0.948	0
AQP4	6.67074e-15	3.72447	1.76675e-10	0.938	0
SFTPD	1.33959e-12	3.48577	3.54791e-08	0.892	0
NAPSA	4.9104e-13	3.29301	1.30052e-08	0.902	0
SCGB3A1	4.14824e-10	3.18465	1.09866e-05	0.892	0.077
CLDN18	1.35712e-14	3.15285	3.59432e-10	0.933	0
GDF15	5.28897e-12	3.14054	1.40078e-07	0.876	0
C4BPA	2.65881e-14	2.91331	7.04187e-10	0.928	0
AGER	1.29031e-10	2.90348	3.41739e-06	0.881	0.077
CYP4B1	3.80289e-13	2.83294	1.0072e-08	0.954	0.077
RGS16	1.35712e-14	2.7702	3.59432e-10	0.933	0
CLDN3	2.86325e-14	2.7192	7.58331e-10	0.985	0.231
CD55	2.97254e-15	2.67737	7.87277e-11	0.985	0.615
SELENBP1	2.06415e-14	2.61055	5.46691e-10	0.974	0.154
MSLN	1.23212e-12	2.53771	3.26327e-08	0.938	0.077
SLC34A2	5.51697e-14	2.40315	1.46117e-09	0.979	0.154
LMO7	9.77992e-16	2.3337	2.59021e-11	0.985	0.154
CLDN4	2.59371e-12	2.30521	6.86943e-08	0.995	0.308
FOLR1	5.24504e-09	2.2754	0.000138915	0.923	0.308
SUSD2	9.25303e-14	2.24834	2.45066e-09	0.918	0
AQP1	3.40007e-12	2.19873	9.00509e-08	0.881	0
MUC1	1.95608e-10	2.1512	5.18068e-06	0.979	0.846
GPRC5A	3.20429e-11	1.93086	8.48656e-07	0.959	0.231
C16orf89	3.94424e-11	1.91408	1.04463e-06	0.851	0
AK1	4.83502e-08	1.85631	0.00128056	0.948	0.538
HOPX	8.45271e-10	1.84515	2.2387e-05	0.918	0.154
C1orf116	1.15032e-09	1.83721	3.04664e-05	0.964	0.615
ATP13A4	1.05653e-10	1.83358	2.79821e-06	0.902	0.077
ATF3	7.52855e-11	1.82299	1.99394e-06	0.974	0.308
TMC5	3.22959e-14	1.81128	8.55357e-10	0.99	0.231
SMPDL3B	1.01071e-07	1.75959	0.00267687	0.861	0.231
SFTA2	3.14285e-15	1.74394	8.32383e-11	0.943	0
CTSE	4.54142e-08	1.72776	0.00120279	0.722	0
CEACAM6	9.69758e-07	1.69771	0.025684	0.918	0.308
PDE4C	2.53639e-07	1.63516	0.00671762	0.799	0.077
DEGS2	1.93871e-07	1.61899	0.00513466	0.686	0
EFNA1	2.32885e-10	1.59924	6.16797e-06	0.985	0.692
RNASE1	1.31734e-06	1.59436	0.0348899	0.881	0.231
MIR614	7.44911e-08	1.58782	0.0019729	0.871	0.231
CLIC5	4.25643e-10	1.5215	1.12732e-05	0.814	0
NDNF	5.28897e-12	1.51626	1.40078e-07	0.876	0
CPM	6.05594e-09	1.51249	0.000160391	0.918	0.231
TMEM125	3.02972e-08	1.51067	0.000802423	0.902	0.231
ICAM1	3.77494e-08	1.46409	0.000999794	0.959	0.615
SFTA3	6.72381e-07	1.46164	0.017808	0.918	0.385
B3GNT7	5.87942e-08	1.45033	0.00155716	0.876	0.154
TNS1	4.32284e-09	1.43266	0.00011449	0.948	0.308
S100A6	3.39944e-07	1.37876	0.00900341	1	1
LIMCH1	2.57061e-07	1.37587	0.00680826	0.923	0.462
CYP2B7P	1.32266e-09	1.35963	3.50306e-05	0.876	0.077
CADM1	1.22647e-11	1.35236	3.24831e-07	0.866	0
PNKD	9.87647e-09	1.31013	0.000261578	0.974	0.615
ELF3	2.47159e-10	1.30235	6.54599e-06	0.995	0.385
GLCCI1	2.71198e-07	1.29176	0.00718269	0.902	0.308
TP53BP2	1.01854e-06	1.2423	0.0269761	0.897	0.308
JUN	4.85425e-08	1.17434	0.00128565	0.995	0.846
KIAA1683	1.44177e-06	1.14051	0.0381852	0.629	0
GATA6	9.43738e-09	1.10984	0.000249949	0.887	0.154
FOXA2	1.61781e-10	1.10477	4.28478e-06	0.83	0
CLIC6	3.95685e-08	1.09276	0.00104797	0.84	0.077
VSIG2	4.16341e-07	1.08937	0.0110268	0.665	0
SLC22A31	6.95053e-09	1.06842	0.000184085	0.763	0
MS4A15	2.31597e-08	1.0454	0.000613385	0.737	0
NKX2-1	7.5349e-09	1.042	0.000199562	0.892	0.154
VAMP8	2.30007e-07	0.997487	0.00609174	0.974	1
VEPH1	1.13717e-07	0.988006	0.0030118	0.809	0.077
KRT18	8.51679e-07	0.978752	0.0225567	0.974	1
DPP4	4.25643e-10	0.932276	1.12732e-05	0.814	0
ADGRF5	2.70296e-11	0.906887	7.1588e-07	0.856	0
GGTLC1	1.44177e-06	0.88711	0.0381852	0.629	0
ANKRD29	1.62514e-06	0.870834	0.043042	0.856	0.231
PEG10	1.83606e-08	0.865569	0.000486281	0.742	0
CLIC2	1.45953e-07	0.834268	0.00386557	0.804	0.077
FOS	8.04449e-07	0.795821	0.0213058	0.99	0.538
PARD6B	4.97702e-07	0.791242	0.0131816	0.954	0.385
SCNN1A	4.32434e-07	0.781813	0.011453	0.902	0.231
SLC25A4	4.54142e-08	0.760721	0.00120279	0.722	0
MFSD4	4.16341e-07	0.716966	0.0110268	0.665	0
AQP5	1.0483e-09	0.695784	2.77641e-05	0.799	0
CACNA2D2	1.70649e-06	0.541396	0.0451964	0.624	0
PLA2G10	1.59043e-07	0.53749	0.00421225	0.691	0
DNAJB1	5.18718e-07	0.4447	0.0137382	0.99	1
ADGRD1	1.21555e-06	0.432178	0.0321939	0.634	0
EVADR	8.92067e-09	0.373582	0.000236264	0.758	0
GALNT14	3.78476e-08	-0.254988	0.00100239	0.01	0.538
LTB4R2	1.61773e-07	-0.258523	0.00428454	0.015	0.538
CASC9	8.19561e-14	-0.265475	2.17061e-09	0	0.692
CLEC2B	4.55798e-08	-0.270187	0.00120718	0.026	0.615
ZNF702P	5.96552e-07	-0.276804	0.0157997	0.067	0.692
DGKH	2.48493e-11	-0.298604	6.58134e-07	0.041	0.846
CASP14	1.23074e-07	-0.303574	0.00325961	0	0.385
GJB7	8.82363e-09	-0.304572	0.000233694	0.005	0.538
MARK1	1.64832e-08	-0.326278	0.000436556	0.021	0.615
SLCO1B3	7.08595e-07	-0.352335	0.0187671	0.01	0.462
HOXD11	4.34345e-09	-0.353392	0.000115036	0	0.462
FLRT2	2.32535e-07	-0.358916	0.00615869	0.036	0.615
TM4SF18	9.53602e-09	-0.365438	0.000252561	0.005	0.538
TMEM40	2.23059e-08	-0.370748	0.000590772	0.021	0.615
BBOX1-AS1	4.34345e-09	-0.373777	0.000115036	0	0.462
PYCARD	5.60197e-08	-0.379662	0.00148368	0.077	0.769
COL6A2	1.37588e-07	-0.380545	0.00364401	0.031	0.615
WTAPP1	8.73139e-08	-0.380822	0.00231251	0.057	0.692
TFPT	1.75234e-06	-0.383111	0.0464106	0.17	0.846
BCL11B	3.11192e-10	-0.388292	8.24192e-06	0.005	0.615
ABRACL	9.84943e-07	-0.405784	0.0260862	0.165	0.846
EDARADD	1.00633e-06	-0.422707	0.0266527	0.108	0.615
SERPINE2	5.75571e-08	-0.424327	0.0015244	0.031	0.615
IGFBP6	1.2316e-06	-0.438926	0.032619	0.01	0.462
STEAP1B	9.21096e-11	-0.446355	2.43952e-06	0.015	0.692
LRRN1	1.05101e-07	-0.447569	0.00278361	0.015	0.538
SKP2	4.09136e-07	-0.449062	0.010836	0.17	0.846
UGT1A6	1.31928e-09	-0.453687	3.49411e-05	0.01	0.615
AK4	4.12314e-07	-0.458952	0.0109201	0.031	0.538
HDGFRP3	1.87097e-08	-0.468393	0.000495525	0.041	0.692
TRPS1	1.93119e-08	-0.478837	0.000511477	0.041	0.692
SSPN	4.50807e-12	-0.481439	1.19396e-07	0.015	0.769
ANXA8	8.45578e-13	-0.487692	2.23951e-08	0.01	0.769
TNFRSF6B	4.34345e-09	-0.490482	0.000115036	0	0.462
GJB5	2.52398e-07	-0.492025	0.00668477	0.005	0.462
ADH7	9.95144e-09	-0.506341	0.000263564	0.005	0.538
P3H2	1.28361e-07	-0.507044	0.00339963	0.015	0.538
PLEKHG3	9.88736e-07	-0.508432	0.0261867	0.01	0.462
MFAP2	3.41446e-07	-0.511833	0.0090432	0.021	0.538
SLC1A3	4.50989e-11	-0.516584	1.19444e-06	0.046	0.846
EFNA5	4.75718e-07	-0.52182	0.0125994	0.067	0.692
PODNL1	1.26694e-08	-0.542881	0.00033555	0.021	0.615
TP63	2.00903e-07	-0.544778	0.00532093	0.005	0.462
CDH11	1.82189e-06	-0.600601	0.0482528	0.052	0.538
AKR1C1	7.45585e-07	-0.626376	0.0197468	0.052	0.615
MT1E	2.22778e-08	-0.628864	0.000590028	0.119	0.769
MMP2	5.88889e-08	-0.631375	0.00155967	0.046	0.692
TMTC3	1.2868e-06	-0.633669	0.0340809	0.624	0.923
MME	2.28111e-07	-0.63374	0.00604151	0.021	0.538
TPD52L1	3.92387e-07	-0.636519	0.0103924	0.309	1
ANKH	9.39389e-07	-0.646328	0.0248797	0.124	0.769
CX3CL1	2.29834e-08	-0.649925	0.000608715	0.021	0.615
LY6D	7.14273e-07	-0.656507	0.0189175	0.01	0.462
UCHL3	5.94182e-08	-0.658051	0.00157369	0.356	1
PRMT1	3.03361e-07	-0.65893	0.00803451	0.485	0.923
GPR87	3.12324e-10	-0.682077	8.27189e-06	0.005	0.615
TRIM47	1.04888e-06	-0.687061	0.0277795	0.134	0.769
DSE	1.15053e-07	-0.698389	0.00304718	0.041	0.615
RPS16	4.59705e-07	-0.702788	0.0121753	0.969	1
CCNC	2.92076e-07	-0.705032	0.00773563	0.479	1
PKP1	8.19561e-14	-0.706926	2.17061e-09	0	0.692
GJB3	4.72157e-07	-0.711674	0.0125051	0.021	0.538
MDFI	7.64746e-11	-0.715001	2.02543e-06	0.015	0.692
PHLDA1	8.58044e-07	-0.727251	0.0227253	0.206	0.846
FAM49B	5.82844e-08	-0.735769	0.00154366	0.479	0.923
CA9	3.036e-08	-0.748241	0.000804084	0.015	0.538
TSPAN5	1.77998e-08	-0.758318	0.000471427	0.088	0.692
ANO1	1.76629e-07	-0.76264	0.00467803	0.005	0.462
RPL23	9.56536e-07	-0.77834	0.0253339	0.979	1
JAG2	5.33298e-07	-0.778402	0.0141244	0.057	0.615
YWHAE	2.45835e-09	-0.789092	6.51093e-05	0.959	1
PKP3	3.30062e-08	-0.794437	0.000874169	0.16	0.846
HTRA3	2.31824e-07	-0.796851	0.00613987	0.026	0.538
IMPAD1	1.30386e-06	-0.827769	0.0345328	0.232	0.615
PLEKHF1	1.2044e-07	-0.834421	0.00318986	0.093	0.769
GJA1	5.59416e-08	-0.840893	0.00148161	0.015	0.538
NDRG1	1.73797e-07	-0.847914	0.00460301	0.521	0.923
TNFRSF1A	7.03453e-07	-0.863524	0.018631	0.407	0.846
CALD1	1.20446e-11	-0.867986	3.19002e-07	0.103	0.923
CD109	8.85666e-11	-0.86801	2.34569e-06	0.015	0.692
EIF3M	3.23878e-08	-0.891815	0.000857791	0.747	1
TNFAIP8	1.07615e-06	-0.907313	0.0285019	0.155	0.692
NNMT	3.94632e-08	-0.91194	0.00104518	0.113	0.846
AIM2	1.47138e-15	-0.912907	3.89695e-11	0	0.769
RPL8	2.1408e-07	-0.923058	0.00566992	1	1
FYB	1.23807e-10	-0.927399	3.27902e-06	0.021	0.692
FKBP1A	8.97834e-10	-0.93968	2.37791e-05	0.825	0.846
ANXA8L1	2.78356e-10	-0.941811	7.37227e-06	0.026	0.692
AMIGO2	6.58783e-09	-0.948102	0.000174479	0.093	0.769
BLCAP	1.30731e-06	-0.961852	0.0346241	0.624	0.846
CCT5	9.50629e-07	-0.973722	0.0251774	0.845	0.923
TMEM70	2.23722e-07	-0.979221	0.00592527	0.479	0.923
LGALS7B	5.97104e-11	-0.985601	1.58143e-06	0.015	0.692
GM2A	1.25071e-06	-0.995409	0.033125	0.418	0.769
IFI16	3.28086e-08	-0.99911	0.000868937	0.557	0.923
PPP1CB	1.04923e-06	-1.00881	0.0277888	0.887	1
ATP6AP2	2.08684e-09	-1.0126	5.52699e-05	0.66	0.692
TM9SF2	5.02258e-08	-1.02064	0.00133023	0.799	1
PLEC	5.23438e-07	-1.02214	0.0138633	0.232	0.769
AHNAK	1.40006e-06	-1.02364	0.0370806	0.675	0.846
FABP5	1.09204e-13	-1.02495	2.89227e-09	0.093	1
PITX1	1.84605e-11	-1.02693	4.88927e-07	0.119	0.923
SFN	6.22554e-11	-1.02859	1.64884e-06	0.531	0.923
SLC16A3	1.88416e-08	-1.03059	0.00049902	0.134	0.846
YBX3	2.51188e-08	-1.05188	0.000665272	0.608	1
SERINC2	3.29676e-08	-1.07342	0.000873147	0.835	0.923
LAPTM5	1.80321e-06	-1.09558	0.047758	0.113	0.615
JAG1	6.06114e-10	-1.09753	1.60529e-05	0.356	0.923
FBLN1	2.80468e-09	-1.11398	7.42819e-05	0.082	0.846
MT1X	9.67155e-14	-1.11819	2.56151e-09	0.392	1
PORCN	4.83309e-07	-1.12333	0.0128004	0.129	0.538
SLC7A11	3.07144e-09	-1.13338	8.1347e-05	0.186	0.846
YWHAZ	4.7624e-09	-1.13786	0.000126132	0.974	1
NDFIP2	3.01755e-12	-1.15685	7.99197e-08	0.392	1
GJB6	5.66429e-08	-1.1621	0.00150019	0.052	0.615
SAA2	8.08485e-09	-1.17584	0.000214127	0.005	0.538
PAFAH1B2	4.88924e-13	-1.18267	1.29491e-08	0.536	1
SERPINB5	1.82143e-14	-1.18869	4.82405e-10	0.01	0.846
PFN2	1.33852e-07	-1.2057	0.00354508	0.613	0.923
SYPL1	5.78673e-11	-1.21119	1.53262e-06	0.546	0.923
AHNAK2	1.41626e-06	-1.21981	0.0375098	0.299	0.769
LYPD3	2.68501e-09	-1.22099	7.11124e-05	0.124	0.769
FBXO32	1.00731e-11	-1.22223	2.66785e-07	0.201	0.923
MFAP5	8.37673e-09	-1.22279	0.000221858	0.01	0.538
EGLN3	5.98321e-14	-1.22694	1.58465e-09	0.206	1
TMED2	1.03448e-12	-1.23347	2.73983e-08	0.716	1
PLAU	8.7144e-11	-1.23385	2.30801e-06	0.021	0.692
MARCKS	7.04909e-11	-1.24958	1.86695e-06	0.186	1
IL20RB	3.05571e-10	-1.25288	8.09306e-06	0.088	0.769
PKM	7.07823e-12	-1.26179	1.87467e-07	0.861	1
LAPTM4B	5.74231e-09	-1.26341	0.000152085	0.701	0.846
DKK3.00	6.74034e-07	-1.27213	0.0178518	0.072	0.538
IFNGR1	1.6621e-07	-1.27703	0.00440206	0.603	0.846
CD44	5.17568e-07	-1.2944	0.0137078	0.691	0.769
CDK6	1.68758e-09	-1.29542	4.46957e-05	0.036	0.692
CA12	2.70878e-07	-1.30261	0.00717421	0.046	0.538
EIF3E	2.05623e-11	-1.30478	5.44594e-07	0.706	1
S100A2	6.47642e-09	-1.30799	0.000171528	0.227	0.846
GRN	7.23303e-08	-1.31225	0.00191567	0.938	0.923
HIF1A	3.98119e-10	-1.31571	1.05442e-05	0.588	1
CAPZA1	7.52786e-10	-1.32208	1.99375e-05	0.923	1
RPL7	1.37027e-10	-1.32478	3.62916e-06	0.923	1
IFITM1	3.261e-07	-1.34481	0.00863677	0.789	1
TPBG	4.16825e-09	-1.34718	0.000110396	0.046	0.692
ITGA6	1.09005e-08	-1.35046	0.000288699	0.196	0.769
CLDN1	1.81457e-06	-1.35189	0.0480588	0.397	0.769
TRIM29	6.97341e-09	-1.37428	0.000184691	0.211	0.923
TAP1	3.3837e-07	-1.4097	0.00896172	0.737	1
SFRP1	1.47138e-15	-1.43816	3.89695e-11	0	0.769
SCPEP1	2.25715e-12	-1.46587	5.97807e-08	0.784	0.923
LDHA	6.27066e-08	-1.48836	0.00166078	0.907	1
ACTN1	6.4925e-09	-1.49353	0.000171954	0.469	0.923
PMEPA1	4.11933e-10	-1.50263	1.091e-05	0.639	0.846
MT2A	1.68024e-09	-1.52842	4.45011e-05	0.624	0.923
G3BP1	2.86153e-14	-1.54145	7.57876e-10	0.804	1
LAMB3	4.31401e-08	-1.56851	0.00114257	0.16	0.692
S100A7	1.23074e-07	-1.58539	0.00325961	0	0.385
SNAI2	5.62059e-11	-1.62348	1.48861e-06	0.036	0.769
PRNP	6.78679e-11	-1.62536	1.79748e-06	0.32	0.846
AKR1C2	5.2242e-12	-1.62884	1.38363e-07	0.067	0.923
MIR205HG	1.12384e-15	-1.67066	2.9765e-11	0.015	0.923
DSP	5.58554e-11	-1.73335	1.47933e-06	0.376	1
CLCA2	6.35677e-12	-1.75585	1.68359e-07	0.005	0.692
MMP13	2.28449e-09	-1.80789	6.05046e-05	0.021	0.615
PERP	1.01821e-11	-1.82057	2.69673e-07	0.727	1
GJB2	6.97939e-11	-1.83718	1.84849e-06	0.052	0.692
SAA1	1.9407e-17	-1.85661	5.13994e-13	0.021	1
CDH3	1.2802e-18	-1.87731	3.39061e-14	0.577	0.923
FST	2.42959e-12	-1.88054	6.43478e-08	0.005	0.692
DSG3	6.36903e-12	-1.91665	1.68684e-07	0.021	0.692
TYMP	7.35194e-14	-1.91807	1.94716e-09	0.866	1
SLC38A5	2.6735e-10	-1.93608	7.08076e-06	0.052	0.692
TNFAIP2	5.0911e-07	-1.95318	0.0134838	0.072	0.538
C1S	1.07016e-12	-1.99736	2.83432e-08	0.371	0.846
ADM	5.8363e-08	-2.04143	0.00154574	0.149	0.692
COL17A1	6.41422e-10	-2.06096	1.69881e-05	0.052	0.692
TNFSF10	2.09072e-16	-2.09031	5.53728e-12	0.758	1
STON2	7.22343e-12	-2.09612	1.91312e-07	0.062	0.769
PRSS23	1.7654e-11	-2.10221	4.67565e-07	0.124	0.846
C1R	3.09017e-12	-2.10951	8.18432e-08	0.629	0.846
ITGB4	1.2465e-09	-2.19896	3.30134e-05	0.237	0.769
S100A8	1.29353e-12	-2.40156	3.4259e-08	0.015	0.769
DST	1.04753e-09	-2.40577	2.7744e-05	0.119	0.769
CTSB	6.99652e-14	-2.5087	1.85303e-09	0.655	1
IGFL1	4.34345e-09	-2.54302	0.000115036	0	0.462
KRT5	2.005e-13	-2.68121	5.31024e-09	0.015	0.769
SLC2A1	5.00809e-16	-2.8138	1.32639e-11	0.325	0.846
TGFBI	1.3411e-22	-2.8531	3.55189e-18	0.284	0.846
KRT17	1.37016e-13	-2.90153	3.62886e-09	0.108	1
S100A9	1.03429e-12	-3.64017	2.73932e-08	0.16	0.846
KRT16	2.11169e-14	-3.90177	5.59282e-10	0.026	0.846
KRT6A	1.73704e-16	-4.09469	4.60054e-12	0.031	0.846
KRT14	2.50278e-17	-5.17496	6.6286e-13	0.031	0.923

## Sheet: 5.Macrophage Clusters
gene	p_val	avg_logFC	pct.1	pct.2	p_val_adj	cluster
C1QB	1.78686e-138	1.95373	0.831	0.26	4.73251e-134	0
C1QA	5.92336e-136	1.70887	0.87	0.294	1.5688e-131	0
C1QC	1.71171e-135	1.56862	0.844	0.227	4.53345e-131	0
SLCO2B1	1.58825e-127	1.01352	0.784	0.161	4.20647e-123	0
GPNMB	5.09185e-121	1.4574	0.762	0.179	1.34858e-116	0
APOE	5.23709e-121	2.53279	0.739	0.199	1.38704e-116	0
DAB2	9.25309e-110	0.924195	0.764	0.185	2.45068e-105	0
HLA-DQB2	2.16313e-105	0.393481	0.761	0.196	5.72905e-101	0
TREM2	5.92292e-100	1.3961	0.642	0.124	1.56868e-95	0
MRC1	3.01111e-98	1.02226	0.87	0.35	7.97492e-94	0
APOC1	7.87378e-95	1.25737	0.652	0.15	2.08537e-90	0
CD9	4.39332e-93	1.05201	0.773	0.268	1.16357e-88	0
A2M	6.13937e-91	1.08265	0.684	0.173	1.62601e-86	0
LGMN	2.00375e-89	1.44087	0.752	0.258	5.30693e-85	0
HLA-DQA2	8.53124e-89	0.833613	0.747	0.248	2.2595e-84	0
MSR1	1.0447e-88	0.922936	0.864	0.451	2.7669e-84	0
RNASE1	8.0323e-80	2.39085	0.58	0.162	2.12736e-75	0
ARHGAP18	1.08499e-79	0.632851	0.833	0.346	2.87358e-75	0
PLTP	1.03257e-77	1.33409	0.625	0.156	2.73477e-73	0
MS4A4A	1.59751e-77	1.00382	0.747	0.263	4.231e-73	0
HLA-DRB6	1.3115e-76	0.462608	0.911	0.536	3.4735e-72	0
NRP1	1.16382e-73	0.734298	0.598	0.137	3.08238e-69	0
VSIG4	2.01409e-72	1.29979	0.72	0.254	5.33431e-68	0
CTSD	3.4823e-70	1.24264	0.964	0.847	9.22286e-66	0
CD59	2.9992e-67	0.824062	0.709	0.275	7.94339e-63	0
CTSB	3.3154e-67	0.855011	0.997	0.968	8.78085e-63	0
PMP22	5.01932e-66	0.712167	0.688	0.231	1.32937e-61	0
NUPR1	2.50633e-65	1.10921	0.431	0.06	6.63801e-61	0
HEXA	1.10315e-64	0.769271	0.827	0.407	2.92169e-60	0
ALOX5AP	3.31829e-63	0.892048	0.712	0.281	8.7885e-59	0
AKR1B1	1.00606e-61	0.778003	0.669	0.246	2.66454e-57	0
ITM2B	2.79624e-61	0.736531	0.988	0.904	7.40585e-57	0
ACP5	1.37738e-60	1.23355	0.736	0.337	3.64798e-56	0
FOLR2	2.95375e-60	1.53314	0.572	0.181	7.823e-56	0
PLD3	1.82705e-59	1.09455	0.773	0.434	4.83893e-55	0
CAPG	6.17158e-57	0.828456	0.923	0.668	1.63454e-52	0
GPR34	2.1091e-56	0.625185	0.414	0.061	5.58594e-52	0
VAT1	4.27749e-56	0.574695	0.542	0.152	1.13289e-51	0
CD81	3.36996e-55	0.525353	0.939	0.602	8.92534e-51	0
HLA-DPB1	3.71183e-55	0.627644	0.998	0.913	9.83077e-51	0
FTL	7.86066e-55	0.779531	1	0.999	2.08189e-50	0
MAF	9.53692e-55	0.382605	0.641	0.222	2.52585e-50	0
FCGRT	2.10227e-54	0.671036	0.969	0.766	5.56787e-50	0
CTSL	2.14638e-54	0.848913	0.869	0.555	5.68468e-50	0
CD74	2.75232e-54	0.625107	1	0.991	7.28951e-50	0
PLAU	3.96499e-54	0.94263	0.633	0.223	1.05013e-49	0
RGS1	5.19869e-54	0.902051	0.748	0.349	1.37687e-49	0
CD84	1.39182e-52	0.498816	0.748	0.338	3.68622e-48	0
HLA-DMA	1.56591e-52	0.629074	0.977	0.782	4.14731e-48	0
CTSC	2.14049e-52	0.80054	0.93	0.671	5.66908e-48	0
HEXB	4.54632e-52	0.763089	0.809	0.461	1.20409e-47	0
HLA-DPA1	6.80857e-52	0.699102	0.995	0.903	1.80325e-47	0
LMNA	2.56519e-49	0.745745	0.847	0.513	6.79392e-45	0
B3GNT7	6.5066e-49	0.868518	0.386	0.068	1.72327e-44	0
ALCAM	8.91229e-49	0.468524	0.736	0.34	2.36042e-44	0
C2	9.3353e-49	0.80743	0.509	0.154	2.47245e-44	0
TMEM176B	1.8052e-48	0.761403	0.819	0.483	4.78107e-44	0
AXL	3.78116e-48	0.788927	0.614	0.223	1.00144e-43	0
GSN	5.37515e-48	0.673053	0.877	0.548	1.42361e-43	0
MFSD1	9.22388e-48	0.54842	0.898	0.572	2.44294e-43	0
HLA-DRA	9.9137e-48	0.596447	1	0.985	2.62564e-43	0
CPM	2.74195e-47	0.624387	0.716	0.33	7.26207e-43	0
SPRED1	6.4159e-47	0.449688	0.464	0.119	1.69925e-42	0
GAL3ST4	5.08911e-46	0.564337	0.398	0.077	1.34785e-41	0
NRP2	1.6218e-45	0.437953	0.527	0.164	4.29533e-41	0
MGST3	2.49889e-45	0.430978	0.666	0.309	6.6183e-41	0
CREG1	9.77867e-45	0.685809	0.798	0.479	2.58988e-40	0
TMEM176A	2.01206e-44	0.801161	0.716	0.355	5.32894e-40	0
CD163	2.022e-44	0.661127	0.828	0.486	5.35527e-40	0
CD63	2.85282e-44	0.515021	0.991	0.904	7.55569e-40	0
SPP1	3.08584e-44	2.02125	0.431	0.118	8.17283e-40	0
TNFSF13	1.24891e-43	0.487468	0.611	0.238	3.30774e-39	0
FCGR2A	1.92884e-42	0.591038	0.981	0.874	5.10854e-38	0
FRMD4A	9.9648e-42	0.324192	0.372	0.072	2.63918e-37	0
EGR1	1.09602e-41	0.483393	0.795	0.484	2.9028e-37	0
TMEM14C	1.30207e-41	0.461045	0.605	0.245	3.44853e-37	0
MS4A6A	3.53651e-41	0.603067	0.93	0.701	9.36645e-37	0
CD14	4.53713e-41	0.88594	0.919	0.752	1.20166e-36	0
FPR3	1.61728e-40	0.423617	0.712	0.349	4.28337e-36	0
HLA-DMB	3.89965e-40	0.621642	0.923	0.71	1.03282e-35	0
FCHO2	7.23531e-40	0.294578	0.425	0.112	1.91627e-35	0
JUN	7.43156e-40	0.706601	0.844	0.551	1.96825e-35	0
NPC2	2.53067e-39	0.422291	0.978	0.858	6.70248e-35	0
SEPP1	3.46685e-39	0.616148	0.327	0.058	9.18195e-35	0
WBP5	4.64146e-39	0.261732	0.4	0.099	1.22929e-34	0
OLFML2B	5.11335e-39	0.513863	0.4	0.096	1.35427e-34	0
FUCA1	6.18655e-39	0.660602	0.417	0.119	1.63851e-34	0
PXDC1	7.88725e-39	0.447066	0.514	0.181	2.08894e-34	0
YWHAH	3.98639e-38	0.558299	0.842	0.537	1.0558e-33	0
SLC40A1	5.41262e-38	0.967801	0.38	0.089	1.43353e-33	0
HLA-DRB1	1.29828e-37	0.586126	1	0.974	3.43851e-33	0
TSPAN4	1.74363e-37	0.655245	0.511	0.195	4.61801e-33	0
PEBP1	3.88509e-37	0.572369	0.702	0.38	1.02897e-32	0
ABHD12	4.9107e-37	0.498325	0.605	0.264	1.3006e-32	0
MS4A7	1.19008e-36	0.600811	0.934	0.744	3.15192e-32	0
COLEC12	1.57591e-36	0.333089	0.345	0.073	4.17381e-32	0
FABP5	2.91562e-36	0.564793	0.634	0.314	7.72201e-32	0
CXCL16	3.10408e-36	0.475566	0.88	0.618	8.22116e-32	0
ADAM9	3.58711e-36	0.293603	0.531	0.2	9.50047e-32	0
LAPTM4A	5.42798e-36	0.478279	0.82	0.53	1.4376e-31	0
LINC01094	5.71131e-36	0.429511	0.344	0.072	1.51264e-31	0
MERTK	7.33381e-36	0.302469	0.373	0.088	1.94236e-31	0
CD276	2.23329e-35	0.300381	0.331	0.064	5.91487e-31	0
ID3	3.08892e-35	0.539082	0.491	0.172	8.18101e-31	0
IGSF21	3.62637e-35	0.377796	0.194	0.007	9.60443e-31	0
PRDX1	9.86411e-35	0.440519	0.938	0.747	2.61251e-30	0
TXNIP	1.85057e-34	0.637628	0.791	0.491	4.90123e-30	0
HSPB1	3.16327e-34	0.440879	0.88	0.601	8.37792e-30	0
GPX1	6.35858e-34	0.393114	0.998	0.911	1.68407e-29	0
SLC7A8	1.16932e-33	0.400619	0.317	0.068	3.09694e-29	0
RNASE6	2.03051e-33	0.560304	0.666	0.342	5.37779e-29	0
GPX3	2.19451e-33	0.576768	0.544	0.225	5.81215e-29	0
CCL18	2.89447e-33	1.58742	0.238	0.031	7.66601e-29	0
FMNL2	4.35501e-33	0.324077	0.545	0.227	1.15342e-28	0
CCL13	4.58915e-32	0.985576	0.223	0.022	1.21544e-27	0
VKORC1	5.36531e-32	0.403118	0.577	0.263	1.421e-27	0
CD68	6.52566e-32	0.592423	0.958	0.819	1.72832e-27	0
LAIR1	7.78966e-32	0.41354	0.841	0.548	2.06309e-27	0
FCGR3A	1.03111e-31	0.510368	0.841	0.563	2.73089e-27	0
SLC16A10	1.11847e-31	0.426333	0.486	0.187	2.96227e-27	0
LIPA	1.14908e-31	0.678974	0.65	0.382	3.04333e-27	0
GRN	1.24217e-31	0.686743	0.989	0.931	3.28989e-27	0
CTSA	3.34196e-31	0.550374	0.791	0.532	8.85117e-27	0
NPL	3.66381e-31	0.415094	0.475	0.183	9.70361e-27	0
TGFBI	4.99704e-31	0.386437	0.933	0.724	1.32347e-26	0
RNF130	9.94012e-31	0.309752	0.914	0.682	2.63264e-26	0
TMEM70	1.48708e-30	0.414375	0.514	0.215	3.93853e-26	0
SIGLEC1	2.74698e-30	0.326449	0.567	0.253	7.27539e-26	0
SPINT2	3.17527e-30	0.268722	0.65	0.333	8.4097e-26	0
STAB1	9.36211e-30	0.513282	0.605	0.294	2.47956e-25	0
PLIN2	1.24458e-29	0.713207	0.773	0.507	3.29627e-25	0
PLA2G15	1.52533e-29	0.431851	0.342	0.092	4.03984e-25	0
FAM96A	1.81502e-29	0.314128	0.647	0.341	4.80709e-25	0
EGR2	2.5676e-29	0.809358	0.439	0.165	6.80029e-25	0
UBB	6.61146e-29	0.430786	0.992	0.926	1.75105e-24	0
ZMYM6NB	9.1338e-29	0.361877	0.528	0.23	2.41909e-24	0
MYO5A	9.73262e-29	0.385301	0.566	0.265	2.57769e-24	0
CD209	1.19357e-28	0.302649	0.28	0.054	3.16117e-24	0
CALM1	1.24906e-28	0.453477	0.977	0.874	3.30813e-24	0
FRMD4B	2.03361e-28	0.31634	0.406	0.137	5.38601e-24	0
TIMP2	2.68273e-28	0.275204	0.78	0.493	7.10521e-24	0
TMEM37	3.23128e-28	0.367869	0.22	0.031	8.55804e-24	0
GCHFR	3.84546e-28	0.781717	0.338	0.112	1.01847e-23	0
C1orf54	4.99804e-28	0.322125	0.362	0.116	1.32373e-23	0
F13A1	5.23198e-28	0.850178	0.595	0.319	1.38569e-23	0
DHRS3	5.80444e-28	0.666227	0.445	0.18	1.53731e-23	0
CTSZ	7.26652e-28	0.510954	0.959	0.828	1.92454e-23	0
BCAP31	8.16952e-28	0.42674	0.769	0.488	2.1637e-23	0
HLA-DOA	1.28589e-27	0.455691	0.597	0.302	3.40569e-23	0
TANC2	1.31555e-27	0.293584	0.341	0.096	3.48422e-23	0
HNMT	1.64507e-27	0.333085	0.528	0.241	4.35696e-23	0
DSC2	2.29387e-27	0.273172	0.341	0.097	6.07531e-23	0
ABCG1	2.40647e-27	0.274018	0.453	0.18	6.37354e-23	0
SNX2	2.53914e-27	0.378648	0.672	0.384	6.72491e-23	0
GGTA1P	3.16694e-27	0.384869	0.522	0.238	8.38765e-23	0
IDH1	5.43818e-27	0.277725	0.495	0.208	1.4403e-22	0
SRP14	1.10256e-26	0.338395	0.931	0.752	2.92014e-22	0
SLC25A44	1.33222e-26	0.420337	0.466	0.194	3.52838e-22	0
TSPAN15	1.49707e-26	0.366719	0.23	0.039	3.96499e-22	0
ARL6IP1	1.58119e-26	0.284752	0.869	0.633	4.18779e-22	0
CSF1R	1.639e-26	0.354589	0.888	0.65	4.3409e-22	0
GM2A	1.74867e-26	0.270147	0.67	0.386	4.63135e-22	0
CSTB	1.90755e-26	0.441338	0.912	0.747	5.05214e-22	0
TUBA1C	2.44599e-26	0.377023	0.855	0.606	6.4782e-22	0
GLMP	2.46535e-26	0.391588	0.42	0.16	6.52948e-22	0
VMO1	3.63552e-26	0.251504	0.308	0.085	9.62868e-22	0
PPT1	3.7238e-26	0.443269	0.883	0.67	9.86248e-22	0
MMP19	5.49098e-26	0.392718	0.619	0.34	1.45429e-21	0
TMEM59	8.10715e-26	0.412727	0.789	0.526	2.14718e-21	0
LGALS3	8.19879e-26	0.484051	0.888	0.733	2.17145e-21	0
ASAH1	8.92432e-26	0.495896	0.845	0.671	2.36361e-21	0
ADAP2	1.02832e-25	0.396754	0.673	0.387	2.7235e-21	0
GATM	1.53929e-25	0.292077	0.264	0.057	4.07681e-21	0
ATP6AP2	2.23651e-25	0.487855	0.789	0.543	5.9234e-21	0
RNASET2	2.75049e-25	0.43567	0.858	0.644	7.28467e-21	0
SLC35F6	3.05106e-25	0.437746	0.592	0.311	8.08073e-21	0
OSBPL1A	3.08811e-25	0.259467	0.347	0.11	8.17885e-21	0
DHRS7	4.49068e-25	0.327396	0.608	0.333	1.18936e-20	0
TM6SF1	7.26308e-25	0.332748	0.392	0.141	1.92363e-20	0
TNFSF12	1.06688e-24	0.273158	0.512	0.233	2.82562e-20	0
GLUL	1.51749e-24	0.417442	0.967	0.881	4.01907e-20	0
COMT	1.94743e-24	0.511883	0.742	0.499	5.15777e-20	0
DNASE2	2.06463e-24	0.43503	0.536	0.263	5.46818e-20	0
MMP9	2.41474e-24	0.514852	0.531	0.263	6.39543e-20	0
CALU	3.38761e-24	0.403619	0.506	0.25	8.97208e-20	0
RAB13	3.43736e-24	0.28525	0.502	0.233	9.10385e-20	0
COLGALT1	3.66575e-24	0.298577	0.753	0.48	9.70875e-20	0
AKR1A1	4.71823e-24	0.386691	0.702	0.43	1.24962e-19	0
ABL2	4.88133e-24	0.266616	0.825	0.578	1.29282e-19	0
LGALS3BP	7.1709e-24	0.646622	0.644	0.406	1.89921e-19	0
GADD45G	7.30883e-24	0.480871	0.339	0.111	1.93574e-19	0
GADD45B	7.71251e-24	0.497351	0.877	0.75	2.04266e-19	0
ATP6AP1	8.25046e-24	0.391549	0.862	0.647	2.18513e-19	0
MGAT4A	1.34359e-23	0.287494	0.522	0.253	3.55851e-19	0
CD164	1.53692e-23	0.263152	0.753	0.486	4.07054e-19	0
IL2RA	2.12856e-23	0.422242	0.28	0.069	5.63748e-19	0
SDC3	2.62202e-23	0.255421	0.377	0.139	6.94443e-19	0
SYNGR2	3.03402e-23	0.39311	0.914	0.727	8.0356e-19	0
RASSF4	3.66068e-23	0.507717	0.736	0.493	9.69531e-19	0
HMOX1	4.7048e-23	0.377377	0.653	0.38	1.24607e-18	0
NEU1	6.31744e-23	0.365342	0.62	0.349	1.67318e-18	0
LHFPL2	7.74427e-23	0.355136	0.538	0.273	2.05107e-18	0
HLA-DQB1	8.57435e-23	0.344885	0.984	0.842	2.27092e-18	0
SERPINF1	9.27267e-23	0.520439	0.378	0.143	2.45587e-18	0
BMP2K	1.27983e-22	0.281983	0.445	0.192	3.38963e-18	0
MDH1	1.44079e-22	0.381023	0.572	0.307	3.81593e-18	0
IFNGR1	1.44878e-22	0.256394	0.773	0.521	3.8371e-18	0
MPC2	1.80969e-22	0.267016	0.439	0.191	4.79295e-18	0
EIF4A3	2.38254e-22	0.486028	0.814	0.621	6.31016e-18	0
CLDN1	2.72375e-22	0.455042	0.209	0.038	7.21384e-18	0
RHOB	3.51722e-22	0.350422	0.612	0.341	9.31537e-18	0
CORO1C	3.58907e-22	0.384211	0.612	0.355	9.50564e-18	0
MAPK13	3.7433e-22	0.252715	0.277	0.077	9.91413e-18	0
PEPD	4.61789e-22	0.452995	0.548	0.294	1.22305e-17	0
ATRAID	5.31124e-22	0.361539	0.597	0.34	1.40668e-17	0
FCGR2B	6.30688e-22	0.42013	0.538	0.279	1.67038e-17	0
TMIGD3	1.00955e-21	0.380247	0.203	0.037	2.6738e-17	0
ANXA2	1.4996e-21	0.452643	0.961	0.908	3.9717e-17	0
SLC38A6	2.27914e-21	0.316386	0.253	0.069	6.03631e-17	0
CLTA	2.34371e-21	0.262507	0.758	0.509	6.20732e-17	0
ADORA3	2.4457e-21	0.38381	0.169	0.018	6.47744e-17	0
CLN8	3.1111e-21	0.274362	0.502	0.254	8.23975e-17	0
ENPP2	3.3879e-21	0.408646	0.345	0.123	8.97285e-17	0
NPM1	7.2934e-21	0.267716	0.911	0.75	1.93166e-16	0
REEP5	8.53964e-21	0.328481	0.705	0.457	2.26172e-16	0
C3AR1	8.66082e-21	0.429858	0.67	0.418	2.29382e-16	0
UGCG	1.01522e-20	0.264385	0.519	0.273	2.6888e-16	0
ERRFI1	1.36745e-20	0.402076	0.267	0.076	3.62169e-16	0
SCAMP2	3.30411e-20	0.294851	0.531	0.28	8.75094e-16	0
MYDGF	3.61557e-20	0.269537	0.681	0.433	9.57584e-16	0
DST	4.25267e-20	0.364499	0.392	0.171	1.12632e-15	0
SCPEP1	4.95463e-20	0.460249	0.605	0.367	1.31223e-15	0
LPL	6.31305e-20	0.426085	0.18	0.037	1.67201e-15	0
PDK4	6.8373e-20	0.313105	0.273	0.081	1.81086e-15	0
SLAMF8	8.74787e-20	0.286784	0.572	0.318	2.31687e-15	0
APMAP	8.85061e-20	0.283651	0.558	0.306	2.34408e-15	0
SWAP70	9.2863e-20	0.311826	0.55	0.298	2.45948e-15	0
LAMP2	1.43989e-19	0.369921	0.756	0.544	3.81356e-15	0
CCDC47	1.5311e-19	0.311502	0.606	0.357	4.05513e-15	0
FAM213A	1.62642e-19	0.320711	0.225	0.054	4.30758e-15	0
CCL4L2	2.16349e-19	0.343611	0.462	0.231	5.73e-15	0
LPAR6	2.214e-19	0.259517	0.483	0.241	5.86377e-15	0
FUCA2	2.37089e-19	0.273835	0.498	0.256	6.2793e-15	0
HSD3B7	2.62046e-19	0.346453	0.308	0.11	6.94028e-15	0
ANKH	2.66419e-19	0.270475	0.32	0.116	7.0561e-15	0
LGALS1	2.84513e-19	0.486194	0.955	0.858	7.53532e-15	0
RPN2	3.55063e-19	0.328914	0.77	0.541	9.40385e-15	0
HAVCR2	7.01174e-19	0.260834	0.648	0.403	1.85706e-14	0
RCAN1	8.38487e-19	0.574736	0.298	0.106	2.22073e-14	0
CDCP1	1.00551e-18	0.287637	0.397	0.177	2.66309e-14	0
SNAPC1	1.33291e-18	0.327009	0.389	0.177	3.53022e-14	0
HERPUD1	1.42506e-18	0.395851	0.814	0.598	3.77427e-14	0
ACP2	2.48409e-18	0.323472	0.397	0.177	6.57911e-14	0
PTGS1	2.62449e-18	0.277635	0.395	0.173	6.95097e-14	0
SLC31A1	3.94686e-18	0.289815	0.502	0.272	1.04533e-13	0
ATP6V1F	4.93776e-18	0.313553	0.877	0.709	1.30777e-13	0
CRYL1	4.99742e-18	0.309259	0.32	0.127	1.32357e-13	0
HES1	5.56105e-18	0.343898	0.481	0.244	1.47284e-13	0
HSP90B1	5.73038e-18	0.323884	0.903	0.755	1.51769e-13	0
TMBIM6	7.63547e-18	0.285487	0.969	0.892	2.02226e-13	0
SAP18	9.22828e-18	0.28601	0.805	0.59	2.44411e-13	0
FILIP1L	1.2246e-17	0.32042	0.347	0.143	3.24335e-13	0
TMED9	1.56001e-17	0.28552	0.692	0.456	4.13168e-13	0
MITF	1.65954e-17	0.295368	0.366	0.16	4.39528e-13	0
PDPN	2.01831e-17	0.267349	0.15	0.02	5.3455e-13	0
ATP6V0B	2.24936e-17	0.282286	0.93	0.811	5.95742e-13	0
SLC1A3	2.46152e-17	0.259737	0.409	0.196	6.51933e-13	0
DEGS1	2.50742e-17	0.257778	0.473	0.246	6.6409e-13	0
CCL3L1	4.51815e-17	0.597611	0.68	0.493	1.19663e-12	0
SERPING1	4.82683e-17	0.507965	0.689	0.465	1.27839e-12	0
BLVRB	5.3335e-17	0.397586	0.652	0.429	1.41258e-12	0
C19orf60	6.32583e-17	0.261782	0.617	0.388	1.6754e-12	0
LRPAP1	6.87044e-17	0.40614	0.703	0.507	1.81964e-12	0
HLA-DQA1	7.38366e-17	0.392331	0.92	0.755	1.95556e-12	0
IGFBP4	9.47572e-17	0.454338	0.236	0.066	2.50964e-12	0
SGK1	1.21049e-16	0.342717	0.881	0.709	3.20598e-12	0
SDS	1.43715e-16	0.527983	0.408	0.207	3.80629e-12	0
RMDN3	2.17554e-16	0.366301	0.253	0.093	5.76191e-12	0
CXCL1	2.26973e-16	1.18209	0.369	0.195	6.01137e-12	0
TECR	2.41194e-16	0.371165	0.445	0.234	6.38802e-12	0
MGLL	2.47505e-16	0.294985	0.328	0.143	6.55517e-12	0
CAPZB	2.67658e-16	0.274056	0.878	0.729	7.08892e-12	0
GPI	4.5078e-16	0.28808	0.658	0.437	1.19389e-11	0
RDH11	4.79068e-16	0.300142	0.366	0.168	1.26881e-11	0
CD72	6.27361e-16	0.360429	0.341	0.156	1.66157e-11	0
ATF3	6.39625e-16	0.408773	0.8	0.595	1.69405e-11	0
CYP27A1	6.65503e-16	0.525604	0.328	0.154	1.76259e-11	0
LTC4S	6.90933e-16	0.331052	0.275	0.106	1.82994e-11	0
BEX4	8.30755e-16	0.262346	0.331	0.142	2.20026e-11	0
IL7R	9.15497e-16	0.316489	0.366	0.165	2.42469e-11	0
RAC1	9.37083e-16	0.275937	0.962	0.884	2.48186e-11	0
ABCC5	9.88051e-16	0.293833	0.253	0.088	2.61685e-11	0
CCL2	1.06431e-15	0.658784	0.461	0.253	2.81882e-11	0
TEX264	1.08311e-15	0.279526	0.364	0.173	2.86862e-11	0
GNPTAB	2.05765e-15	0.252181	0.484	0.267	5.44969e-11	0
PAPSS1	4.65953e-15	0.261888	0.405	0.2	1.23408e-10	0
IFI27	5.0317e-15	1.23366	0.278	0.15	1.33265e-10	0
GNPDA1	5.52981e-15	0.269524	0.417	0.214	1.46457e-10	0
BAG3	5.85067e-15	0.450856	0.634	0.417	1.54955e-10	0
HTRA1	6.07476e-15	0.320801	0.148	0.03	1.6089e-10	0
ST6GAL1	6.25112e-15	0.304585	0.312	0.129	1.65561e-10	0
MPV17	6.61794e-15	0.30756	0.436	0.23	1.75276e-10	0
MARCO	6.84298e-15	0.898837	0.295	0.291	1.81236e-10	0
SLC29A3	1.14719e-14	0.352746	0.188	0.051	3.03832e-10	0
S100A11	1.267e-14	0.302841	0.988	0.972	3.35565e-10	0
TM2D2	2.03971e-14	0.265476	0.294	0.119	5.40217e-10	0
THBD	2.04141e-14	0.311018	0.597	0.383	5.40668e-10	0
HLA-DRB5	3.29204e-14	0.395439	0.998	0.931	8.71897e-10	0
EGR3	4.05665e-14	0.271946	0.37	0.189	1.0744e-09	0
NEK6	4.42712e-14	0.251766	0.397	0.2	1.17252e-09	0
OLFML3	4.61093e-14	0.361919	0.173	0.042	1.2212e-09	0
DNAJB1	5.78112e-14	0.396942	0.911	0.804	1.53113e-09	0
LILRB4	6.11344e-14	0.337477	0.702	0.507	1.61915e-09	0
GBA	6.52797e-14	0.281938	0.341	0.158	1.72893e-09	0
CSF2RA	1.59845e-13	0.321734	0.742	0.558	4.2335e-09	0
ESD	5.70482e-13	0.251334	0.436	0.246	1.51092e-08	0
PTTG1IP	8.52902e-13	0.250757	0.73	0.537	2.25891e-08	0
TFRC	1.07727e-12	0.311111	0.653	0.463	2.85314e-08	0
CXCL3	1.18326e-12	0.448692	0.741	0.582	3.13385e-08	0
CBR1	1.30902e-12	0.301203	0.419	0.229	3.46695e-08	0
RNASE4	1.38929e-12	0.270879	0.177	0.054	3.67954e-08	0
RGS16	1.52944e-12	0.319631	0.194	0.062	4.05071e-08	0
ALDH2	1.53454e-12	0.410485	0.667	0.479	4.06424e-08	0
CD86	1.68401e-12	0.274697	0.795	0.618	4.46009e-08	0
PLA2G7	2.3623e-12	0.40027	0.447	0.269	6.25655e-08	0
HS3ST1	2.92801e-12	0.29285	0.209	0.076	7.75483e-08	0
TSPAN33	4.37011e-12	0.27971	0.347	0.172	1.15742e-07	0
IER2	4.62245e-12	0.297375	0.838	0.685	1.22426e-07	0
S100B	4.67516e-12	0.258083	0.178	0.05	1.23822e-07	0
SGPL1	5.52037e-12	0.340256	0.453	0.265	1.46207e-07	0
SDHD	8.10352e-12	0.311208	0.572	0.383	2.14622e-07	0
PDIA6	1.74916e-11	0.285503	0.583	0.394	4.63264e-07	0
TOB1	3.67835e-11	0.262932	0.594	0.411	9.74211e-07	0
GGCX	5.07392e-11	0.252023	0.338	0.177	1.34383e-06	0
RGCC	6.5284e-11	0.291465	0.647	0.472	1.72905e-06	0
TCN2	8.24673e-11	0.286288	0.395	0.222	2.18415e-06	0
CAT	1.70568e-10	0.261276	0.441	0.28	4.51748e-06	0
MIF4GD	2.43209e-10	0.254912	0.431	0.263	6.4414e-06	0
CHID1	3.05588e-10	0.292457	0.339	0.184	8.09351e-06	0
GZF1	5.62423e-10	0.343466	0.294	0.146	1.48958e-05	0
CISH	6.02472e-10	0.277632	0.206	0.083	1.59565e-05	0
RRAGA	7.64928e-10	0.251596	0.295	0.154	2.02591e-05	0
CCL8	3.45468e-09	0.785891	0.192	0.084	9.14972e-05	0
HSPA2	5.07231e-09	0.253464	0.2	0.085	0.00013434	0
GLA	6.59772e-09	0.260422	0.731	0.579	0.000174741	0
HSPA6	8.55603e-09	0.256138	0.588	0.417	0.000226607	0
DPEP2	8.57717e-09	0.268725	0.252	0.13	0.000227166	0
IL10	9.41807e-09	0.36514	0.344	0.199	0.000249438	0
UNC50	1.12011e-08	0.386525	0.233	0.115	0.000296661	0
CTSK	2.1229e-08	0.770058	0.105	0.031	0.000562251	0
ADAMDEC1	2.43206e-08	0.26404	0.144	0.054	0.000644132	0
FOS	6.57646e-08	0.351108	0.9	0.832	0.00174177	0
TSC22D1	7.61435e-08	0.323469	0.316	0.196	0.00201666	0
FCGBP	1.87948e-07	0.354037	0.111	0.032	0.00497781	0
FBP1	2.92353e-07	0.532752	0.523	0.438	0.00774296	0
C3	3.39157e-07	0.363628	0.402	0.26	0.00898259	0
HSPD1	3.70555e-07	0.255542	0.839	0.732	0.00981416	0
FN1	1.08555e-06	0.410308	0.414	0.279	0.0287509	0
HSPH1	1.53916e-06	0.29171	0.894	0.838	0.0407646	0
IGSF6	3.21752e-06	0.291773	0.827	0.728	0.0852161	0
KCNQ1OT1	4.2192e-06	0.350177	0.5	0.371	0.111746	0
GEM	4.3918e-06	0.373153	0.167	0.089	0.116317	0
CFD	5.91102e-06	0.255757	0.692	0.581	0.156553	0
PSAP	2.52652e-05	0.2708	0.997	0.986	0.669149	0
CES1	0.00413165	0.314222	0.116	0.068	1	0
CSNK1G2	0.00459181	0.325327	0.331	0.379	1	0
VCAN	1.52088e-58	1.5426	0.771	0.438	4.02806e-54	1
FCN1	6.47902e-58	1.3249	0.824	0.404	1.71597e-53	1
EREG	5.61943e-56	1.25687	0.809	0.446	1.48831e-51	1
THBS1	7.253e-52	1.7902	0.613	0.33	1.92096e-47	1
FCAR	1.42184e-45	1.20172	0.527	0.161	3.76575e-41	1
AQP9	4.395e-45	1.09293	0.707	0.381	1.16402e-40	1
GOLIM4	4.48121e-43	0.331713	0.211	0.621	1.18685e-38	1
CFP	1.38307e-42	1.20621	0.529	0.186	3.66307e-38	1
RPL34	2.16461e-42	0.5285	0.913	0.975	5.73298e-38	1
RPL18A	1.81916e-41	0.535961	0.926	0.986	4.81806e-37	1
TIMP1	1.12856e-39	1.09324	0.868	0.741	2.989e-35	1
EHD1	4.0635e-39	1.18282	0.761	0.523	1.07622e-34	1
CD300E	2.42209e-38	1.18964	0.631	0.289	6.41491e-34	1
TNFRSF1B	9.20836e-38	1.03286	0.896	0.828	2.43883e-33	1
RPL37	1.52683e-37	0.482343	0.921	0.971	4.04381e-33	1
ITGAX	1.38836e-36	0.92016	0.916	0.916	3.67708e-32	1
RPL39	3.1527e-36	0.40231	0.87	0.929	8.34993e-32	1
RPLP1	3.66609e-35	0.604555	0.972	0.997	9.70963e-31	1
RPS14	4.38155e-35	0.546516	0.944	0.991	1.16045e-30	1
ATP2B1	8.12009e-34	0.896326	0.852	0.739	2.15061e-29	1
LINC00936	1.07588e-33	0.973574	0.662	0.477	2.84946e-29	1
CD55	1.20618e-33	0.89585	0.827	0.671	3.19458e-29	1
RPLP2	3.18672e-33	0.542714	0.972	0.991	8.44004e-29	1
BTG1	4.64562e-33	0.72929	0.949	0.934	1.23039e-28	1
SAMSN1	7.46879e-33	0.758143	0.835	0.69	1.97811e-28	1
SERPINB2	2.66939e-32	1.2086	0.234	0.026	7.06987e-28	1
RPL41	1.17033e-31	0.377866	0.944	0.994	3.09962e-27	1
RPL13	2.42818e-31	0.581461	0.969	0.987	6.43103e-27	1
PNRC1	6.0036e-31	0.5775	0.952	0.966	1.59005e-26	1
BANF1	1.04638e-30	0.528153	0.318	0.662	2.77134e-26	1
TPT1	1.43059e-30	0.511249	0.985	1	3.78893e-26	1
RPS25	1.91206e-30	0.508293	0.873	0.962	5.06409e-26	1
RPS24	2.42585e-30	0.551534	0.926	0.962	6.42488e-26	1
RPL18	7.41826e-30	0.498669	0.888	0.952	1.96473e-25	1
RPL37A	2.15877e-29	0.450947	0.911	0.976	5.7175e-25	1
RPL12	2.58448e-29	0.527825	0.893	0.952	6.845e-25	1
NEAT1	2.70867e-29	0.698086	0.985	0.976	7.17391e-25	1
PTX3	2.71368e-29	1.02242	0.305	0.075	7.18718e-25	1
DENND5A	1.16747e-28	0.816053	0.651	0.543	3.09203e-24	1
NAMPT	3.27337e-28	0.609916	0.941	0.935	8.66952e-24	1
C5AR1	7.05875e-28	0.682145	0.883	0.79	1.86951e-23	1
SRGN	9.61513e-28	0.525125	0.98	0.993	2.54657e-23	1
S100A12	2.188e-27	0.90897	0.303	0.076	5.79491e-23	1
IL1B	6.22842e-27	0.762229	0.908	0.791	1.6496e-22	1
RPS29	7.62684e-27	0.328507	0.88	0.943	2.01997e-22	1
G0S2	8.23247e-27	0.914506	0.746	0.492	2.18037e-22	1
S100A8	1.38614e-26	1.14108	0.72	0.476	3.67118e-22	1
RPL31	7.88341e-26	0.399495	0.893	0.966	2.08792e-21	1
RPL27	1.31288e-25	0.384903	0.865	0.952	3.47717e-21	1
LST1	2.24746e-25	0.537031	0.875	0.897	5.9524e-21	1
JARID2	2.92986e-25	0.756911	0.509	0.445	7.75973e-21	1
NLRP3	3.03474e-25	0.950523	0.679	0.483	8.03751e-21	1
BASP1	3.50424e-25	1.01745	0.664	0.543	9.28098e-21	1
RPS21	4.19001e-25	0.341798	0.814	0.902	1.10972e-20	1
RPS28	4.63512e-25	0.43116	0.929	0.963	1.22761e-20	1
RPL21	1.54389e-24	0.410587	0.949	0.995	4.089e-20	1
RPS11	4.56821e-24	0.587125	0.964	0.995	1.20989e-19	1
RPL23	5.81327e-24	0.651735	0.944	0.993	1.53964e-19	1
WTAP	6.76299e-24	0.870266	0.903	0.89	1.79118e-19	1
RPL27A	9.39084e-24	0.4587	0.936	0.986	2.48716e-19	1
RPS27	1.02184e-23	0.380165	0.964	0.994	2.70633e-19	1
RPS18	1.26451e-23	0.422318	0.939	0.987	3.34905e-19	1
SCD	1.29069e-23	0.260656	0.059	0.283	3.41838e-19	1
LPCAT1	1.76948e-23	0.752927	0.567	0.408	4.68646e-19	1
RPS9	1.90752e-23	0.468479	0.957	0.985	5.05206e-19	1
MTF1	2.21374e-23	0.80658	0.379	0.26	5.86308e-19	1
TET2	2.60071e-23	0.970453	0.718	0.629	6.88797e-19	1
RPL28	3.66807e-23	0.420506	0.949	0.97	9.71488e-19	1
RPS2	5.30411e-23	0.502161	0.947	0.985	1.40479e-18	1
NFKB1	6.02382e-23	0.688582	0.819	0.79	1.59541e-18	1
RPL32	9.93991e-23	0.395901	0.924	0.969	2.63259e-18	1
RPS12	1.39239e-22	0.449021	0.929	0.968	3.68774e-18	1
PPIF	1.64043e-22	0.811569	0.776	0.764	4.34467e-18	1
FGR	2.42666e-22	0.880634	0.768	0.615	6.42702e-18	1
RPL7	2.77321e-22	0.516902	0.901	0.945	7.34485e-18	1
RPL30	2.8003e-22	0.342091	0.898	0.974	7.4166e-18	1
RALGDS	3.19142e-22	0.27666	0.399	0.645	8.45248e-18	1
RPS19	3.253e-22	0.455976	0.952	0.992	8.61557e-18	1
RPS20	4.32133e-22	0.331618	0.868	0.966	1.1445e-17	1
METRNL	7.40756e-22	0.65666	0.707	0.709	1.96189e-17	1
SLC11A1	1.1771e-21	0.871428	0.771	0.58	3.11754e-17	1
RPS13	2.04119e-21	0.462104	0.916	0.959	5.40609e-17	1
RPS10	3.85043e-21	0.314939	0.87	0.937	1.01979e-16	1
PTGS2	4.8894e-21	0.70371	0.601	0.462	1.29496e-16	1
PRPS2	6.01701e-21	1.11621	0.109	0.332	1.59361e-16	1
RREB1	7.44269e-21	0.306541	0.293	0.496	1.9712e-16	1
SERPINB9	1.11338e-20	0.776403	0.873	0.865	2.94879e-16	1
S100A9	1.17764e-20	1.1621	0.824	0.686	3.11899e-16	1
MYO9B	1.23367e-20	0.631716	0.677	0.739	3.26738e-16	1
ARRB2	1.91398e-20	0.265442	0.542	0.674	5.06918e-16	1
SULF2	1.95912e-20	0.647539	0.511	0.292	5.18873e-16	1
TOR1AIP2	1.98307e-20	0.267084	0.326	0.561	5.25216e-16	1
SLC2A3	2.08572e-20	0.659667	0.824	0.811	5.52403e-16	1
MAP4K4	2.81279e-20	0.809762	0.534	0.326	7.44968e-16	1
ANKRD10	3.36276e-20	0.395616	0.344	0.54	8.90628e-16	1
RPS23	3.38089e-20	0.429869	0.893	0.961	8.95428e-16	1
RPL9	5.19768e-20	0.427885	0.908	0.967	1.37661e-15	1
HN1	9.38444e-20	0.350216	0.338	0.616	2.48547e-15	1
LDLR	1.08663e-19	0.969017	0.448	0.291	2.87795e-15	1
RPL6	1.18768e-19	0.488656	0.865	0.913	3.14558e-15	1
RPL38	1.41715e-19	0.412285	0.908	0.959	3.75331e-15	1
BCL2A1	2.03518e-19	0.63027	0.885	0.861	5.39018e-15	1
RPS17	2.43381e-19	0.314165	0.802	0.868	6.44594e-15	1
RPL26	2.57391e-19	0.433397	0.901	0.93	6.81699e-15	1
CDC42EP2	2.63261e-19	0.832078	0.354	0.165	6.97247e-15	1
RPS16	2.88054e-19	0.428672	0.944	0.976	7.6291e-15	1
RIN2	3.04531e-19	0.849694	0.323	0.482	8.06549e-15	1
RNF144B	3.90372e-19	1.32028	0.583	0.583	1.0339e-14	1
MXD1	5.04685e-19	0.630257	0.84	0.747	1.33666e-14	1
IRAK3	5.0754e-19	0.857183	0.583	0.437	1.34422e-14	1
RPL19	6.36166e-19	0.391614	0.919	0.978	1.68488e-14	1
LILRA5	6.52872e-19	0.670388	0.389	0.183	1.72913e-14	1
RPS15	6.69569e-19	0.283711	0.891	0.971	1.77335e-14	1
RPL13A	6.92914e-19	0.442697	0.947	0.989	1.83518e-14	1
RPS3A	1.55522e-18	0.444454	0.921	0.968	4.11899e-14	1
SERP1	2.27657e-18	0.417462	0.715	0.805	6.02949e-14	1
FAU	2.63362e-18	0.263646	0.858	0.965	6.97515e-14	1
RPS15A	3.06716e-18	0.324488	0.835	0.919	8.12336e-14	1
OXSR1	4.20807e-18	0.721301	0.547	0.445	1.11451e-13	1
G3BP1	4.26755e-18	0.344205	0.308	0.562	1.13026e-13	1
KDM6B	4.67667e-18	0.588828	0.896	0.873	1.23862e-13	1
RPL23A	6.2498e-18	0.452003	0.934	0.973	1.65526e-13	1
BRE-AS1	6.47578e-18	0.765917	0.623	0.507	1.71511e-13	1
CSNK1D	6.73978e-18	0.512924	0.478	0.547	1.78503e-13	1
CTBP1	7.83646e-18	0.29163	0.372	0.545	2.07549e-13	1
ACSL1	8.13439e-18	0.769971	0.784	0.642	2.15439e-13	1
NFKB2	8.36897e-18	0.564978	0.55	0.448	2.21652e-13	1
SRRM2	9.09326e-18	0.483256	0.761	0.832	2.40835e-13	1
NTMT1	1.07489e-17	0.285836	0.076	0.202	2.84686e-13	1
ARGLU1	1.11997e-17	0.47479	0.547	0.662	2.96624e-13	1
RILPL2	1.1915e-17	0.684014	0.728	0.643	3.15569e-13	1
GPSM3	2.27298e-17	0.306678	0.56	0.717	6.01999e-13	1
RPS6	2.48238e-17	0.402367	0.931	0.977	6.57459e-13	1
PDE4B	3.5126e-17	0.61315	0.791	0.743	9.30312e-13	1
LUCAT1	3.97284e-17	0.651805	0.534	0.396	1.05221e-12	1
TRA2A	4.31357e-17	0.497973	0.725	0.801	1.14245e-12	1
EMILIN2	5.61688e-17	0.479481	0.654	0.761	1.48763e-12	1
COTL1	6.34705e-17	0.53018	0.931	0.906	1.68102e-12	1
AMPD2	7.65708e-17	0.950079	0.438	0.35	2.02798e-12	1
CSF3R	1.14068e-16	0.923674	0.557	0.438	3.02109e-12	1
UBA52	1.43435e-16	0.452699	0.921	0.981	3.79887e-12	1
CTDSP1	1.46564e-16	0.590146	0.366	0.329	3.88175e-12	1
RPL35A	1.60265e-16	0.329872	0.85	0.913	4.24463e-12	1
SLC36A4	1.60916e-16	0.469008	0.402	0.283	4.26185e-12	1
RPLP0	2.07594e-16	0.341011	0.83	0.935	5.49813e-12	1
RPS4X	2.32146e-16	0.573518	0.855	0.887	6.14839e-12	1
CYP1B1	2.38046e-16	0.781329	0.272	0.117	6.30464e-12	1
RPL11	3.26808e-16	0.451322	0.921	0.958	8.65552e-12	1
IL1A	3.93949e-16	0.740919	0.425	0.318	1.04338e-11	1
RXRA	4.20586e-16	0.779826	0.501	0.381	1.11392e-11	1
RPL10A	4.93554e-16	0.256507	0.761	0.884	1.30718e-11	1
PABPC1	5.5524e-16	0.535367	0.977	0.985	1.47055e-11	1
HNRNPH1	6.48479e-16	0.424013	0.903	0.975	1.7175e-11	1
CAND1	7.39755e-16	0.252807	0.127	0.236	1.95924e-11	1
PDE4A	9.00379e-16	0.615477	0.636	0.552	2.38465e-11	1
EHBP1L1	9.92263e-16	0.316748	0.374	0.516	2.62801e-11	1
PLAUR	1.01016e-15	0.531181	0.954	0.949	2.67541e-11	1
NFKBIZ	1.21545e-15	0.81464	0.888	0.819	3.21913e-11	1
AP5Z1	1.41874e-15	0.429979	0.282	0.348	3.75753e-11	1
RPS8	1.49583e-15	0.407965	0.924	0.963	3.9617e-11	1
ATF4	1.68663e-15	0.474391	0.735	0.838	4.46704e-11	1
SF1	3.12927e-15	0.291709	0.496	0.638	8.28787e-11	1
SOD2	3.50127e-15	0.434375	0.952	0.94	9.27311e-11	1
LOC731424	3.62573e-15	0.764548	0.524	0.353	9.60274e-11	1
RPL15	4.8436e-15	0.265019	0.913	0.981	1.28283e-10	1
RPS3	6.20131e-15	0.369552	0.906	0.974	1.64242e-10	1
FTH1	7.04085e-15	0.328348	0.992	1	1.86477e-10	1
SLC43A2	9.07857e-15	0.585123	0.697	0.697	2.40446e-10	1
AHNAK	1.18712e-14	0.446818	0.72	0.767	3.14409e-10	1
ATP1B3	1.5242e-14	0.481768	0.842	0.915	4.03684e-10	1
CD52	1.56903e-14	0.477168	0.601	0.395	4.15558e-10	1
ANKRD11	1.6413e-14	0.339908	0.44	0.553	4.34698e-10	1
IL6R	2.08503e-14	0.587812	0.606	0.634	5.52221e-10	1
EIF1	2.25788e-14	0.352656	0.975	0.997	5.98e-10	1
TOM1	2.40487e-14	0.581393	0.534	0.583	6.3693e-10	1
SPHK1	2.50373e-14	0.430208	0.331	0.446	6.63112e-10	1
EEF1G	2.515e-14	0.375255	0.868	0.944	6.66099e-10	1
GK	2.78546e-14	0.428118	0.687	0.756	7.37728e-10	1
RPL36	3.48102e-14	0.268279	0.908	0.978	9.21948e-10	1
APOBEC3A	3.94353e-14	0.31103	0.501	0.276	1.04444e-09	1
CHD1	4.13237e-14	0.462233	0.74	0.72	1.09446e-09	1
ECE1	4.5293e-14	0.474108	0.226	0.074	1.19959e-09	1
ZFAS1	5.32375e-14	0.257814	0.593	0.682	1.41e-09	1
TESC	5.91342e-14	0.350654	0.181	0.063	1.56617e-09	1
SLC2A6	6.41191e-14	0.708695	0.501	0.322	1.6982e-09	1
C19orf38	7.95644e-14	0.643565	0.354	0.207	2.10726e-09	1
EIF4E	1.06569e-13	0.329221	0.453	0.586	2.82248e-09	1
BRD4	1.13704e-13	0.255479	0.438	0.59	3.01144e-09	1
KYNU	1.31103e-13	0.495454	0.654	0.605	3.47226e-09	1
JUND	1.32509e-13	0.571184	0.929	0.931	3.50949e-09	1
BNIP3L	1.45156e-13	0.327491	0.517	0.668	3.84445e-09	1
PRDM1	1.55137e-13	0.686374	0.422	0.643	4.1088e-09	1
NFKBID	1.66626e-13	0.468447	0.483	0.57	4.41309e-09	1
SNHG5	2.11059e-13	0.313781	0.529	0.534	5.58991e-09	1
SLC12A7	2.13851e-13	0.299757	0.275	0.399	5.66385e-09	1
RPS27A	2.61681e-13	0.27891	0.88	0.951	6.93063e-09	1
CD44	2.63828e-13	0.534198	0.947	0.952	6.98749e-09	1
GALNT1	2.99489e-13	1.13095	0.234	0.423	7.93196e-09	1
FAM107B	3.25573e-13	0.320123	0.466	0.6	8.62281e-09	1
HNRNPA3	4.23821e-13	0.311227	0.613	0.77	1.12249e-08	1
DCUN1D1	4.30883e-13	0.290223	0.204	0.385	1.14119e-08	1
SUN2	4.65312e-13	0.478752	0.527	0.598	1.23238e-08	1
MAP3K1	4.8672e-13	0.52046	0.191	0.345	1.28908e-08	1
WDR6	5.05409e-13	0.271445	0.145	0.277	1.33858e-08	1
LYZ	6.17579e-13	0.395829	0.964	0.976	1.63566e-08	1
LYST	7.30035e-13	0.511012	0.499	0.362	1.9335e-08	1
UBE2W	8.84698e-13	0.30852	0.196	0.403	2.34312e-08	1
CYTH4	9.55641e-13	0.287794	0.252	0.429	2.53102e-08	1
GNB2	1.14939e-12	0.288978	0.542	0.709	3.04417e-08	1
NDEL1	1.18224e-12	0.719199	0.468	0.399	3.13117e-08	1
BCL10	1.2168e-12	0.275706	0.364	0.485	3.22269e-08	1
SAR1A	1.28172e-12	0.807231	0.448	0.655	3.39463e-08	1
FMNL1	1.32801e-12	0.365966	0.496	0.579	3.51724e-08	1
MRFAP1	1.44299e-12	0.294633	0.361	0.548	3.82177e-08	1
ARHGEF1	1.51553e-12	0.311655	0.318	0.358	4.01389e-08	1
SLC25A6	1.55528e-12	0.473986	0.809	0.882	4.11916e-08	1
TBC1D9	1.60896e-12	0.25654	0.145	0.258	4.26133e-08	1
DYNC1H1	1.69838e-12	0.254643	0.585	0.758	4.49817e-08	1
IFITM2	1.71498e-12	0.565004	0.702	0.766	4.54212e-08	1
MEFV	1.90794e-12	0.570593	0.399	0.225	5.05318e-08	1
ICAM3	1.91114e-12	0.553262	0.321	0.17	5.06166e-08	1
SAT1	2.00133e-12	0.427395	0.985	0.995	5.30052e-08	1
CTNNB1	2.05711e-12	0.453524	0.71	0.843	5.44827e-08	1
SLC7A5	2.43063e-12	0.64228	0.646	0.608	6.43752e-08	1
TNFAIP3	2.64527e-12	0.519433	0.888	0.867	7.00601e-08	1
YTHDC1	2.73675e-12	0.29023	0.44	0.579	7.24829e-08	1
BACH1	3.58307e-12	0.62151	0.545	0.548	9.48976e-08	1
PIK3R5	3.88122e-12	0.576473	0.43	0.459	1.02794e-07	1
AREG	4.1208e-12	0.663948	0.649	0.499	1.09139e-07	1
PCBP1	4.14248e-12	0.298199	0.799	0.921	1.09714e-07	1
LINC-PINT	4.24431e-12	0.430107	0.611	0.685	1.12411e-07	1
CFLAR	5.77484e-12	0.473845	0.906	0.92	1.52947e-07	1
ANP32E	5.77538e-12	0.429899	0.272	0.477	1.52961e-07	1
FLNA	6.77627e-12	0.490599	0.786	0.741	1.7947e-07	1
RPL29	7.19793e-12	0.343496	0.883	0.927	1.90637e-07	1
RABGEF1	8.30603e-12	0.47439	0.603	0.609	2.19985e-07	1
ARHGAP30	9.02973e-12	0.275208	0.412	0.587	2.39152e-07	1
ATP13A3	9.34313e-12	0.450062	0.702	0.661	2.47453e-07	1
NACA	1.01801e-11	0.36479	0.835	0.921	2.6962e-07	1
HIPK3	1.0264e-11	0.345097	0.382	0.486	2.71841e-07	1
MAP2K3	1.04991e-11	0.583907	0.774	0.741	2.78068e-07	1
ITGA5	1.05967e-11	0.341728	0.354	0.49	2.80653e-07	1
STAT5A	1.25057e-11	0.382045	0.316	0.429	3.31214e-07	1
EEF1D	1.44033e-11	0.443985	0.84	0.854	3.81472e-07	1
SLC6A6	1.45964e-11	0.37488	0.326	0.351	3.86585e-07	1
OLR1	1.63933e-11	0.631383	0.649	0.766	4.34177e-07	1
NDRG1	1.65978e-11	0.400295	0.425	0.43	4.39593e-07	1
CCDC69	1.85093e-11	0.488478	0.412	0.258	4.90219e-07	1
RPL10	2.51633e-11	0.313958	0.952	0.991	6.66449e-07	1
PPP1CB	2.52813e-11	0.44142	0.766	0.885	6.69574e-07	1
PTK2B	2.57384e-11	0.645579	0.478	0.44	6.81681e-07	1
RIOK3	2.63107e-11	0.25099	0.364	0.47	6.9684e-07	1
GRAMD1A	2.77208e-11	0.509431	0.372	0.348	7.34186e-07	1
LIX1L	3.01411e-11	0.625915	0.092	0.228	7.98286e-07	1
MTCH1	3.27944e-11	0.305534	0.489	0.64	8.68559e-07	1
EMP3	3.67002e-11	0.254917	0.812	0.872	9.72006e-07	1
IVNS1ABP	3.70527e-11	0.448601	0.601	0.69	9.8134e-07	1
LILRB2	4.10532e-11	0.540075	0.7	0.692	1.08729e-06	1
IFFO1	4.50373e-11	0.354634	0.097	0.218	1.19281e-06	1
ABCA1	4.51902e-11	0.336811	0.524	0.71	1.19686e-06	1
SEC24C	4.8603e-11	0.283353	0.112	0.208	1.28725e-06	1
MDM4	5.30715e-11	0.463499	0.341	0.5	1.4056e-06	1
EEF2	6.33139e-11	0.319196	0.827	0.863	1.67687e-06	1
CKAP4	6.5342e-11	0.543509	0.293	0.159	1.73058e-06	1
NIN	6.62057e-11	0.388639	0.354	0.437	1.75346e-06	1
VPS9D1	6.91771e-11	0.439747	0.244	0.285	1.83216e-06	1
TNFAIP2	7.17928e-11	0.587561	0.863	0.872	1.90143e-06	1
KIAA1683	8.61263e-11	0.417716	0.176	0.285	2.28105e-06	1
EZR	9.23074e-11	0.491062	0.809	0.845	2.44476e-06	1
FGD4	9.56791e-11	0.532399	0.56	0.509	2.53406e-06	1
RPL7A	9.97302e-11	0.394694	0.86	0.92	2.64135e-06	1
EPB41L3	1.01094e-10	0.338377	0.468	0.599	2.67746e-06	1
ADGRE2	1.01876e-10	0.391327	0.372	0.447	2.69819e-06	1
INSR	1.08541e-10	0.445993	0.338	0.235	2.87472e-06	1
RPL4	1.21208e-10	0.481601	0.863	0.904	3.21019e-06	1
AGAP3	1.24764e-10	0.405544	0.318	0.44	3.30438e-06	1
HGS	1.27334e-10	0.395326	0.29	0.37	3.37245e-06	1
IRS2	1.38367e-10	0.599513	0.489	0.475	3.66466e-06	1
TNIP1	1.444e-10	0.634975	0.539	0.488	3.82443e-06	1
GNB2L1	1.48123e-10	0.403035	0.901	0.95	3.92304e-06	1
SELPLG	1.49317e-10	0.44722	0.415	0.549	3.95466e-06	1
MTMR11	1.68196e-10	0.448667	0.16	0.051	4.45468e-06	1
MANBA	1.75022e-10	0.253226	0.433	0.527	4.63546e-06	1
SEC22B	2.45782e-10	0.392425	0.377	0.508	6.50955e-06	1
TNRC6B	2.5092e-10	0.281403	0.369	0.535	6.64561e-06	1
NFAT5	2.5774e-10	0.441104	0.494	0.457	6.82624e-06	1
PFDN5	2.63018e-10	0.391458	0.908	0.935	6.96603e-06	1
ETS2	2.65146e-10	0.458351	0.784	0.768	7.02238e-06	1
MCL1	2.79578e-10	0.390057	0.908	0.94	7.40463e-06	1
HMGCS1	2.81798e-10	0.654275	0.206	0.369	7.46343e-06	1
ARL8B	2.96198e-10	0.276128	0.565	0.698	7.84481e-06	1
UBAC2	3.01299e-10	0.30155	0.239	0.362	7.9799e-06	1
PIM2	3.14987e-10	0.264012	0.295	0.389	8.34244e-06	1
SYAP1	3.18659e-10	0.443981	0.644	0.668	8.43968e-06	1
RYBP	3.5991e-10	0.4842	0.438	0.363	9.53222e-06	1
NUS1	3.68995e-10	0.254345	0.125	0.227	9.77284e-06	1
CREBBP	3.70415e-10	0.42279	0.519	0.578	9.81045e-06	1
VMP1	3.85348e-10	0.436686	0.654	0.745	1.02059e-05	1
FNIP1	3.98421e-10	0.420428	0.389	0.494	1.05522e-05	1
CDA	4.76004e-10	0.542156	0.209	0.083	1.2607e-05	1
PTPRE	4.81985e-10	0.480705	0.712	0.735	1.27654e-05	1
FBRS	4.9663e-10	0.292456	0.226	0.319	1.31532e-05	1
CARD16	5.00716e-10	0.339614	0.532	0.634	1.32615e-05	1
KCNAB2	5.01816e-10	0.42467	0.417	0.525	1.32906e-05	1
MAP3K2	5.127e-10	0.344542	0.59	0.704	1.35789e-05	1
RBM39	5.45461e-10	0.325967	0.768	0.836	1.44465e-05	1
STK38	5.53724e-10	0.324939	0.272	0.287	1.46654e-05	1
ILF3	5.55593e-10	0.423602	0.501	0.631	1.47149e-05	1
BCL6	5.97524e-10	0.500507	0.397	0.425	1.58254e-05	1
MFI2	6.15626e-10	0.339791	0.173	0.066	1.63049e-05	1
PFKFB3	6.74538e-10	0.42019	0.631	0.595	1.78651e-05	1
SH3BP2	7.17947e-10	0.464195	0.412	0.521	1.90148e-05	1
CDKN1A	7.2732e-10	0.357684	0.863	0.872	1.92631e-05	1
MLXIP	7.39737e-10	0.252775	0.298	0.431	1.95919e-05	1
KPNA4	7.60055e-10	0.358449	0.438	0.58	2.013e-05	1
PQLC1	7.66715e-10	0.255606	0.265	0.366	2.03064e-05	1
SPNS1	8.57253e-10	0.280716	0.247	0.359	2.27044e-05	1
RPL8	9.57239e-10	0.28458	0.919	0.968	2.53525e-05	1
CTSS	1.02318e-09	0.304736	0.947	0.986	2.70988e-05	1
ETF1	1.03824e-09	0.383051	0.628	0.723	2.74979e-05	1
FAM65B	1.06791e-09	0.389255	0.3	0.149	2.82836e-05	1
PNPLA8	1.12581e-09	0.479711	0.522	0.473	2.98172e-05	1
PDE4D	1.27556e-09	0.38645	0.247	0.113	3.37832e-05	1
NADK	1.39008e-09	0.269219	0.232	0.309	3.68164e-05	1
ARAP1	1.40055e-09	0.36771	0.494	0.59	3.70935e-05	1
TKT	1.43758e-09	0.56457	0.697	0.682	3.80742e-05	1
TMEM189	1.50113e-09	0.38338	0.178	0.249	3.97576e-05	1
GPATCH2L	1.55617e-09	0.253266	0.186	0.306	4.12151e-05	1
TCIRG1	1.60198e-09	0.270847	0.529	0.621	4.24285e-05	1
LPXN	1.6387e-09	0.36021	0.514	0.662	4.34009e-05	1
OGDH	1.65239e-09	0.337268	0.514	0.526	4.37636e-05	1
ADGRE5	1.75682e-09	0.533365	0.598	0.664	4.65295e-05	1
ATG2A	1.75851e-09	0.487119	0.29	0.195	4.65742e-05	1
NOD2	1.8102e-09	0.485626	0.346	0.277	4.79431e-05	1
NAP1L1	1.87092e-09	0.333133	0.71	0.795	4.95513e-05	1
KMT2E-AS1	1.98904e-09	0.366148	0.359	0.433	5.26798e-05	1
CHD2	2.00539e-09	0.410925	0.583	0.625	5.31128e-05	1
PAPSS2	2.29661e-09	0.512924	0.303	0.375	6.08256e-05	1
PLCXD1	2.42757e-09	0.599388	0.26	0.169	6.42941e-05	1
GLTP	2.48611e-09	0.3462	0.295	0.41	6.58447e-05	1
PLEC	2.49868e-09	0.377737	0.466	0.537	6.61777e-05	1
HK3	2.52785e-09	0.514855	0.29	0.293	6.695e-05	1
ERICH1	2.54924e-09	0.340124	0.313	0.344	6.75166e-05	1
NUP98	2.57475e-09	0.328215	0.349	0.419	6.81922e-05	1
SLC24A4	2.61359e-09	0.336024	0.191	0.077	6.92209e-05	1
COPA	2.88628e-09	0.340861	0.527	0.65	7.64431e-05	1
STK10	2.89184e-09	0.548005	0.481	0.407	7.65905e-05	1
LPIN2	2.89986e-09	0.311388	0.443	0.529	7.68029e-05	1
PCGF5	2.99193e-09	0.252112	0.214	0.301	7.92411e-05	1
SERPINB1	3.11435e-09	0.453355	0.71	0.708	8.24835e-05	1
VHL	3.1552e-09	0.259981	0.28	0.347	8.35656e-05	1
DDX3X	3.18292e-09	0.317107	0.781	0.875	8.42996e-05	1
PLK3	3.25909e-09	0.379026	0.489	0.581	8.63169e-05	1
CCNI	3.38147e-09	0.285668	0.779	0.867	8.95582e-05	1
ENGASE	3.41629e-09	0.34345	0.14	0.184	9.04804e-05	1
FAM49A	3.45471e-09	0.51969	0.527	0.532	9.14979e-05	1
NOTCH1	3.7076e-09	0.29331	0.191	0.261	9.81958e-05	1
MAP2K1	3.82087e-09	0.410016	0.527	0.534	0.000101196	1
NFKBIB	3.84162e-09	0.349831	0.323	0.375	0.000101745	1
PER1	4.40636e-09	0.28945	0.438	0.586	0.000116702	1
PHACTR1	4.53925e-09	0.328137	0.277	0.331	0.000120222	1
TFDP1	4.56054e-09	0.353224	0.234	0.29	0.000120786	1
MGAT1	4.69546e-09	0.385678	0.822	0.895	0.000124359	1
ILF3-AS1	5.20896e-09	0.309782	0.17	0.314	0.000137959	1
ITPRIP	5.49452e-09	0.433827	0.458	0.455	0.000145522	1
TMEM123	6.43543e-09	0.299815	0.511	0.67	0.000170442	1
ARHGEF40	6.47821e-09	0.396524	0.191	0.242	0.000171575	1
ZEB2	6.67316e-09	0.484802	0.87	0.874	0.000176739	1
BCL3	6.69217e-09	0.374517	0.656	0.599	0.000177242	1
ZNF281	6.98943e-09	0.340031	0.349	0.221	0.000185115	1
IL4R	7.39375e-09	0.306739	0.361	0.416	0.000195824	1
HMHA1	8.19375e-09	0.366913	0.387	0.474	0.000217011	1
LIMS1	9.42076e-09	0.268582	0.725	0.826	0.000249509	1
LRRC75A-AS1	9.82242e-09	0.504257	0.547	0.645	0.000260147	1
ADRBK1	9.86541e-09	0.390324	0.494	0.546	0.000261285	1
TCF25	1.01149e-08	0.323443	0.567	0.64	0.000267893	1
GJB2	1.04968e-08	0.364254	0.14	0.045	0.000278008	1
C10orf54	1.06923e-08	0.453229	0.664	0.681	0.000283186	1
EIF2S3	1.0739e-08	0.415827	0.718	0.833	0.000284424	1
CDC42EP3	1.23153e-08	0.536304	0.438	0.356	0.000326171	1
SLC39A8	1.24991e-08	0.409885	0.374	0.364	0.000331038	1
IL1RN	1.70724e-08	0.763104	0.644	0.622	0.000452163	1
CCDC88B	1.71078e-08	0.380992	0.242	0.245	0.000453101	1
POU2F2	1.74962e-08	0.43626	0.438	0.351	0.000463387	1
PPP1R15B	1.79669e-08	0.349538	0.608	0.709	0.000475853	1
IQSEC1	1.95564e-08	0.45975	0.448	0.42	0.00051795	1
IRAK2	2.01375e-08	0.379099	0.443	0.436	0.000533343	1
CCL20	2.03579e-08	0.506889	0.443	0.285	0.000539178	1
EEF1A1	2.08182e-08	0.314034	0.98	0.998	0.000551369	1
SLC9A8	2.16271e-08	0.342263	0.244	0.17	0.000572793	1
RNF19B	2.41729e-08	0.282301	0.435	0.517	0.000640218	1
CLEC12A	2.56744e-08	0.463378	0.44	0.33	0.000679986	1
CAPZA1	2.60478e-08	0.442024	0.756	0.883	0.000689877	1
TNFRSF1A	2.60567e-08	0.315485	0.402	0.488	0.000690111	1
APLP2	2.73286e-08	0.2832	0.812	0.905	0.000723799	1
LCP2	3.03565e-08	0.252387	0.672	0.779	0.000803992	1
RELT	3.10046e-08	0.287068	0.323	0.417	0.000821156	1
HTATSF1P2	3.43633e-08	0.325169	0.308	0.329	0.000910113	1
PSEN1	3.88418e-08	0.294165	0.42	0.473	0.00102873	1
AGPAT3	3.94896e-08	0.270583	0.341	0.4	0.00104588	1
SLC25A37	4.01669e-08	0.607221	0.509	0.415	0.00106382	1
ZFC3H1	4.01954e-08	0.37036	0.57	0.531	0.00106458	1
UBR4	4.3876e-08	0.497314	0.425	0.45	0.00116206	1
NOTCH2	4.51477e-08	0.526951	0.567	0.515	0.00119574	1
ANPEP	4.7032e-08	0.502048	0.445	0.36	0.00124564	1
STAT6	4.8507e-08	0.366169	0.445	0.527	0.00128471	1
SMAP2	5.00569e-08	0.324309	0.672	0.714	0.00132576	1
MALAT1	5.05177e-08	0.339337	1	0.991	0.00133796	1
RBP7	5.53632e-08	0.274491	0.137	0.059	0.0014663	1
BIN2	5.5663e-08	0.355636	0.29	0.362	0.00147423	1
PNRC2	5.86203e-08	0.266473	0.476	0.572	0.00155256	1
GPBP1	5.87105e-08	0.339796	0.547	0.639	0.00155495	1
C2orf68	6.04016e-08	0.411378	0.252	0.374	0.00159974	1
TNFAIP6	6.13603e-08	0.502926	0.275	0.17	0.00162513	1
VPS37B	6.1665e-08	0.365461	0.433	0.46	0.0016332	1
ERN1.00	6.19175e-08	0.282514	0.341	0.371	0.00163988	1
DGKD	6.56297e-08	0.413697	0.209	0.161	0.0017382	1
CAPNS1	7.13784e-08	0.261445	0.616	0.709	0.00189046	1
CD37	7.24078e-08	0.304512	0.669	0.704	0.00191772	1
LYPD3	7.58598e-08	0.643802	0.242	0.172	0.00200915	1
VAPA	7.86501e-08	0.47428	0.621	0.717	0.00208305	1
LFNG	8.09629e-08	0.387726	0.349	0.278	0.0021443	1
PABPC4	8.34741e-08	0.252543	0.519	0.632	0.00221081	1
MKNK2	8.36763e-08	0.272264	0.473	0.558	0.00221617	1
JOSD1	8.72744e-08	0.512478	0.595	0.55	0.00231146	1
PECAM1	9.24947e-08	0.329205	0.562	0.653	0.00244972	1
CCNY	9.80272e-08	0.310952	0.303	0.337	0.00259625	1
DHX34	9.80699e-08	0.546503	0.249	0.216	0.00259738	1
SLC44A1	9.83714e-08	0.416737	0.27	0.332	0.00260537	1
STK17B	1.15289e-07	0.39236	0.651	0.693	0.00305344	1
NSMAF	1.18947e-07	0.291254	0.298	0.365	0.00315031	1
CYB5D1	1.27952e-07	0.376504	0.392	0.453	0.0033888	1
LILRB3	1.28918e-07	0.423072	0.542	0.652	0.00341441	1
CYTIP	1.28963e-07	0.533423	0.478	0.422	0.0034156	1
CLEC4E	1.46401e-07	0.378283	0.405	0.284	0.00387742	1
RAB21	1.58972e-07	0.262765	0.478	0.57	0.00421037	1
NOCT	1.74351e-07	0.380593	0.361	0.306	0.0046177	1
LOC100506860	1.7924e-07	0.301422	0.344	0.372	0.00474717	1
TNFRSF10B	1.8472e-07	0.409236	0.364	0.409	0.0048923	1
MAML3	1.90135e-07	0.315159	0.176	0.149	0.00503573	1
MTHFD1L	1.9049e-07	0.305064	0.059	0.161	0.00504512	1
AP1S2	1.99999e-07	0.498205	0.679	0.68	0.00529698	1
AP1G1	2.00727e-07	0.287218	0.328	0.408	0.00531624	1
SLC35B2	2.04243e-07	0.325237	0.31	0.381	0.00540938	1
TPRG1L	2.09395e-07	0.307969	0.053	0.116	0.00554583	1
PPM1F	2.09914e-07	0.591675	0.28	0.186	0.00555956	1
CHST15	2.14852e-07	0.599978	0.237	0.161	0.00569036	1
UBE2B	2.17694e-07	0.270399	0.644	0.766	0.00576563	1
ZMIZ2	2.2616e-07	0.330145	0.211	0.311	0.00598985	1
MARCKS	2.5061e-07	0.38891	0.807	0.901	0.0066374	1
PIM3	2.56657e-07	0.381869	0.705	0.699	0.00679755	1
DNMBP	2.56718e-07	0.36736	0.186	0.091	0.00679919	1
BID	2.80826e-07	0.41555	0.573	0.589	0.00743769	1
TLE4	3.0709e-07	0.322845	0.377	0.327	0.00813328	1
F3	3.41902e-07	1.19187	0.16	0.094	0.00905529	1
SAP30BP	3.94892e-07	0.326125	0.267	0.358	0.0104587	1
LRG1	4.02437e-07	0.350056	0.165	0.073	0.0106585	1
ZBTB43	4.1134e-07	0.326687	0.382	0.396	0.0108943	1
USP15	4.12932e-07	0.330305	0.509	0.582	0.0109365	1
CTBP2	4.18206e-07	0.294078	0.29	0.378	0.0110762	1
HAS1	4.2393e-07	0.686509	0.137	0.085	0.0112278	1
MBD3	4.24779e-07	0.25896	0.132	0.233	0.0112503	1
REV3L	4.30214e-07	0.291125	0.412	0.483	0.0113942	1
KHNYN	4.47628e-07	0.293227	0.132	0.218	0.0118554	1
CDH23	4.53028e-07	0.392535	0.237	0.24	0.0119985	1
GABBR1	4.66571e-07	0.395052	0.181	0.101	0.0123571	1
KCTD20	4.87883e-07	0.339118	0.448	0.472	0.0129216	1
S100A13	5.13944e-07	0.351702	0.061	0.154	0.0136118	1
HIPK1	5.52044e-07	0.299401	0.285	0.43	0.0146209	1
RNF31	5.7679e-07	0.278196	0.053	0.108	0.0152763	1
FES	6.1672e-07	0.315334	0.29	0.324	0.0163338	1
MYO1G	6.40914e-07	0.431762	0.399	0.351	0.0169746	1
SUPT6H	6.42877e-07	0.282815	0.341	0.384	0.0170266	1
MFSD2A	6.54269e-07	0.524664	0.384	0.283	0.0173283	1
ADA	6.84636e-07	0.523864	0.303	0.219	0.0181326	1
PURB	6.92101e-07	0.393965	0.415	0.449	0.0183303	1
BIRC3	6.98024e-07	0.442008	0.611	0.594	0.0184872	1
ZAK	7.60152e-07	0.373047	0.242	0.195	0.0201326	1
SPAG9	7.88966e-07	0.344485	0.697	0.731	0.0208958	1
GGA3	8.36576e-07	0.28028	0.142	0.213	0.0221567	1
PHLDB1	9.57155e-07	0.37422	0.216	0.206	0.0253503	1
CHSY1	1.01842e-06	0.568308	0.344	0.325	0.0269728	1
MBOAT7	1.06102e-06	0.500815	0.42	0.434	0.0281011	1
UBXN11	1.1266e-06	0.428856	0.341	0.256	0.029838	1
GLTSCR2	1.19426e-06	0.40046	0.649	0.675	0.0316301	1
DDX21	1.23985e-06	0.279787	0.644	0.731	0.0328374	1
MAFB	1.28591e-06	0.292577	0.695	0.784	0.0340572	1
ANTXR2	1.37401e-06	0.335374	0.254	0.29	0.0363906	1
RBM5	1.45571e-06	0.356517	0.328	0.391	0.0385544	1
CXCL2	1.48631e-06	0.329596	0.85	0.794	0.0393649	1
SMU1	1.71124e-06	0.288893	0.407	0.526	0.0453223	1
FNDC3A	1.71748e-06	0.265524	0.374	0.456	0.0454876	1
CAMKK2	1.71798e-06	0.445922	0.257	0.218	0.0455006	1
FOSL2	1.85936e-06	0.452239	0.606	0.552	0.0492453	1
MOB3A	1.88212e-06	0.373932	0.483	0.502	0.0498478	1
PLEKHG2	1.95852e-06	0.366799	0.407	0.475	0.0518714	1
TTC39C	2.00415e-06	0.542052	0.094	0.188	0.0530799	1
MED29	2.00695e-06	0.341426	0.501	0.534	0.053154	1
SNX30	2.16401e-06	0.807546	0.132	0.24	0.0573137	1
ZBTB16	2.2925e-06	0.416677	0.178	0.092	0.060717	1
AGPAT4	2.29923e-06	0.393229	0.214	0.238	0.0608951	1
TMEM71	2.33186e-06	0.334035	0.153	0.095	0.0617594	1
PTP4A2	2.36123e-06	0.281696	0.738	0.823	0.0625371	1
RASSF2	2.53936e-06	0.412417	0.453	0.476	0.0672549	1
BTBD6	2.57712e-06	0.339057	0.079	0.165	0.068255	1
METTL9	2.83459e-06	0.444186	0.336	0.29	0.075074	1
ASGR2	3.09778e-06	0.435789	0.12	0.049	0.0820447	1
PPP1R15A	3.19481e-06	0.320582	0.929	0.947	0.0846146	1
S100A4	3.72078e-06	0.254851	0.87	0.829	0.098545	1
PREX1	3.75463e-06	0.308363	0.496	0.604	0.0994415	1
MAN2A2	3.87738e-06	0.502291	0.201	0.16	0.102692	1
CXCL8	3.93423e-06	0.370393	0.873	0.788	0.104198	1
B4GALT5	3.9565e-06	0.348109	0.433	0.382	0.104788	1
ZNF394	4.18429e-06	0.396141	0.216	0.221	0.110821	1
ZMIZ1	4.27182e-06	0.262795	0.489	0.601	0.113139	1
SLFN11	4.33503e-06	0.262563	0.313	0.383	0.114813	1
MYADM	4.35147e-06	0.265024	0.679	0.772	0.115249	1
LCP1	4.46642e-06	0.308997	0.878	0.906	0.118293	1
HCK	4.86076e-06	0.257671	0.73	0.806	0.128737	1
XBP1	4.89061e-06	0.267324	0.672	0.746	0.129528	1
FFAR2	4.99961e-06	0.477984	0.219	0.125	0.132415	1
SFPQ	5.71131e-06	0.296739	0.72	0.805	0.151264	1
MAFG	6.33566e-06	0.291008	0.412	0.509	0.1678	1
SPATA13	6.39206e-06	0.427608	0.28	0.199	0.169294	1
SNHG15	7.11502e-06	0.323324	0.323	0.391	0.188441	1
KCNJ2	7.34516e-06	0.369851	0.183	0.231	0.194537	1
PLCB2	7.39983e-06	0.255681	0.282	0.38	0.195985	1
PTEN	7.78397e-06	0.282611	0.356	0.427	0.206158	1
ZNF44	7.84217e-06	0.253855	0.092	0.129	0.2077	1
CD48	8.23139e-06	0.489805	0.542	0.463	0.218008	1
VASP	8.28832e-06	0.291594	0.644	0.694	0.219516	1
ITGAL	8.84579e-06	0.264815	0.328	0.361	0.234281	1
DNTTIP2	9.17202e-06	0.476279	0.598	0.632	0.242921	1
STK40	9.36452e-06	0.518103	0.427	0.472	0.248019	1
RPL5	9.39826e-06	0.265205	0.885	0.944	0.248913	1
TUG1	9.58928e-06	0.416796	0.282	0.27	0.253972	1
RELB	1.00891e-05	0.254171	0.45	0.497	0.267209	1
TLR2	1.03719e-05	0.405614	0.697	0.705	0.2747	1
HCLS1	1.06386e-05	0.28658	0.776	0.856	0.281764	1
LINC00528	1.10564e-05	0.393531	0.132	0.087	0.29283	1
PID1	1.15762e-05	0.33871	0.265	0.173	0.306595	1
ULK1	1.18265e-05	0.309105	0.137	0.102	0.313226	1
QKI	1.2433e-05	0.570055	0.656	0.771	0.329288	1
CREM	1.31794e-05	0.317563	0.784	0.802	0.349057	1
ABHD5	1.3348e-05	0.387928	0.372	0.418	0.353522	1
PGS1	1.40998e-05	0.311678	0.232	0.264	0.373434	1
DUSP6	1.46737e-05	0.504496	0.522	0.55	0.388634	1
CHMP1B	1.60892e-05	0.286303	0.743	0.796	0.426122	1
RRP12	1.62251e-05	0.297546	0.234	0.293	0.429723	1
C9orf72	1.64749e-05	0.369207	0.534	0.511	0.436337	1
PNP	1.67307e-05	0.264438	0.483	0.558	0.443113	1
TOMM40L	1.69332e-05	0.515701	0.193	0.154	0.448476	1
PLXNC1	1.85238e-05	0.251205	0.384	0.466	0.490602	1
EIF3L	1.93777e-05	0.342581	0.593	0.645	0.513218	1
FOXO3	1.97268e-05	0.408916	0.524	0.541	0.522464	1
KAT6B	2.45879e-05	0.251975	0.14	0.196	0.65121	1
FOSB	2.96829e-05	0.31454	0.903	0.938	0.786151	1
DIAPH1	3.07631e-05	0.363601	0.562	0.588	0.81476	1
REL	3.08319e-05	0.417993	0.908	0.886	0.816584	1
SFMBT2	3.13088e-05	0.263712	0.285	0.318	0.829213	1
PTGER2	3.15054e-05	0.369825	0.181	0.126	0.834421	1
USP3	3.29564e-05	0.308214	0.341	0.416	0.87285	1
BIRC2	3.34309e-05	0.306301	0.354	0.436	0.885418	1
TLR4	3.41643e-05	0.434227	0.55	0.538	0.904843	1
USP36	3.48988e-05	0.375885	0.573	0.596	0.924296	1
GPCPD1	3.80026e-05	0.365887	0.598	0.63	1	1
NINJ1	3.83056e-05	0.338115	0.809	0.839	1	1
EVI2B	3.84299e-05	0.44727	0.631	0.638	1	1
SATB1	4.07743e-05	0.33889	0.331	0.356	1	1
STX11	4.24373e-05	0.382134	0.649	0.649	1	1
MARCKSL1	4.25577e-05	0.315248	0.366	0.381	1	1
PSMB8-AS1	4.27277e-05	0.332785	0.209	0.28	1	1
SIK3	4.40965e-05	0.363296	0.364	0.36	1	1
FBXW7	4.45601e-05	0.332601	0.277	0.251	1	1
MALT1	4.80672e-05	0.361932	0.372	0.365	1	1
SLC24A1	4.86445e-05	0.376332	0.257	0.328	1	1
RASGEF1B	4.90241e-05	0.692675	0.812	0.899	1	1
NUMB	5.05665e-05	0.253172	0.364	0.399	1	1
LOC150776	5.24329e-05	0.366631	0.056	0.11	1	1
ANKLE2	5.25738e-05	0.347906	0.242	0.266	1	1
ZC3H18	5.98031e-05	0.290502	0.229	0.254	1	1
MBOAT1	6.16145e-05	0.500558	0.262	0.315	1	1
TBC1D8	6.68312e-05	0.335661	0.242	0.189	1	1
AGTRAP	6.95229e-05	0.253378	0.379	0.466	1	1
CSRNP1	7.004e-05	0.292364	0.735	0.766	1	1
PHLDA1	7.03412e-05	0.256694	0.356	0.438	1	1
UBE2R2	7.46302e-05	0.341002	0.458	0.465	1	1
ZCCHC6	7.54221e-05	0.334696	0.455	0.466	1	1
ATG16L2	7.90552e-05	0.399492	0.178	0.194	1	1
NACC2	8.30069e-05	0.415715	0.158	0.108	1	1
KIAA0513	8.75619e-05	0.270642	0.153	0.21	1	1
RB1CC1	8.79155e-05	0.289874	0.338	0.384	1	1
ARHGAP26	8.85904e-05	0.395682	0.415	0.405	1	1
CORO1A	9.83974e-05	0.409067	0.674	0.645	1	1
ADAM8	9.99355e-05	0.386836	0.282	0.353	1	1
YY1AP1	0.000101096	0.265342	0.224	0.295	1	1
MEGF9	0.000103181	0.321598	0.277	0.256	1	1
LINC00657	0.000106431	0.281776	0.389	0.456	1	1
STAT3	0.00011016	0.250864	0.674	0.743	1	1
MTMR3	0.000113849	0.317182	0.209	0.184	1	1
TMCC3	0.000115599	0.28111	0.163	0.156	1	1
CCRL2	0.000115966	0.373198	0.539	0.556	1	1
NFAM1	0.000120346	0.250571	0.387	0.418	1	1
CSGALNACT2	0.000125698	0.282056	0.445	0.454	1	1
PLK2	0.000139771	0.270196	0.145	0.195	1	1
BZRAP1	0.000141753	0.356376	0.102	0.115	1	1
MAP3K3	0.000143812	0.31541	0.31	0.311	1	1
DNAH17	0.000147292	0.261858	0.219	0.24	1	1
TWISTNB	0.000153818	0.311422	0.394	0.441	1	1
NRM	0.00016572	0.322294	0.071	0.126	1	1
SMARCD3	0.000170732	0.258421	0.135	0.081	1	1
TRAF1	0.000174177	0.338001	0.458	0.442	1	1
CCND3	0.000191317	0.625284	0.369	0.423	1	1
ICAM1	0.000200438	0.332763	0.802	0.847	1	1
ACOT9	0.000206173	0.305911	0.374	0.404	1	1
KLHL21	0.00020739	0.287748	0.303	0.353	1	1
TMEM52B	0.000209192	0.490025	0.435	0.531	1	1
PELI2	0.000234335	0.322767	0.15	0.092	1	1
PAPLN	0.000237644	0.341274	0.14	0.091	1	1
CAPN2	0.000241035	0.333143	0.473	0.422	1	1
SLC9A3R1	0.000255879	0.30219	0.318	0.288	1	1
LGALS2	0.000259753	0.268105	0.216	0.15	1	1
DOCK5	0.000299461	0.393607	0.224	0.219	1	1
EIF3A	0.000316238	0.317857	0.679	0.752	1	1
LRRFIP1	0.000340204	0.328826	0.893	0.936	1	1
MYD88	0.000400735	0.347464	0.537	0.553	1	1
MAEA	0.000414972	0.254858	0.201	0.24	1	1
C15orf39	0.000471427	0.321106	0.209	0.165	1	1
LPAR2	0.000481669	0.426543	0.112	0.099	1	1
FLT1	0.000505111	0.368418	0.318	0.291	1	1
TES	0.000551218	0.329474	0.514	0.478	1	1
ITGB2-AS1	0.000579654	0.262254	0.226	0.21	1	1
ZC3H12A	0.000639275	0.451637	0.667	0.657	1	1
NCR3LG1	0.000808988	0.459551	0.331	0.284	1	1
TUBA4A	0.000817535	0.535425	0.288	0.214	1	1
GCH1	0.000880275	0.324864	0.511	0.425	1	1
NDST2	0.00090835	0.321976	0.214	0.183	1	1
ABTB1	0.000912501	0.344995	0.158	0.15	1	1
ACAA1	0.00108966	0.304882	0.333	0.399	1	1
TAF1C	0.00110203	0.300221	0.148	0.109	1	1
TYK2	0.00110559	0.303913	0.232	0.258	1	1
AGO2	0.00115499	0.302931	0.249	0.24	1	1
DDIT4	0.00130984	0.332876	0.45	0.493	1	1
LTB4R	0.00136553	0.303242	0.13	0.121	1	1
SIAH2	0.00149617	0.28084	0.31	0.307	1	1
PHF20L1	0.0015788	0.271937	0.389	0.434	1	1
CDKN2D	0.00162984	0.537913	0.109	0.085	1	1
PRKCB	0.00188364	0.300981	0.461	0.442	1	1
RNF24	0.00205519	0.384928	0.204	0.197	1	1
GNG2	0.00226198	0.279434	0.173	0.157	1	1
MAST3	0.00242717	0.480224	0.239	0.246	1	1
GPAT4	0.00262931	0.30656	0.277	0.278	1	1
JMJD1C	0.0026313	0.28756	0.7	0.752	1	1
SMCHD1	0.00350711	0.281921	0.448	0.441	1	1
PPP2CA	0.0035521	0.263379	0.504	0.566	1	1
EAF1	0.00359621	0.45077	0.399	0.439	1	1
CYFIP2	0.00393107	0.297549	0.13	0.088	1	1
CHST2	0.00402104	0.251552	0.142	0.111	1	1
VDR	0.00448318	0.274138	0.341	0.366	1	1
SYTL3	0.0045757	0.330837	0.224	0.261	1	1
SRC	0.00516665	0.311633	0.298	0.338	1	1
IRG1	0.00747596	0.482132	0.158	0.128	1	1
OGT	0.00907457	0.370213	0.399	0.412	1	1
FPR2	0.00912023	0.315387	0.178	0.149	1	1
TREM1	0.00915814	0.362981	0.483	0.411	1	1
VAMP5	5.96954e-135	1.7752	0.96	0.433	1.58103e-130	2
IDO1	6.23131e-132	2.37472	0.824	0.082	1.65036e-127	2
GBP1	1.13739e-129	2.05957	0.968	0.388	3.01238e-125	2
WARS	3.13174e-120	1.78897	0.988	0.578	8.29442e-116	2
CXCL10	2.22227e-115	2.44504	0.836	0.132	5.88567e-111	2
GBP5	1.82783e-93	1.67861	0.892	0.289	4.841e-89	2
GBP4	6.28287e-93	1.30877	0.9	0.303	1.66402e-88	2
PSME2	1.55233e-85	1.2703	0.988	0.73	4.11135e-81	2
ANKRD22	3.25867e-83	1.26822	0.832	0.219	8.6306e-79	2
FAM26F	1.13921e-81	1.42289	0.936	0.493	3.01719e-77	2
SLAMF7	2.70764e-80	1.34543	0.88	0.304	7.17118e-76	2
RARRES3	7.65741e-80	1.3227	0.86	0.321	2.02807e-75	2
TYMP	2.06037e-79	1.03634	0.996	0.924	5.45688e-75	2
CXCL11	2.49456e-73	1.73023	0.496	0.035	6.60684e-69	2
TAP1	2.10986e-72	1.11116	0.944	0.457	5.58796e-68	2
PSMB9	1.23954e-65	1.07516	0.936	0.583	3.28292e-61	2
LAP3	2.55267e-64	1.02442	0.96	0.639	6.76074e-60	2
PPA1	1.1273e-62	1.32524	0.836	0.337	2.98565e-58	2
TNFSF10	1.00461e-61	1.20639	0.808	0.306	2.66071e-57	2
STAT1	1.48774e-59	0.915364	0.96	0.571	3.94028e-55	2
APOBEC3A	1.19253e-58	1.49948	0.756	0.248	3.1584e-54	2
APOL3	1.38738e-58	1.10781	0.66	0.159	3.67446e-54	2
LILRB1	5.27587e-57	0.868761	0.92	0.474	1.39731e-52	2
CXCL9	1.49967e-56	1.90229	0.588	0.113	3.97188e-52	2
GBP2	5.27481e-55	0.953933	0.916	0.55	1.39703e-50	2
HLA-B	1.24891e-50	0.592301	1	0.996	3.30775e-46	2
PSTPIP2	1.75799e-50	0.761773	0.804	0.325	4.65603e-46	2
TMSB10	6.97829e-50	0.637674	1	0.994	1.8482e-45	2
SELL	4.27707e-47	0.846771	0.64	0.177	1.13278e-42	2
IRF1	4.03238e-46	0.992555	0.956	0.702	1.06798e-41	2
HAPLN3	1.65832e-45	0.810027	0.544	0.124	4.39207e-41	2
FYB	1.53189e-43	0.774603	0.976	0.802	4.05721e-39	2
SECTM1	6.81386e-43	0.765007	0.844	0.414	1.80465e-38	2
PSMB10	1.2106e-42	0.856842	0.908	0.649	3.20627e-38	2
UBE2L6	1.32532e-42	1.0338	0.88	0.539	3.51012e-38	2
APOL2	7.32407e-41	0.691678	0.708	0.273	1.93978e-36	2
PARP14	9.46208e-41	0.874804	0.936	0.644	2.50603e-36	2
C15orf48	3.17952e-40	1.00284	0.868	0.65	8.42097e-36	2
ATF5	1.20629e-39	0.746962	0.772	0.362	3.19485e-35	2
SMCO4	9.15264e-39	0.856479	0.736	0.368	2.42408e-34	2
ACTB	2.77287e-38	0.549068	1	1	7.34395e-34	2
HIVEP3	6.03697e-38	0.890498	0.572	0.213	1.59889e-33	2
IFITM3	7.74542e-38	0.76061	0.964	0.82	2.05138e-33	2
ETV7	3.32525e-37	0.665858	0.364	0.051	8.80692e-33	2
PLAC8	4.83728e-37	0.756759	0.584	0.182	1.28115e-32	2
LY6E	5.55427e-37	0.733366	0.896	0.594	1.47105e-32	2
MYOF	9.48832e-37	0.671541	0.676	0.3	2.51298e-32	2
GCH1	1.6089e-36	0.786401	0.78	0.376	4.26116e-32	2
S100A8	7.2863e-36	0.554492	0.868	0.474	1.92978e-31	2
GBP1P1	4.17609e-35	0.405432	0.324	0.036	1.10604e-30	2
IFITM1	4.58031e-35	0.977418	0.676	0.297	1.21309e-30	2
HLA-A	1.06209e-34	0.502516	1	0.996	2.81295e-30	2
SNX10	3.12678e-34	0.707987	0.876	0.57	8.28127e-30	2
SERPINA1	2.57011e-33	0.657749	0.992	0.856	6.80694e-29	2
SH3BGRL3	6.84681e-33	0.538118	0.996	0.973	1.81338e-28	2
PRELID1	1.26334e-32	0.73461	0.824	0.525	3.34595e-28	2
SAMD9L	6.11489e-32	0.652718	0.712	0.329	1.61953e-27	2
SERPING1	3.6431e-31	0.482715	0.88	0.5	9.64875e-27	2
TGM2	4.22449e-31	0.496443	0.58	0.206	1.11886e-26	2
PSMB8	5.632e-31	0.842806	0.868	0.562	1.49164e-26	2
EPSTI1	6.81286e-31	0.662517	0.78	0.425	1.80439e-26	2
PLEKHO1	2.99297e-30	0.750707	0.82	0.542	7.92688e-26	2
IFI30	1.1333e-29	0.585006	1	0.976	3.00154e-25	2
FCGR1A	3.66138e-29	0.691949	0.812	0.455	9.69717e-25	2
S100A9	3.83606e-29	0.450759	0.94	0.678	1.01598e-24	2
CD274	6.33921e-29	0.486909	0.428	0.105	1.67894e-24	2
NCF1C	9.28122e-29	0.455674	0.832	0.471	2.45813e-24	2
LILRA1	9.63983e-29	0.389968	0.52	0.164	2.55311e-24	2
ERAP2	1.19674e-28	0.545681	0.616	0.267	3.16957e-24	2
PFN1	1.43642e-28	0.428357	1	0.988	3.80435e-24	2
PSME1	2.3541e-28	0.614316	0.968	0.792	6.23484e-24	2
RNF213	1.0653e-27	0.616336	0.972	0.787	2.82145e-23	2
ISG20	1.57417e-26	0.77987	0.68	0.376	4.16919e-22	2
LCP1	2.22954e-26	0.589627	0.98	0.88	5.90494e-22	2
EFHD2	7.17551e-26	0.529826	0.916	0.772	1.90043e-21	2
IRF7	3.39531e-25	0.752684	0.664	0.415	8.99247e-21	2
LGALS9	4.49801e-25	0.546048	0.908	0.694	1.1913e-20	2
APOL6	4.7408e-25	0.515113	0.784	0.457	1.2556e-20	2
COTL1	9.35582e-25	0.509575	0.976	0.899	2.47789e-20	2
SCIMP	1.35831e-24	0.730285	0.636	0.307	3.59749e-20	2
MVP	1.7988e-24	0.706067	0.728	0.422	4.76413e-20	2
FCGR1B	2.18868e-24	0.562981	0.62	0.329	5.79673e-20	2
CFL1	3.95431e-24	0.425095	1	0.981	1.0473e-19	2
IFI35	9.4683e-24	0.7414	0.596	0.293	2.50768e-19	2
JAK2	1.03393e-23	0.393064	0.548	0.215	2.73835e-19	2
IRG1	1.19109e-23	0.891765	0.36	0.087	3.1546e-19	2
OAS3	3.66694e-23	0.709678	0.552	0.254	9.71188e-19	2
TNFSF13B	4.69896e-23	0.559634	0.852	0.593	1.24452e-18	2
STAT2	9.16918e-23	0.404144	0.908	0.659	2.42846e-18	2
GABARAP	1.68396e-22	0.414598	0.996	0.951	4.45997e-18	2
IFIT3	1.99567e-22	0.947367	0.516	0.218	5.28554e-18	2
HLA-C	2.72014e-22	0.404699	1	0.992	7.20428e-18	2
PRKCB	3.08581e-22	0.517397	0.712	0.389	8.17277e-18	2
FBXO6	4.41632e-22	0.628815	0.496	0.2	1.16966e-17	2
SP110	5.96991e-22	0.618443	0.7	0.402	1.58113e-17	2
ISG15	6.62375e-22	0.802345	0.832	0.578	1.7543e-17	2
RSAD2	6.81282e-22	0.661035	0.364	0.105	1.80437e-17	2
LRRK2	7.02846e-22	0.526876	0.608	0.285	1.86149e-17	2
CCR2	1.85818e-21	0.464942	0.312	0.075	4.92139e-17	2
LILRB2	2.12495e-21	0.515147	0.884	0.652	5.62793e-17	2
CD40	6.12692e-21	0.63651	0.708	0.391	1.62272e-16	2
PLEK	1.04827e-20	0.641382	0.976	0.891	2.77635e-16	2
NAPSB	1.47993e-20	0.526861	0.636	0.307	3.91961e-16	2
CASP1	3.23404e-20	0.576613	0.768	0.486	8.56535e-16	2
TAPBP	3.2414e-20	0.462797	0.976	0.851	8.58485e-16	2
FGR	6.86064e-20	0.441377	0.876	0.61	1.81704e-15	2
CD38	7.86051e-20	0.46373	0.308	0.082	2.08185e-15	2
SLC2A6	1.08394e-19	0.47836	0.632	0.315	2.87082e-15	2
CNDP2	2.4206e-19	0.549595	0.792	0.523	6.41096e-15	2
BCL2L14	3.59961e-19	0.530069	0.16	0.016	9.53357e-15	2
DDX3Y	3.71685e-19	0.290289	0.564	0.266	9.84407e-15	2
RPS4Y1	4.61328e-19	0.416888	0.496	0.213	1.22183e-14	2
B2M	4.83543e-19	0.306131	1	1	1.28066e-14	2
IL27	6.18438e-19	0.281337	0.204	0.033	1.63793e-14	2
TNFAIP2	7.05774e-19	0.587568	0.968	0.848	1.86924e-14	2
LYSMD2	7.77744e-19	0.489606	0.552	0.271	2.05986e-14	2
OAS2	8.80996e-19	0.647543	0.496	0.239	2.33332e-14	2
NCF1	1.06995e-18	0.452128	0.676	0.38	2.83376e-14	2
PIM1	1.07106e-18	0.575652	0.54	0.26	2.8367e-14	2
IL4I1	1.30171e-18	0.78556	0.712	0.464	3.44759e-14	2
FPR1	1.41313e-18	0.480858	0.924	0.708	3.74269e-14	2
DTX3L	2.29063e-18	0.655976	0.62	0.338	6.06674e-14	2
TBC1D17	2.69749e-18	0.596431	0.404	0.205	7.14429e-14	2
NAGK	4.93229e-18	0.47835	0.808	0.539	1.30632e-13	2
GBP3	1.20922e-17	0.515222	0.38	0.136	3.20262e-13	2
MT2A	1.2802e-17	0.376668	0.84	0.573	3.39061e-13	2
PSMA4	1.42478e-17	0.512696	0.78	0.526	3.77353e-13	2
CASP4	1.46197e-17	0.651511	0.724	0.487	3.87202e-13	2
IFIT2	1.68958e-17	1.12129	0.452	0.189	4.47485e-13	2
RAB24	1.69259e-17	0.519138	0.508	0.229	4.48282e-13	2
MYD88	2.20544e-17	0.536315	0.78	0.497	5.84112e-13	2
HLA-F	4.35057e-17	0.492673	0.888	0.662	1.15225e-12	2
P2RY14	4.72204e-17	0.352097	0.236	0.05	1.25063e-12	2
JAK3	9.67384e-17	0.487363	0.584	0.296	2.56212e-12	2
KCNJ2	1.61858e-16	0.729412	0.416	0.174	4.2868e-12	2
SQRDL	1.73774e-16	0.479184	0.728	0.452	4.6024e-12	2
CAMK2D	1.81478e-16	0.471803	0.516	0.252	4.80646e-12	2
NMI	4.55498e-16	0.46141	0.512	0.275	1.20639e-11	2
CYBA	4.77495e-16	0.342411	0.996	0.966	1.26464e-11	2
ATG3	5.10372e-16	0.485403	0.852	0.655	1.35172e-11	2
SAMHD1	8.94067e-16	0.331164	0.844	0.578	2.36794e-11	2
LMNB1	9.35686e-16	0.297586	0.356	0.126	2.47816e-11	2
ATP5E	1.0787e-15	0.293615	0.984	0.944	2.85694e-11	2
XAF1	1.53324e-15	0.495498	0.696	0.422	4.06077e-11	2
NAPA	1.60702e-15	0.465983	0.876	0.675	4.2562e-11	2
GRINA	1.66109e-15	0.386877	0.936	0.787	4.39938e-11	2
TRIM22	3.64865e-15	0.633413	0.696	0.423	9.66346e-11	2
ITPRIPL2	4.69246e-15	0.365867	0.596	0.331	1.2428e-10	2
LILRA2	5.19191e-15	0.293469	0.504	0.239	1.37508e-10	2
STEAP4	5.51891e-15	0.29868	0.204	0.04	1.46168e-10	2
TAP2	5.64358e-15	0.574503	0.572	0.325	1.4947e-10	2
CD48	8.01388e-15	0.39685	0.708	0.437	2.12247e-10	2
GLIPR2	9.20503e-15	0.377205	0.832	0.589	2.43795e-10	2
MX1	1.13292e-14	0.623756	0.604	0.354	3.00055e-10	2
CSF2RB	1.16604e-14	0.445128	0.488	0.247	3.08825e-10	2
CARD16	2.01703e-14	0.307732	0.8	0.562	5.3421e-10	2
IFI44L	2.04149e-14	0.517185	0.516	0.272	5.40688e-10	2
SLC43A2	2.36551e-14	0.435061	0.852	0.663	6.26506e-10	2
HLA-DQA1	2.94827e-14	0.308327	0.948	0.806	7.80849e-10	2
CBX6	4.9176e-14	0.582013	0.608	0.391	1.30243e-09	2
DENND1B	4.99525e-14	0.412244	0.396	0.196	1.32299e-09	2
POMP	5.54901e-14	0.406475	0.896	0.744	1.46965e-09	2
AIF1	5.97602e-14	0.330432	0.988	0.953	1.58275e-09	2
ATOX1	6.12092e-14	0.288334	0.756	0.577	1.62112e-09	2
CYBB	6.40146e-14	0.415246	0.96	0.873	1.69543e-09	2
PIK3AP1	6.70371e-14	0.5701	0.732	0.513	1.77548e-09	2
KARS	6.75491e-14	0.420576	0.568	0.317	1.78904e-09	2
ADAR	1.34171e-13	0.461104	0.776	0.554	3.55352e-09	2
CUL1	1.3528e-13	0.377307	0.548	0.322	3.5829e-09	2
PSMB3	1.45134e-13	0.410974	0.848	0.679	3.84389e-09	2
SIRPB1	1.80863e-13	0.41588	0.412	0.181	4.79016e-09	2
SERF2	1.95636e-13	0.276458	1	0.984	5.18142e-09	2
BAZ1A	2.08096e-13	0.428495	0.832	0.647	5.51141e-09	2
IFIH1	2.21962e-13	0.454079	0.476	0.253	5.87866e-09	2
COX8A	2.70969e-13	0.335732	0.888	0.8	7.17661e-09	2
HMGA1	3.12408e-13	0.406466	0.66	0.456	8.27413e-09	2
PARP10	3.20487e-13	0.411747	0.416	0.202	8.4881e-09	2
PML	4.94709e-13	0.4206	0.468	0.244	1.31024e-08	2
P2RY13	8.48892e-13	0.338334	0.36	0.144	2.24829e-08	2
SLC8A1-AS1	1.28872e-12	0.345964	0.384	0.182	3.41317e-08	2
GNB4	1.7307e-12	0.492408	0.66	0.445	4.58376e-08	2
LST1	2.33041e-12	0.277555	0.96	0.875	6.17209e-08	2
PDIA3	2.87243e-12	0.409419	0.916	0.774	7.60764e-08	2
MEFV	3.08301e-12	0.360459	0.468	0.232	8.16534e-08	2
NCF2	4.33046e-12	0.408766	0.828	0.667	1.14692e-07	2
RNF19B	5.01185e-12	0.531943	0.652	0.459	1.32739e-07	2
FLOT1	5.45767e-12	0.456827	0.82	0.661	1.44546e-07	2
P2RX7	5.59953e-12	0.486532	0.608	0.377	1.48303e-07	2
FGL2	6.42542e-12	0.337311	0.92	0.762	1.70177e-07	2
DRAM1	6.85899e-12	0.472632	0.62	0.43	1.8166e-07	2
PARP9	7.2936e-12	0.263442	0.572	0.325	1.93171e-07	2
SLC6A12	7.55594e-12	0.275243	0.204	0.053	2.00119e-07	2
LIMK2	8.96205e-12	0.521852	0.384	0.186	2.3736e-07	2
HCK	1.22475e-11	0.290818	0.916	0.756	3.24374e-07	2
FAM49B	1.26347e-11	0.396177	0.824	0.655	3.34631e-07	2
S100A11	1.26492e-11	0.25634	1	0.974	3.35013e-07	2
FN1	1.31525e-11	0.45172	0.536	0.298	3.48345e-07	2
DYNLT1	1.50292e-11	0.451853	0.652	0.51	3.9805e-07	2
XRN1	1.55507e-11	0.315862	0.536	0.312	4.1186e-07	2
UBD	1.623e-11	0.437741	0.216	0.06	4.2985e-07	2
RIPK2	1.70773e-11	0.359171	0.664	0.426	4.52293e-07	2
TCIRG1	2.21289e-11	0.36075	0.776	0.554	5.86085e-07	2
SLC8A1	2.23174e-11	0.345359	0.676	0.464	5.91076e-07	2
UCP2	3.39833e-11	0.531116	0.72	0.629	9.00048e-07	2
EIF1AY	3.92393e-11	0.276954	0.256	0.097	1.03925e-06	2
VASH1	5.6681e-11	0.43332	0.464	0.315	1.5012e-06	2
CTSH	5.84419e-11	0.357954	0.916	0.797	1.54783e-06	2
APOL1	9.21247e-11	0.362256	0.396	0.205	2.43992e-06	2
LMO2	9.6647e-11	0.299823	0.484	0.275	2.5597e-06	2
CXCR2P1	9.73343e-11	0.338537	0.164	0.037	2.5779e-06	2
IL15RA	1.11693e-10	0.302057	0.312	0.128	2.9582e-06	2
P2RY6	1.17059e-10	0.55702	0.32	0.139	3.10031e-06	2
LYN	1.50628e-10	0.363802	0.876	0.722	3.98938e-06	2
ARF3	1.73147e-10	0.396839	0.592	0.399	4.58579e-06	2
SDF2L1	1.75542e-10	0.475369	0.472	0.343	4.64924e-06	2
TMEM109	2.61129e-10	0.423063	0.536	0.364	6.91601e-06	2
DRAP1	2.6665e-10	0.256354	0.704	0.583	7.06222e-06	2
PTPRC	3.01416e-10	0.290389	0.98	0.898	7.98301e-06	2
SRC	3.09406e-10	0.468248	0.476	0.293	8.19462e-06	2
CD47	3.15941e-10	0.478808	0.688	0.516	8.36771e-06	2
ADGRE5	3.59812e-10	0.373504	0.776	0.616	9.52961e-06	2
MARCKSL1	3.64188e-10	0.46138	0.532	0.343	9.64551e-06	2
C20orf24	3.65099e-10	0.363133	0.508	0.356	9.66964e-06	2
NBEAL2	3.71805e-10	0.347937	0.32	0.151	9.84725e-06	2
CDKN1A	5.74766e-10	0.370667	0.912	0.86	1.52227e-05	2
SLAMF8	6.71537e-10	0.463854	0.592	0.401	1.77857e-05	2
FLNA	7.11801e-10	0.294613	0.892	0.724	1.8852e-05	2
PEA15	7.134e-10	0.332743	0.852	0.67	1.88944e-05	2
SZRD1	8.05826e-10	0.387264	0.572	0.401	2.13423e-05	2
ACTG1	9.27736e-10	0.272393	0.996	0.964	2.45711e-05	2
APOL4	9.59547e-10	0.389025	0.256	0.106	2.54136e-05	2
DAPP1	9.9574e-10	0.283527	0.42	0.222	2.63722e-05	2
FKBP1A	1.2188e-09	0.308961	0.888	0.74	3.228e-05	2
ZFP36	1.22148e-09	0.35718	0.98	0.938	3.23509e-05	2
STXBP2	1.53608e-09	0.292611	0.76	0.557	4.06831e-05	2
APOBEC3G	2.70076e-09	0.345615	0.316	0.153	7.15297e-05	2
VAMP8	2.94174e-09	0.261101	0.932	0.788	7.7912e-05	2
TNIP1	2.94283e-09	0.379925	0.632	0.474	7.7941e-05	2
BATF2	3.01353e-09	0.416942	0.172	0.049	7.98133e-05	2
TFEC	3.37732e-09	0.314146	0.596	0.398	8.94483e-05	2
SEMA4D	3.46538e-09	0.271854	0.652	0.445	9.17807e-05	2
IL2RG	3.64837e-09	0.381988	0.636	0.428	9.66271e-05	2
GNG5	3.78117e-09	0.277056	0.892	0.78	0.000100144	2
TMEM131	5.08057e-09	0.282873	0.496	0.302	0.000134559	2
INHBA	5.58095e-09	0.628882	0.428	0.247	0.000147812	2
FCER1G	6.39875e-09	0.306863	1	0.98	0.000169471	2
PSMA6	6.46104e-09	0.414389	0.764	0.634	0.000171121	2
ZYX	6.61404e-09	0.426334	0.864	0.757	0.000175173	2
ACTR3	9.16885e-09	0.314062	0.86	0.711	0.000242837	2
TRAFD1	1.11291e-08	0.312573	0.332	0.165	0.000294755	2
YBX3	1.34931e-08	0.34646	0.844	0.705	0.000357365	2
RAB8A	1.37884e-08	0.314131	0.672	0.469	0.000365185	2
GNB2	1.47207e-08	0.278177	0.764	0.639	0.000389877	2
TPMT	1.86212e-08	0.29903	0.416	0.252	0.000493183	2
PKM	1.88555e-08	0.316753	0.944	0.87	0.000499388	2
FAM89B	1.90972e-08	0.290786	0.448	0.268	0.000505789	2
UBE2F	1.91076e-08	0.426613	0.504	0.352	0.000506066	2
TRIM56	2.05301e-08	0.392549	0.272	0.138	0.000543739	2
OAS1	2.12129e-08	0.371986	0.496	0.298	0.000561824	2
SSB	2.36545e-08	0.334108	0.632	0.467	0.000626489	2
CD53	2.58225e-08	0.278505	0.952	0.834	0.00068391	2
PSMA2	2.92816e-08	0.419216	0.628	0.518	0.000775524	2
CMKLR1	2.96376e-08	0.424257	0.416	0.249	0.000784953	2
MIIP	3.00239e-08	0.371169	0.384	0.225	0.000795182	2
STX11	3.01671e-08	0.293054	0.796	0.616	0.000798976	2
PRR13	3.16176e-08	0.291567	0.844	0.725	0.000837392	2
GIMAP4	3.20404e-08	0.34191	0.536	0.337	0.00084859	2
DOCK8	3.22836e-08	0.377173	0.652	0.5	0.000855032	2
RAPGEF2	3.42829e-08	0.274297	0.5	0.304	0.000907982	2
PSMA5	3.78458e-08	0.358441	0.576	0.415	0.00100235	2
PTPN2	4.08339e-08	0.307876	0.64	0.443	0.00108149	2
CLIC1	5.21361e-08	0.297325	0.968	0.888	0.00138083	2
PPP4C	6.59074e-08	0.307565	0.552	0.507	0.00174556	2
OPTN	6.7814e-08	0.333205	0.344	0.193	0.00179605	2
LACTB	7.27777e-08	0.269881	0.7	0.52	0.00192752	2
PSMA7	7.47334e-08	0.281939	0.884	0.793	0.00197931	2
BTN2A2	7.99318e-08	0.28283	0.316	0.161	0.00211699	2
PSMB2	8.56005e-08	0.33702	0.588	0.417	0.00226713	2
SLC25A37	8.63388e-08	0.377637	0.584	0.41	0.00228668	2
NBN	1.01914e-07	0.272322	0.54	0.353	0.00269918	2
DEK	1.14748e-07	0.300819	0.816	0.707	0.00303911	2
CD69	1.19109e-07	0.315516	0.428	0.252	0.00315459	2
GPBAR1	1.59303e-07	0.330952	0.22	0.087	0.00421914	2
ITGB2	1.60624e-07	0.27202	0.972	0.899	0.00425414	2
IGFLR1	1.61351e-07	0.354881	0.636	0.507	0.00427338	2
GNB1	1.64267e-07	0.351183	0.868	0.731	0.00435062	2
NLRC5	1.70002e-07	0.365223	0.368	0.203	0.00450249	2
ARPC2	2.04587e-07	0.303243	0.984	0.942	0.00541849	2
BID	2.49298e-07	0.374739	0.72	0.554	0.00660265	2
CNN2	2.97896e-07	0.353248	0.644	0.51	0.00788976	2
ARPC3	3.20265e-07	0.255103	0.968	0.903	0.00848223	2
UBE2L3	3.65171e-07	0.278316	0.648	0.531	0.00967156	2
TRADD	3.80247e-07	0.289957	0.372	0.207	0.0100708	2
ZC3H12A	4.1772e-07	0.354926	0.744	0.641	0.0110633	2
CECR1	4.26095e-07	0.349726	0.888	0.759	0.0112851	2
PIM3	4.64634e-07	0.386181	0.804	0.678	0.0123058	2
DSE	4.65355e-07	0.292019	0.792	0.658	0.0123249	2
KIAA0040	4.81176e-07	0.286859	0.232	0.105	0.0127439	2
NINJ1	5.72297e-07	0.362706	0.872	0.821	0.0151573	2
KPNB1	6.60787e-07	0.273493	0.712	0.568	0.0175009	2
DNPEP	7.55099e-07	0.322309	0.356	0.201	0.0199988	2
UBE2J1	9.50098e-07	0.348478	0.548	0.398	0.0251633	2
GLRX	9.59481e-07	0.309444	0.72	0.582	0.0254118	2
OASL	1.24425e-06	0.398985	0.28	0.145	0.0329541	2
STAT3	1.25794e-06	0.292178	0.804	0.706	0.0333166	2
SUN2	1.32288e-06	0.251683	0.7	0.551	0.0350366	2
PVRL2	1.33955e-06	0.306875	0.536	0.373	0.035478	2
APRT	1.36934e-06	0.300978	0.676	0.563	0.0362671	2
SP100	1.39934e-06	0.391857	0.712	0.557	0.0370616	2
CYC1	1.69219e-06	0.443612	0.528	0.395	0.0448176	2
MTHFD2	1.70317e-06	0.304244	0.692	0.527	0.0451084	2
PGK1.00	1.76237e-06	0.330296	0.896	0.807	0.0466764	2
FLOT2	2.55713e-06	0.461903	0.512	0.357	0.0677257	2
MOB1A	2.84206e-06	0.291411	0.504	0.362	0.0752718	2
IKBKE	3.00028e-06	0.277771	0.232	0.127	0.0794625	2
ATP6V1G1	3.18125e-06	0.250007	0.776	0.692	0.0842553	2
CAP1	3.55676e-06	0.328899	0.924	0.849	0.0942008	2
COPE	3.58037e-06	0.264972	0.796	0.668	0.0948261	2
C1orf162	4.05946e-06	0.311921	0.828	0.733	0.107515	2
SLC31A2	4.20644e-06	0.273618	0.72	0.558	0.111408	2
VOPP1	4.29104e-06	0.298961	0.532	0.43	0.113648	2
ARPC1B	4.29185e-06	0.254515	0.964	0.911	0.11367	2
CASP7	4.55187e-06	0.282724	0.212	0.105	0.120556	2
SRI	4.92497e-06	0.362587	0.528	0.41	0.130438	2
SLC25A28	5.13742e-06	0.254582	0.32	0.178	0.136065	2
PSMB1	5.19294e-06	0.311666	0.752	0.665	0.137535	2
EYA3	5.37832e-06	0.418454	0.372	0.237	0.142445	2
GSTO1	5.88541e-06	0.323414	0.84	0.728	0.155875	2
SLC39A8	6.21521e-06	0.267355	0.496	0.338	0.16461	2
PARP12	7.62983e-06	0.329215	0.432	0.298	0.202076	2
RHBDF2	7.72485e-06	0.347721	0.516	0.363	0.204593	2
CORO1A	9.06927e-06	0.315607	0.744	0.633	0.2402	2
PARK7	1.19293e-05	0.284367	0.668	0.553	0.315948	2
EIF5A	1.34138e-05	0.304274	0.864	0.773	0.355265	2
FOSB	1.3836e-05	0.310188	0.956	0.922	0.366445	2
PTAFR	1.39156e-05	0.370209	0.7	0.565	0.368556	2
ATP1A1	1.43569e-05	0.300244	0.784	0.668	0.380242	2
GSDMD	1.51818e-05	0.364592	0.444	0.291	0.40209	2
SOCS1	1.5187e-05	0.275017	0.332	0.257	0.402228	2
DNAJC7	2.0986e-05	0.305365	0.496	0.364	0.555813	2
IL10RA	2.13643e-05	0.342753	0.756	0.657	0.565835	2
SUSD6	2.21217e-05	0.305218	0.68	0.566	0.585893	2
KIFC3	2.8516e-05	0.289908	0.22	0.165	0.755246	2
TNF	2.9759e-05	0.38903	0.62	0.532	0.788168	2
RUNX3	3.10233e-05	0.287735	0.472	0.353	0.821651	2
ITGAL	3.12404e-05	0.26804	0.476	0.324	0.827402	2
RBCK1	3.64358e-05	0.315138	0.408	0.284	0.965003	2
AKIRIN2	3.66943e-05	0.271629	0.58	0.503	0.971849	2
SERPINB1	4.33198e-05	0.325267	0.788	0.691	1	2
C17orf62	4.72067e-05	0.360366	0.5	0.385	1	2
FAM214B	5.29673e-05	0.314023	0.272	0.186	1	2
AGPAT3	6.00718e-05	0.271442	0.488	0.36	1	2
AP3D1	6.29976e-05	0.271398	0.552	0.44	1	2
POLE4	6.57558e-05	0.258157	0.432	0.358	1	2
SNX17	6.71312e-05	0.307804	0.532	0.407	1	2
TIFA	6.77129e-05	0.284234	0.2	0.119	1	2
SYK	6.83436e-05	0.286151	0.728	0.638	1	2
RELA	6.91288e-05	0.289458	0.436	0.318	1	2
RGS19	8.24518e-05	0.28782	0.548	0.426	1	2
ABI3	9.16495e-05	0.367727	0.432	0.327	1	2
BCL3	9.72998e-05	0.251765	0.712	0.594	1	2
SUPT4H1	0.000101182	0.261287	0.544	0.448	1	2
IFIT1	0.000125637	0.49091	0.14	0.096	1	2
FPGS	0.000135535	0.29329	0.388	0.271	1	2
FAM129A	0.000154659	0.27581	0.528	0.403	1	2
ORAI2	0.000165542	0.274799	0.448	0.328	1	2
ALOX5	0.000165695	0.263916	0.736	0.594	1	2
SEPT9	0.00017575	0.299364	0.44	0.391	1	2
CTNNA1	0.000177295	0.273983	0.652	0.549	1	2
CCDC109B	0.000200683	0.315061	0.416	0.351	1	2
ITGB7	0.000205214	0.30705	0.204	0.127	1	2
FFAR2	0.000206762	0.271068	0.24	0.132	1	2
ARHGEF10L	0.000219097	0.367351	0.388	0.291	1	2
MSRB1	0.000291244	0.294716	0.252	0.16	1	2
HDGF	0.000316379	0.274351	0.576	0.481	1	2
PLSCR1	0.000333101	0.302362	0.764	0.712	1	2
ZC3H15	0.000363508	0.26	0.5	0.444	1	2
ADAM19	0.000398795	0.334027	0.232	0.142	1	2
TRIM25	0.000478524	0.279834	0.464	0.36	1	2
CCND2	0.000492062	0.316319	0.392	0.341	1	2
PLXNB2	0.000546358	0.288903	0.42	0.376	1	2
FURIN	0.000546918	0.345064	0.352	0.367	1	2
CNOT1	0.000579777	0.287793	0.34	0.341	1	2
SIGLEC10	0.00061557	0.254112	0.356	0.25	1	2
NFAM1	0.000829453	0.257925	0.504	0.388	1	2
PARVG	0.00083738	0.309734	0.612	0.564	1	2
ANKRD44	0.000930878	0.26061	0.464	0.347	1	2
ADRM1	0.000935281	0.303218	0.552	0.461	1	2
RTN4	0.000943793	0.281502	0.9	0.839	1	2
ISOC2	0.000972556	0.265256	0.28	0.216	1	2
RASSF5	0.00111584	0.274929	0.628	0.515	1	2
HCFC1	0.00112414	0.282665	0.436	0.363	1	2
KLHL5	0.00128009	0.260725	0.316	0.25	1	2
RHOG	0.00137151	0.325965	0.752	0.701	1	2
ARFRP1	0.0013743	0.250801	0.216	0.133	1	2
CCT5	0.00146616	0.276012	0.636	0.517	1	2
WASF2	0.00181472	0.251124	0.748	0.681	1	2
SNX4	0.00182436	0.276135	0.152	0.174	1	2
ARHGAP27	0.00214752	0.267983	0.332	0.265	1	2
IL3RA	0.00218371	0.254236	0.388	0.287	1	2
CRELD2	0.00219138	0.287807	0.32	0.22	1	2
HCAR3	0.00238456	0.413333	0.36	0.26	1	2
TMEM51	0.00275191	0.306146	0.392	0.328	1	2
NELFE	0.00295606	0.338855	0.344	0.289	1	2
SRF	0.00302222	0.284192	0.252	0.197	1	2
UBE2Z	0.00363603	0.303146	0.408	0.316	1	2
VDAC1	0.00459666	0.253254	0.608	0.522	1	2
GPR35	0.00469077	0.297018	0.26	0.176	1	2
SNX11	0.00573438	0.322661	0.168	0.117	1	2
ADCY7	0.00620162	0.283257	0.344	0.301	1	2
TMEM208	0.00635501	0.267103	0.372	0.279	1	2
RRP7A	0.00694168	0.303159	0.4	0.353	1	2
RER1	0.00815716	0.260541	0.468	0.421	1	2
CNOT6L	2.52462e-46	2.09411	0.844	0.25	6.68647e-42	3
FAM46C	1.46501e-44	1.36548	0.859	0.11	3.88008e-40	3
SPOCK2	6.74422e-42	0.887741	0.609	0.023	1.78621e-37	3
BCL11B	4.70316e-39	0.959955	0.641	0.027	1.24563e-34	3
CD3D	5.42216e-38	0.884721	0.625	0.027	1.43606e-33	3
IL32	9.36524e-38	0.953228	0.859	0.138	2.48038e-33	3
SLC38A1	3.84884e-36	0.875746	0.703	0.059	1.01937e-31	3
PPP1R16B	1.10328e-35	0.89497	0.578	0.023	2.92204e-31	3
IKZF3	1.37652e-33	0.937467	0.562	0.035	3.6457e-29	3
ZFP36L2	6.66836e-33	1.37398	0.938	0.708	1.76611e-28	3
FYN	7.45016e-33	1.24421	0.844	0.167	1.97318e-28	3
ITM2A	1.05856e-32	1.13949	0.562	0.039	2.80358e-28	3
CD3E	1.15512e-32	0.371733	0.469	0.01	3.05933e-28	3
PTPRCAP	3.04146e-32	0.908736	0.656	0.051	8.0553e-28	3
CCL5	1.44853e-30	1.43483	0.734	0.124	3.83643e-26	3
ICOS	7.39882e-30	0.929762	0.422	0.011	1.95958e-25	3
CD2	6.06995e-29	0.794374	0.625	0.062	1.60763e-24	3
SYNE2	8.40352e-28	0.666374	0.578	0.053	2.22567e-23	3
CD96	8.93332e-28	0.863352	0.5	0.03	2.36599e-23	3
CLEC2D	3.64126e-27	1.30527	0.719	0.189	9.64389e-23	3
SARAF	6.22334e-27	1.28474	0.938	0.732	1.64825e-22	3
ETS1	1.1996e-26	0.672185	0.578	0.062	3.17713e-22	3
CD8A	1.32672e-26	1.0245	0.453	0.014	3.51381e-22	3
SH2D1A	2.34343e-26	0.679283	0.438	0.012	6.20658e-22	3
ITK	9.67752e-26	0.617157	0.438	0.018	2.56309e-21	3
DUSP4	1.55895e-23	1.34906	0.719	0.174	4.12889e-19	3
LCK	3.0295e-23	0.962344	0.469	0.025	8.02363e-19	3
TMEM2	6.48635e-23	1.25307	0.812	0.321	1.71791e-18	3
CD3G	9.66426e-23	0.620351	0.422	0.024	2.55958e-18	3
RHOH	1.18645e-22	0.928179	0.75	0.186	3.14232e-18	3
CXCR4	3.59933e-22	1.13515	0.953	0.624	9.53282e-18	3
CST7	9.7563e-22	0.871925	0.656	0.127	2.58396e-17	3
CD6	5.07445e-21	0.554774	0.422	0.027	1.34397e-16	3
PDCD4	2.99969e-20	0.967185	0.906	0.472	7.94469e-16	3
TSC22D3	3.05485e-20	1.27642	0.984	0.616	8.09078e-16	3
STK17B	3.57688e-20	1.22327	0.953	0.668	9.47336e-16	3
RBM38	4.87202e-20	0.603169	0.609	0.117	1.29035e-15	3
P2RY10	5.95073e-20	0.560329	0.312	0.011	1.57605e-15	3
IL7R	1.56987e-19	1.15923	0.703	0.237	4.1578e-15	3
CCDC64	2.35295e-19	0.38175	0.344	0.014	6.23178e-15	3
KLRB1	3.29158e-19	0.562134	0.281	0.004	8.71776e-15	3
GZMK	6.59093e-18	0.418297	0.297	0.008	1.74561e-13	3
PBXIP1	6.64591e-18	0.521447	0.703	0.186	1.76017e-13	3
ATP8A1	5.29218e-17	0.489071	0.391	0.033	1.40163e-12	3
RNF19A	6.62704e-17	0.726756	0.656	0.214	1.75517e-12	3
SRSF6	6.99624e-17	1.37281	0.859	0.495	1.85295e-12	3
TRAT1	7.46509e-17	0.478057	0.266	0.008	1.97713e-12	3
ZAP70	1.19567e-16	0.441844	0.312	0.014	3.16674e-12	3
CDC42SE2	1.27162e-16	1.04338	0.859	0.434	3.36788e-12	3
TUBA4A	1.90336e-16	0.931424	0.734	0.211	5.04106e-12	3
ZC3HAV1	2.70394e-16	1.11723	0.938	0.624	7.16139e-12	3
HNRNPH1	4.38655e-16	1.13404	1	0.952	1.16178e-11	3
CCR6	1.32331e-15	0.715948	0.359	0.044	3.50479e-11	3
MIAT	1.32392e-15	0.726792	0.281	0.021	3.50641e-11	3
YPEL5	1.46846e-15	0.895497	0.953	0.621	3.88921e-11	3
OGT	1.80287e-15	1.19868	0.812	0.389	4.77489e-11	3
GATA3	2.35796e-15	0.438272	0.344	0.03	6.24506e-11	3
PIK3R1	2.5137e-15	1.07389	0.688	0.305	6.65755e-11	3
RNF125	4.19014e-15	0.599222	0.422	0.088	1.10976e-10	3
TNFRSF25	4.37432e-15	0.477918	0.266	0.012	1.15854e-10	3
CD247	5.39131e-15	0.718622	0.297	0.017	1.42789e-10	3
RORA	8.41298e-15	0.75252	0.359	0.059	2.22818e-10	3
PTPN22	1.00032e-14	0.598808	0.562	0.153	2.64934e-10	3
RUNX3	2.25738e-14	0.639251	0.812	0.353	5.97867e-10	3
LEPROTL1	2.94179e-14	0.573978	0.781	0.329	7.79133e-10	3
LBH	3.04121e-14	0.625488	0.453	0.075	8.05465e-10	3
STK17A	3.94939e-14	0.892301	0.656	0.227	1.04599e-09	3
FAM102A	4.69367e-14	0.454539	0.281	0.018	1.24312e-09	3
PRF1	8.19952e-14	0.602842	0.328	0.026	2.17164e-09	3
ARL4C	1.39982e-13	0.823573	0.906	0.503	3.70742e-09	3
FOXO1	1.83143e-13	1.16394	0.609	0.172	4.85055e-09	3
SYTL3	2.38593e-13	0.603854	0.688	0.229	6.31913e-09	3
IL2RB	2.85306e-13	0.281558	0.25	0.009	7.55633e-09	3
STAT4	4.46725e-13	0.542785	0.531	0.148	1.18315e-08	3
CAMK4	4.63424e-13	0.351638	0.203	0.004	1.22738e-08	3
GSPT1	5.33609e-13	0.738567	0.844	0.478	1.41326e-08	3
FAM118A	8.56201e-13	0.487142	0.469	0.096	2.26765e-08	3
AKNA	8.66672e-13	0.750513	0.75	0.319	2.29538e-08	3
PARP8	1.00554e-12	0.529198	0.562	0.161	2.66318e-08	3
NR3C1	1.5445e-12	0.921445	0.828	0.508	4.09062e-08	3
SKAP1	1.59015e-12	0.538774	0.266	0.021	4.2115e-08	3
CBLB	1.94777e-12	0.50977	0.469	0.114	5.15866e-08	3
TBX21	2.59632e-12	0.395348	0.234	0.009	6.87634e-08	3
EML4	5.80296e-12	0.888498	0.891	0.544	1.53691e-07	3
SEPT1	8.57787e-12	0.5349	0.312	0.04	2.27185e-07	3
IFITM1	1.21838e-11	0.295654	0.797	0.344	3.22688e-07	3
TIGIT	1.24499e-11	0.319938	0.219	0.01	3.29735e-07	3
ARRDC3	1.25346e-11	1.03755	0.703	0.34	3.31978e-07	3
CCND2	1.27146e-11	0.482008	0.766	0.33	3.36745e-07	3
NDNL2	1.55824e-11	0.457522	0.453	0.104	4.12699e-07	3
CXCR6	1.86446e-11	0.774105	0.219	0.008	4.93801e-07	3
PRKCH	2.13538e-11	0.543293	0.531	0.153	5.65556e-07	3
CD27	2.46721e-11	0.511321	0.312	0.033	6.53441e-07	3
CREM	2.61824e-11	0.598443	1	0.787	6.9344e-07	3
MPZL3	2.62957e-11	0.681	0.266	0.03	6.96442e-07	3
DDIT4	3.14025e-11	0.518968	0.844	0.463	8.31694e-07	3
CD28	3.65499e-11	0.341046	0.25	0.024	9.68023e-07	3
ODF2L	4.27416e-11	0.309977	0.391	0.076	1.13201e-06	3
ELL2	4.2863e-11	0.828319	0.953	0.703	1.13523e-06	3
FCMR	5.61208e-11	0.254031	0.297	0.032	1.48636e-06	3
NCK2	7.78645e-11	0.469576	0.375	0.073	2.06224e-06	3
LAX1	9.63558e-11	0.264995	0.219	0.012	2.55198e-06	3
RELL1	1.07206e-10	1.09089	0.516	0.21	2.83934e-06	3
TTC39C	1.11817e-10	0.349455	0.516	0.144	2.96148e-06	3
YWHAZ	1.21246e-10	0.672996	0.984	0.919	3.21121e-06	3
RPL23	1.27257e-10	0.820322	1	0.978	3.37041e-06	3
SMCHD1	1.41702e-10	0.601561	0.812	0.425	3.75298e-06	3
TSPYL1	1.79949e-10	1.14634	0.688	0.356	4.76596e-06	3
ANKRD44-IT1	2.44592e-10	0.269392	0.281	0.041	6.47803e-06	3
P2RY8	2.47613e-10	0.309956	0.406	0.073	6.55804e-06	3
CD8B	3.19887e-10	0.385945	0.25	0.015	8.47222e-06	3
SLA2	3.42653e-10	0.329036	0.234	0.015	9.07516e-06	3
PAN3	3.77465e-10	0.994257	0.422	0.225	9.99716e-06	3
EMB	3.84517e-10	0.600337	0.656	0.312	1.01839e-05	3
NOP58	4.45168e-10	0.690253	0.719	0.383	1.17903e-05	3
ITPKB	7.95755e-10	0.460281	0.5	0.142	2.10756e-05	3
KMT2E	8.72963e-10	0.591368	0.953	0.729	2.31204e-05	3
EZR	8.76761e-10	0.710839	0.984	0.827	2.3221e-05	3
FKBP5	1.01802e-09	0.73858	0.828	0.494	2.69623e-05	3
PDE7A	1.08941e-09	0.440763	0.516	0.181	2.88531e-05	3
TRA2A	1.16621e-09	0.811609	0.938	0.772	3.08871e-05	3
PGAP1	1.91251e-09	0.315397	0.25	0.034	5.06528e-05	3
TSPYL2	2.04552e-09	0.57573	0.641	0.273	5.41756e-05	3
RGS1	2.1302e-09	0.503281	0.859	0.519	5.64182e-05	3
PIK3IP1	2.22205e-09	0.522897	0.484	0.142	5.8851e-05	3
CD69	2.26909e-09	0.632442	0.625	0.267	6.0097e-05	3
TNFRSF18	2.27203e-09	0.454107	0.266	0.043	6.01747e-05	3
ITM2C	2.33569e-09	0.375003	0.297	0.057	6.18609e-05	3
MAF	3.19991e-09	0.868038	0.656	0.405	8.47497e-05	3
NPM1	3.41917e-09	0.596069	0.984	0.817	9.05567e-05	3
THEMIS	4.04843e-09	0.305481	0.188	0.008	0.000107223	3
RPS3	4.37913e-09	0.563723	1	0.952	0.000115981	3
CLK1	4.42017e-09	0.80466	0.906	0.663	0.000117068	3
PPP1CB	4.87473e-09	1.0776	0.938	0.847	0.000129107	3
PIM2	5.94827e-09	0.344636	0.75	0.344	0.00015754	3
MLLT3	7.33495e-09	0.41428	0.25	0.039	0.000194266	3
CYFIP2	7.92723e-09	0.497079	0.391	0.086	0.000209953	3
TLK1	8.47336e-09	0.99356	0.531	0.206	0.000224417	3
TERF2IP	9.62016e-09	0.539826	0.719	0.353	0.00025479	3
GZMB	1.00748e-08	0.724267	0.281	0.024	0.000266831	3
PDE4D	1.06247e-08	0.788764	0.438	0.137	0.000281394	3
ATF7IP	1.17483e-08	0.316364	0.609	0.275	0.000311154	3
LIME1	1.24888e-08	0.280876	0.281	0.046	0.000330767	3
SNHG16	1.37684e-08	0.792124	0.75	0.398	0.000364655	3
CXCR3	1.63363e-08	0.447774	0.234	0.024	0.000432667	3
C16orf54	1.68775e-08	0.753994	0.547	0.202	0.000447	3
TOB1	1.70759e-08	0.969526	0.781	0.482	0.000452256	3
HERC1	1.94196e-08	0.47096	0.656	0.327	0.000514329	3
RPL13A	2.02734e-08	0.489461	1	0.976	0.000536942	3
TNFRSF4	2.09543e-08	0.343453	0.312	0.059	0.000554976	3
POLR3E	2.10743e-08	0.650138	0.422	0.125	0.000558154	3
GOLGA8B	2.24003e-08	0.27961	0.203	0.024	0.000593273	3
GZMA	2.57039e-08	0.269892	0.234	0.017	0.000680768	3
BTG1	2.70709e-08	0.422363	1	0.935	0.000716972	3
A2M	2.8502e-08	0.259252	0.766	0.393	0.000754874	3
AP3M2	3.00091e-08	0.367889	0.219	0.037	0.00079479	3
FAM177A1	3.10962e-08	0.374833	0.703	0.374	0.000823583	3
RPS27A	3.42935e-08	0.500353	1	0.928	0.000908264	3
ABCC1	3.98401e-08	0.388016	0.5	0.184	0.00105516	3
ATP2B4	4.16753e-08	0.507914	0.469	0.173	0.00110377	3
RPL3	4.33347e-08	0.580425	0.984	0.932	0.00114772	3
TFRC	4.91363e-08	0.576652	0.828	0.538	0.00130137	3
DCTN6	6.20269e-08	0.38224	0.547	0.221	0.00164278	3
SFXN1	7.60008e-08	0.373494	0.359	0.096	0.00201288	3
ARHGAP9	7.62591e-08	0.313453	0.547	0.239	0.00201972	3
CTLA4	7.82153e-08	0.325781	0.203	0.022	0.00207153	3
PVRIG	7.88102e-08	0.342224	0.188	0.011	0.00208729	3
DUSP16	7.96166e-08	0.482663	0.516	0.217	0.00210864	3
SMIM3	8.48327e-08	0.371644	0.547	0.201	0.00224679	3
KLHL28	8.76665e-08	0.302019	0.406	0.127	0.00232185	3
LTB	9.29801e-08	0.423631	0.375	0.106	0.00246258	3
PIP4K2A	1.09651e-07	0.891176	0.719	0.473	0.0029041	3
JMY	1.20175e-07	0.556623	0.734	0.393	0.00318283	3
PDCD1	1.27917e-07	0.501674	0.172	0.018	0.00338789	3
ATHL1	1.32729e-07	0.347078	0.312	0.065	0.00351532	3
ACAP1	1.34078e-07	0.342249	0.406	0.131	0.00355106	3
HERPUD2	1.40415e-07	0.566984	0.625	0.312	0.0037189	3
CRTAM	1.87827e-07	0.666019	0.25	0.07	0.00497461	3
IDI1	1.89484e-07	0.564664	0.656	0.395	0.00501849	3
CREBRF	1.92949e-07	0.337817	0.656	0.327	0.00511027	3
RPS25	1.99706e-07	0.535212	0.984	0.935	0.0052892	3
IL2RG	2.08622e-07	0.489394	0.766	0.451	0.00552536	3
RPS3A	2.09198e-07	0.574802	0.984	0.953	0.00554061	3
KAT6A	2.33598e-07	0.548802	0.484	0.284	0.00618685	3
SEPP1	2.61347e-07	0.941128	0.469	0.169	0.00692178	3
PDE3B	2.63098e-07	0.522944	0.344	0.1	0.00696814	3
CALM1	2.65961e-07	0.449439	1	0.918	0.00704399	3
CTSW	2.67926e-07	0.331217	0.281	0.048	0.00709601	3
RASGRP1	2.71223e-07	0.289623	0.203	0.031	0.00718334	3
GNG2	2.78842e-07	0.376078	0.453	0.148	0.00738514	3
SNX9	2.8491e-07	0.649994	0.797	0.516	0.00754584	3
RGCC	2.88389e-07	0.45816	0.859	0.538	0.00763797	3
SRSF8	3.02966e-07	0.33467	0.359	0.099	0.00802406	3
CD40LG	3.04881e-07	0.266091	0.109	0.004	0.00807478	3
WDR82	3.82416e-07	0.780579	0.531	0.337	0.0101283	3
UBE2B	4.49833e-07	0.818243	0.859	0.725	0.0119138	3
PPM1K	4.69028e-07	0.54076	0.469	0.213	0.0124222	3
DDX3X	5.43127e-07	0.443051	1	0.841	0.0143847	3
ZNF587B	5.45622e-07	0.322055	0.219	0.031	0.0144508	3
BATF	5.65775e-07	0.618161	0.391	0.145	0.0149846	3
REEP3	6.20297e-07	0.853641	0.5	0.296	0.0164286	3
ARID5B	6.40993e-07	0.452211	0.656	0.336	0.0169767	3
JAK3	7.04388e-07	0.884618	0.609	0.335	0.0186557	3
C9orf78	8.15912e-07	0.533625	0.688	0.404	0.0216094	3
PPP2R5C	8.97769e-07	0.629548	0.656	0.369	0.0237774	3
TNIK	8.98662e-07	0.370102	0.25	0.057	0.0238011	3
FOXP1	9.38668e-07	1.07675	0.766	0.558	0.0248606	3
PSMA3-AS1	9.90868e-07	0.430357	0.797	0.468	0.0262431	3
EEF1G	1.08611e-06	0.587639	0.984	0.919	0.0287656	3
RPS20	1.13245e-06	0.431473	1	0.935	0.029993	3
RANBP2	1.15421e-06	0.446346	0.859	0.606	0.0305694	3
ATRX	1.15673e-06	0.290718	0.781	0.478	0.0306359	3
TP53INP1	1.49337e-06	0.304252	0.312	0.089	0.039552	3
SRSF2	1.55046e-06	0.643114	0.891	0.653	0.0410639	3
UBC	1.65371e-06	0.464925	1	0.982	0.0437984	3
TXLNG	1.69678e-06	0.34732	0.344	0.109	0.0449393	3
AKAP17A	1.69688e-06	0.444178	0.609	0.295	0.0449418	3
ATXN7	1.73015e-06	0.432866	0.594	0.297	0.045823	3
SERINC5	1.80749e-06	0.876929	0.641	0.414	0.0478714	3
CNIH1	1.88669e-06	0.607269	0.531	0.237	0.0499689	3
CAPZA1	1.97031e-06	0.653878	0.984	0.84	0.0521837	3
CCR7	2.14472e-06	0.699792	0.344	0.095	0.056803	3
SATB1	2.17872e-06	0.444469	0.641	0.335	0.0577033	3
NUCKS1	2.193e-06	0.440715	0.906	0.646	0.0580816	3
YIPF5	2.37903e-06	0.601983	0.484	0.217	0.0630087	3
PTGER4	2.43295e-06	0.472265	0.781	0.477	0.0644367	3
MGEA5	2.61549e-06	0.581643	0.562	0.266	0.0692714	3
GPR183	2.62498e-06	0.531212	0.891	0.639	0.0695227	3
HIPK1	2.6434e-06	0.385644	0.672	0.375	0.0700105	3
RBL2	3.06719e-06	0.258793	0.469	0.188	0.0812345	3
CDR2	3.20812e-06	0.319122	0.203	0.048	0.0849671	3
BRD1	3.35496e-06	0.30324	0.328	0.094	0.0888561	3
DMTF1	3.42717e-06	0.407754	0.359	0.131	0.0907685	3
DDX6	3.4462e-06	0.490821	0.734	0.525	0.0912726	3
SETD1B	3.4601e-06	0.375803	0.219	0.12	0.0916409	3
FGFR1OP2	4.0853e-06	0.267007	0.578	0.281	0.108199	3
PTPRC	4.15885e-06	0.440791	1	0.909	0.110147	3
TNFRSF9	4.37887e-06	0.440598	0.297	0.09	0.115974	3
SLC7A5P2	4.43414e-06	0.322827	0.531	0.246	0.117438	3
CDV3	4.47659e-06	0.77126	0.906	0.752	0.118562	3
ADAM19	4.53599e-06	0.443629	0.406	0.146	0.120136	3
STK4	4.57691e-06	0.55126	0.812	0.548	0.121219	3
PLEKHA2	4.57701e-06	0.511257	0.719	0.433	0.121222	3
KIAA1551	4.58215e-06	0.465089	0.609	0.352	0.121358	3
LAT	4.69028e-06	0.293703	0.281	0.065	0.124222	3
HERPUD1	5.2221e-06	0.565918	0.891	0.689	0.138307	3
RAB27A	5.30617e-06	0.522825	0.438	0.206	0.140534	3
WNK1	5.43104e-06	0.436893	0.844	0.641	0.143841	3
PDXDC2P	5.56655e-06	0.370371	0.359	0.143	0.14743	3
FILIP1L	5.75626e-06	0.395051	0.5	0.225	0.152455	3
MATR3	6.15499e-06	0.37588	0.812	0.553	0.163015	3
CD84	6.39465e-06	0.343379	0.797	0.516	0.169362	3
AEBP2	6.40741e-06	0.505244	0.391	0.144	0.1697	3
PPP1R2	6.45617e-06	0.474411	0.625	0.388	0.170992	3
MALAT1	6.72118e-06	0.500422	1	0.993	0.178011	3
ARAP2	6.7405e-06	0.272736	0.5	0.209	0.178522	3
G3BP2	6.82516e-06	0.435286	0.641	0.36	0.180764	3
ELMSAN1	6.98905e-06	1.04713	0.531	0.316	0.185105	3
TACC1	7.59432e-06	0.310863	0.922	0.681	0.201136	3
AKR1B1	8.12078e-06	0.305367	0.734	0.428	0.215079	3
ISCA1	8.21174e-06	0.396263	0.359	0.148	0.217488	3
RPS11	8.84561e-06	0.535206	1	0.986	0.234276	3
MRPL1	9.15087e-06	0.332016	0.281	0.094	0.242361	3
EPS15	9.96261e-06	0.47089	0.531	0.323	0.26386	3
SLA	1.03661e-05	0.534091	0.797	0.517	0.274547	3
ARGLU1	1.07259e-05	0.378568	0.891	0.617	0.284075	3
LMNA	1.16008e-05	0.378412	0.922	0.656	0.307247	3
ACTG1P20	1.18971e-05	0.277454	0.188	0.04	0.315095	3
WHAMM	1.21966e-05	0.393284	0.375	0.159	0.323027	3
SLTM	1.2452e-05	0.600967	0.672	0.487	0.329791	3
PTP4A1	1.27903e-05	0.553946	0.719	0.491	0.338751	3
RNF168	1.2931e-05	0.482493	0.484	0.221	0.342477	3
MRFAP1	1.38172e-05	0.69592	0.719	0.484	0.365949	3
NAP1L4	1.41887e-05	0.385534	0.609	0.35	0.375788	3
DDX24	1.48441e-05	0.37795	0.766	0.496	0.393147	3
KDM2A	1.52381e-05	0.375244	0.641	0.439	0.40358	3
C6orf48	1.60225e-05	0.375297	0.766	0.464	0.424355	3
RC3H1	1.62046e-05	0.352732	0.656	0.382	0.429179	3
IDS	1.64217e-05	0.412973	0.781	0.508	0.434929	3
STOM	1.81064e-05	0.609724	0.734	0.486	0.479548	3
RNF138	1.85898e-05	0.307522	0.375	0.144	0.492351	3
TMEM161B	1.86941e-05	0.327171	0.188	0.061	0.495114	3
ARID4B	1.98909e-05	0.578715	0.703	0.471	0.526811	3
VPS37B	2.11465e-05	0.274012	0.719	0.44	0.560064	3
CNBP	2.2092e-05	0.365782	0.922	0.76	0.585107	3
PUM2	2.2765e-05	0.497542	0.438	0.282	0.60293	3
NAA50	2.27791e-05	0.409773	0.562	0.312	0.603303	3
IRF4	2.4079e-05	0.394213	0.391	0.152	0.637732	3
CLDND1	2.41192e-05	0.458768	0.484	0.271	0.638796	3
TIPARP	2.49907e-05	0.431622	0.703	0.428	0.661879	3
EEF1A1	2.64011e-05	0.518409	1	0.992	0.699232	3
MALT1	2.75148e-05	0.273502	0.625	0.354	0.728728	3
EIF4B	2.7553e-05	0.994178	0.812	0.671	0.729741	3
XPO6	2.84457e-05	0.517094	0.547	0.287	0.753384	3
TMED4	3.09635e-05	0.68584	0.781	0.535	0.820068	3
SEL1L3	3.15331e-05	0.326419	0.328	0.115	0.835155	3
PSMD12	3.20656e-05	0.530574	0.484	0.257	0.849256	3
TMF1	3.21848e-05	0.508056	0.516	0.3	0.852414	3
HIAT1	3.22223e-05	0.359967	0.359	0.162	0.853408	3
GPD1L	3.23456e-05	0.271771	0.156	0.033	0.856674	3
FAM214A	3.26661e-05	0.294252	0.266	0.08	0.865162	3
ECD	3.31119e-05	0.374669	0.359	0.147	0.876969	3
GLTSCR2	3.76253e-05	0.442361	0.859	0.659	0.996507	3
NLRC5	3.78591e-05	0.271057	0.469	0.221	1	3
LSR	4.0052e-05	0.376332	0.203	0.058	1	3
CCNDBP1	4.00721e-05	0.551835	0.516	0.252	1	3
CDK17	4.04515e-05	0.372671	0.312	0.113	1	3
HINT1	4.04715e-05	0.320224	0.859	0.607	1	3
PMF1	4.07634e-05	0.333054	0.547	0.288	1	3
USP22	4.10985e-05	0.520276	0.656	0.392	1	3
GCC2	4.37236e-05	0.382317	0.562	0.322	1	3
IRF2BP2	4.84618e-05	0.28046	0.875	0.643	1	3
RPS27	4.87167e-05	0.431365	1	0.985	1	3
PNN	5.05372e-05	0.350307	0.594	0.327	1	3
KPNA2	5.45646e-05	0.379277	0.672	0.395	1	3
LINC-PINT	5.49118e-05	0.384064	0.844	0.655	1	3
COQ10B	5.54933e-05	0.528657	0.547	0.319	1	3
B3GNT2	5.61867e-05	0.263503	0.438	0.2	1	3
KIAA0226	5.65057e-05	0.523573	0.422	0.23	1	3
SET	5.93241e-05	0.551643	0.953	0.871	1	3
FBXO21	6.16667e-05	0.526116	0.25	0.106	1	3
AIM1	6.22444e-05	0.394208	0.562	0.301	1	3
CREBL2	6.79155e-05	0.269049	0.594	0.338	1	3
SMAP2	6.86443e-05	0.310746	0.891	0.693	1	3
PDCL3	6.89106e-05	0.332685	0.547	0.288	1	3
LY9	7.04351e-05	0.355203	0.25	0.065	1	3
SRSF7	7.09165e-05	0.278776	0.797	0.544	1	3
DUSP11	7.20765e-05	0.33718	0.281	0.105	1	3
ELF1	7.74307e-05	0.28891	0.875	0.627	1	3
LINC00674	8.06528e-05	0.304089	0.562	0.309	1	3
RPL24	8.2772e-05	0.398471	0.969	0.843	1	3
ARID5A	8.36195e-05	0.360578	0.812	0.601	1	3
MORF4L2	8.51912e-05	0.347144	0.734	0.466	1	3
KMT2A	9.13308e-05	0.331118	0.531	0.29	1	3
CCNL2	9.21536e-05	0.440814	0.484	0.224	1	3
CCDC93	9.45455e-05	0.467476	0.312	0.266	1	3
STRIP1	9.65436e-05	0.465699	0.359	0.13	1	3
TLE3	0.000107213	0.5744	0.703	0.482	1	3
SF3B1	0.000107367	0.3106	0.828	0.598	1	3
PSMD11	0.000108564	0.379979	0.719	0.466	1	3
SLC25A3	0.000112194	0.521512	0.891	0.747	1	3
TM9SF3	0.000113485	0.31194	0.672	0.439	1	3
PARD6B	0.000115511	0.423283	0.141	0.043	1	3
PHC3	0.000118206	0.412166	0.406	0.191	1	3
RALGAPA1	0.000119995	0.292355	0.516	0.282	1	3
CYP20A1	0.00012188	0.391956	0.656	0.392	1	3
LSM14A	0.000128881	0.291662	0.578	0.351	1	3
PEBP1	0.000130259	0.336923	0.766	0.518	1	3
SRSF3	0.000134699	0.577292	0.875	0.798	1	3
EMP2	0.00013545	0.354832	0.359	0.148	1	3
BCLAF1	0.000137949	0.336333	0.766	0.506	1	3
LINC01578	0.000140068	0.379439	0.75	0.535	1	3
DDX21	0.000140889	0.368946	0.875	0.698	1	3
TSC22D1	0.00014315	0.535349	0.5	0.24	1	3
NFATC2	0.000143792	0.265755	0.344	0.152	1	3
KANSL2	0.00014742	0.339455	0.281	0.111	1	3
ADAMDEC1	0.00014932	0.280884	0.281	0.087	1	3
SFI1	0.000150024	0.252069	0.219	0.065	1	3
UBE2G1	0.000151637	0.650946	0.359	0.21	1	3
RPL23A	0.000152048	0.310295	0.984	0.96	1	3
RLF	0.000157991	0.289216	0.547	0.32	1	3
MRPL10	0.000160795	0.559327	0.297	0.114	1	3
PER2	0.000167758	0.480071	0.375	0.178	1	3
RPS6	0.00017486	0.417958	0.984	0.963	1	3
LPIN1	0.000179751	0.450015	0.406	0.192	1	3
OSBPL8	0.000182345	0.445985	0.766	0.552	1	3
GATAD2B	0.00018399	0.26665	0.391	0.189	1	3
LBR	0.000186428	0.334313	0.484	0.243	1	3
NKTR	0.000186579	0.518493	0.531	0.281	1	3
ZNF529	0.000190677	0.313573	0.203	0.065	1	3
RAB33B	0.000191099	0.517305	0.188	0.063	1	3
FAM134C	0.000192288	0.681258	0.359	0.175	1	3
RPSA	0.000195184	0.258606	0.984	0.852	1	3
JMJD6	0.000201572	0.388496	0.641	0.407	1	3
PER1	0.000201575	0.250543	0.766	0.533	1	3
HNRNPK	0.000202121	0.332167	0.984	0.835	1	3
C6orf62	0.000208399	0.68533	0.797	0.744	1	3
TTC17	0.000221267	0.41545	0.406	0.213	1	3
SOD1	0.000224902	0.324013	0.828	0.594	1	3
GLUD1	0.000227582	0.423409	0.734	0.491	1	3
MXI1	0.000234646	0.307335	0.375	0.16	1	3
PAFAH1B2	0.000238239	0.811446	0.688	0.51	1	3
THUMPD1	0.000239204	0.561025	0.516	0.281	1	3
C18orf8	0.000239594	0.457817	0.469	0.259	1	3
PPP2R5A	0.00024209	0.414999	0.344	0.167	1	3
AXL	0.000248238	0.747285	0.594	0.395	1	3
RPL7	0.000253221	0.441123	0.984	0.93	1	3
FAM179B	0.0002639	0.572015	0.141	0.057	1	3
C11orf58	0.000265252	0.264689	0.859	0.652	1	3
TTC3	0.000268873	0.274741	0.688	0.446	1	3
DNAJB9	0.000275919	0.412369	0.438	0.306	1	3
DGKH	0.000283757	0.353609	0.141	0.071	1	3
SYPL1	0.000285788	0.42234	0.391	0.221	1	3
ZNF557	0.000288725	0.259291	0.25	0.086	1	3
BRD2	0.000299084	0.390037	0.875	0.747	1	3
SRSF5	0.000307159	0.328318	0.906	0.688	1	3
SERINC1	0.000310604	0.360943	0.781	0.586	1	3
NPAT	0.000311116	0.272661	0.25	0.111	1	3
EIF3F	0.000312761	0.322848	0.812	0.557	1	3
HSPA9	0.000315723	0.332145	0.875	0.686	1	3
UGCG	0.000317445	0.975982	0.594	0.377	1	3
ZNF568	0.00032999	0.292103	0.141	0.028	1	3
RSL1D1	0.000334111	0.264328	0.766	0.529	1	3
MPHOSPH10	0.000342448	0.286007	0.281	0.113	1	3
TOP2B	0.000347883	0.289453	0.531	0.306	1	3
PNMA1	0.000352895	0.411963	0.25	0.093	1	3
AKAP13	0.000357218	0.287146	0.984	0.85	1	3
KPNA4	0.000364975	0.53314	0.766	0.529	1	3
MGA	0.000368564	0.315865	0.328	0.157	1	3
ELOVL5	0.000372349	0.378023	0.594	0.391	1	3
RBBP5	0.000379139	0.513899	0.453	0.24	1	3
LINC00260	0.000379525	0.414201	0.125	0.021	1	3
CCNT1	0.000384709	0.392124	0.469	0.244	1	3
ANKRD40	0.00038478	0.48008	0.438	0.276	1	3
MARCH6	0.000388442	0.577099	0.641	0.405	1	3
RPL9	0.000394947	0.443553	1	0.948	1	3
TP53INP2	0.000427513	0.517248	0.531	0.29	1	3
SLC9A3R1	0.000437647	0.325829	0.516	0.286	1	3
ZFAND5	0.000439104	0.328834	0.969	0.866	1	3
RMND5A	0.000451973	0.390442	0.438	0.262	1	3
FNBP1	0.000456073	0.380321	0.844	0.636	1	3
ZNF791	0.000461614	0.268871	0.25	0.088	1	3
MORF4L1	0.000474859	0.385957	0.859	0.792	1	3
AMZ2	0.000477044	0.543388	0.406	0.216	1	3
CELF1	0.000479067	0.6357	0.641	0.423	1	3
RPL5	0.000482941	0.446377	0.984	0.925	1	3
MMP9	0.000491687	0.308192	0.625	0.376	1	3
LDHB	0.000496141	0.568807	0.641	0.421	1	3
NR1D2	0.000500016	0.316773	0.312	0.164	1	3
CYLD	0.000522135	0.312792	0.594	0.387	1	3
JADE1	0.000524504	0.262065	0.281	0.103	1	3
SLC5A3	0.000539377	0.280192	0.469	0.257	1	3
RABGAP1L	0.000559003	0.29148	0.453	0.233	1	3
BLMH	0.000561432	0.341466	0.234	0.093	1	3
PSME4	0.000580749	0.539984	0.469	0.29	1	3
ZC3H14	0.000589572	0.253811	0.281	0.112	1	3
ABT1	0.000601318	0.37426	0.297	0.12	1	3
THRAP3	0.000602903	0.35986	0.828	0.672	1	3
ARID4A	0.000615851	0.322963	0.547	0.321	1	3
ATP2A3	0.00062742	0.310818	0.234	0.084	1	3
ZBED4	0.000627563	0.370474	0.219	0.082	1	3
AGO2	0.000654833	0.536109	0.438	0.233	1	3
RUNDC1	0.000669225	0.321336	0.219	0.102	1	3
HNRNPDL	0.000669634	0.453128	0.828	0.669	1	3
CELF2	0.000670222	0.340271	0.828	0.661	1	3
EIF4A2	0.000674793	0.332843	0.75	0.556	1	3
LMF1	0.000685892	0.35647	0.172	0.049	1	3
REST	0.000707927	0.409244	0.469	0.283	1	3
ZBTB1	0.000721984	0.398227	0.609	0.395	1	3
E2F4	0.000725319	0.349358	0.453	0.246	1	3
FAM107B	0.0007478	0.322444	0.781	0.551	1	3
KLHL24	0.000749145	0.342111	0.453	0.251	1	3
OPTN	0.000785942	0.319834	0.391	0.212	1	3
SLC1A3	0.00080971	0.275299	0.516	0.284	1	3
VTI1B	0.000827012	0.289662	0.484	0.263	1	3
GS1-124K5.11	0.000832668	0.379193	0.406	0.215	1	3
APOBEC3D	0.000837025	0.803162	0.188	0.065	1	3
SESN1	0.000855682	0.400165	0.281	0.119	1	3
SUCLG2	0.000867699	0.279889	0.391	0.21	1	3
ATP1B3	0.000891795	0.467118	0.953	0.891	1	3
MAPK1IP1L	0.000894748	0.446975	0.719	0.548	1	3
TAGAP	0.000906605	0.268443	0.734	0.506	1	3
WDR47	0.00092336	0.329272	0.281	0.125	1	3
TMEM33	0.000939078	0.543288	0.469	0.422	1	3
SYAP1	0.000951181	0.361702	0.844	0.652	1	3
CNST	0.000955549	0.285266	0.234	0.102	1	3
CRKL	0.000955874	0.517569	0.312	0.146	1	3
RPL21	0.000963008	0.335308	1	0.981	1	3
DYRK1B	0.000980103	0.278125	0.125	0.031	1	3
DDB2	0.000982568	0.3526	0.297	0.13	1	3
KCNA3	0.00100321	0.339848	0.266	0.104	1	3
STAU1	0.00101798	0.400038	0.594	0.422	1	3
SCAF11	0.00103233	0.418046	0.75	0.645	1	3
ABI1	0.00104866	0.477466	0.656	0.478	1	3
ZBTB20	0.00104877	0.461645	0.438	0.252	1	3
RHBDD2	0.00108716	0.442843	0.547	0.339	1	3
TOR1AIP2	0.00110402	0.399319	0.719	0.483	1	3
SEC62	0.00110777	0.338053	0.797	0.602	1	3
STAG3L2	0.00112171	0.369607	0.281	0.116	1	3
SH3KBP1	0.00112401	0.404245	0.688	0.519	1	3
TNRC6B	0.00113361	0.384098	0.656	0.48	1	3
ABCE1	0.00114012	0.382498	0.266	0.204	1	3
ASXL2	0.00115494	0.270758	0.344	0.17	1	3
PELI1	0.00115917	0.278518	0.656	0.399	1	3
TCP1	0.00116237	0.492393	0.688	0.61	1	3
PDE4DIP	0.0011666	0.357225	0.609	0.376	1	3
EPC1	0.00117234	0.282583	0.594	0.357	1	3
PCM1	0.00117422	0.314125	0.594	0.426	1	3
BFAR	0.001179	0.36667	0.297	0.172	1	3
SIAH2	0.00120936	0.281124	0.516	0.298	1	3
BAK1	0.00121076	0.362541	0.328	0.195	1	3
DDX27	0.00124761	0.250562	0.625	0.43	1	3
RNF139	0.00129088	0.376746	0.484	0.276	1	3
CDS2	0.0013001	0.373109	0.5	0.279	1	3
DENND4A	0.00135444	0.345937	0.547	0.357	1	3
MBP	0.00139737	0.355088	0.625	0.424	1	3
EI24	0.00140766	0.254873	0.391	0.196	1	3
TRAM1	0.00141724	0.343097	0.734	0.525	1	3
CNOT6	0.00143499	0.340576	0.234	0.129	1	3
LOC374443	0.00143676	0.277319	0.297	0.122	1	3
TBL1XR1	0.00144156	0.537798	0.547	0.39	1	3
ZBTB11	0.00144391	0.412852	0.312	0.14	1	3
NAP1L1	0.00149059	0.307621	0.922	0.763	1	3
RBM39	0.00149826	0.367793	0.938	0.811	1	3
USP9X	0.00150849	0.359309	0.641	0.489	1	3
STK24	0.0015261	0.252127	0.562	0.354	1	3
E2F6	0.00152872	0.345096	0.172	0.085	1	3
TNFAIP3	0.00154637	0.279952	0.969	0.868	1	3
PPP4R3A	0.00157541	0.289578	0.656	0.449	1	3
SERINC3	0.00160584	0.294258	0.609	0.399	1	3
ELK4	0.00165329	0.358315	0.375	0.208	1	3
BTBD1	0.00172468	0.271966	0.234	0.134	1	3
GIMAP7	0.00175365	0.394981	0.375	0.195	1	3
BMS1P20	0.00177525	0.455349	0.266	0.14	1	3
HNRNPA1	0.00180208	0.444615	0.953	0.846	1	3
DNAJC3	0.00180887	0.482349	0.75	0.578	1	3
TMEM87A	0.00183988	0.376173	0.5	0.293	1	3
RPLP0	0.00185889	0.326397	0.984	0.901	1	3
HMGB1	0.00188128	0.287902	0.938	0.835	1	3
SKP1	0.00194335	0.413011	0.859	0.678	1	3
KPNA6	0.0019481	0.469369	0.594	0.405	1	3
NUPL1	0.00196392	0.343191	0.438	0.306	1	3
CD46	0.00198389	0.289969	0.625	0.414	1	3
FNIP1	0.00199381	0.653883	0.609	0.457	1	3
PPP1R35	0.00199721	0.319312	0.25	0.116	1	3
CANX	0.00201376	0.28442	0.953	0.823	1	3
GOLGA4	0.0020342	0.35193	0.75	0.554	1	3
MORC2-AS1	0.00203447	0.484902	0.172	0.103	1	3
PTBP2	0.00203915	0.455766	0.172	0.056	1	3
STAG2	0.00204925	0.362724	0.594	0.456	1	3
TMEM43	0.0020671	0.281783	0.344	0.171	1	3
SAR1A	0.00210331	0.476426	0.719	0.59	1	3
CDKN2AIP	0.00215242	0.26382	0.203	0.075	1	3
SEL1L	0.00220607	0.375387	0.5	0.355	1	3
GOLPH3	0.0022132	0.329364	0.438	0.295	1	3
CH25H	0.00236938	0.726902	0.219	0.08	1	3
ZNF766	0.00240872	0.381894	0.141	0.046	1	3
CMPK1	0.002411	0.290959	0.516	0.333	1	3
UTP14A	0.00241628	0.392986	0.219	0.087	1	3
WDR26	0.00246998	0.385406	0.547	0.361	1	3
GRWD1	0.00248091	0.331334	0.234	0.087	1	3
TMEM230	0.00248616	0.284929	0.609	0.396	1	3
VPS33B	0.00250963	0.275742	0.156	0.046	1	3
POGLUT1	0.00256698	0.394763	0.344	0.176	1	3
FUCA1	0.00258243	0.351676	0.453	0.248	1	3
GBAS	0.00265787	0.266374	0.5	0.29	1	3
CACUL1	0.00266949	0.524325	0.609	0.406	1	3
STXBP3	0.00267609	0.302759	0.391	0.227	1	3
WDR6	0.00268982	0.446122	0.406	0.231	1	3
ABCA1	0.00273834	0.553452	0.797	0.65	1	3
DYRK1A	0.00276879	0.25391	0.453	0.265	1	3
ARIH1	0.00277229	0.284596	0.656	0.477	1	3
CASP2	0.00278191	0.257163	0.266	0.121	1	3
B4GALT1	0.00278587	0.278426	0.984	0.888	1	3
SC5D	0.00279306	0.334931	0.281	0.145	1	3
[truncated: 1,030 more rows]

## Sheet: 6.T-cell Clusters
gene	p_val	avg_logFC	pct.1	pct.2	p_val_adj	cluster
RPS27	1.64335e-84	0.684214	0.999	1	4.35241e-80	0
MALAT1	1.33297e-55	0.479868	0.998	1	3.53036e-51	0
RPLP2	4.41438e-50	0.48246	0.979	0.984	1.16915e-45	0
RPL41	2.47503e-49	0.465779	0.992	0.996	6.55512e-45	0
RPS3	1.65371e-47	0.509661	0.979	0.985	4.37986e-43	0
RPS18	1.51576e-46	0.538635	0.995	0.996	4.0145e-42	0
RPL21	5.2376e-46	0.522715	0.994	0.999	1.38718e-41	0
[truncated: 2,731 more rows]
