# Supplementary material for: Therapy-Induced Evolution of Human Lung Cancer Revealed by Single-Cell RNA Sequencing
Source: Cell. 2020 Sep 3;182(5):1232–1251.e22. doi: 10.1016/j.cell.2020.07.017 (PMC7484178; doi:10.1016/j.cell.2020.07.017)
Supplement: Table S5. Highlighted Differentially Expressed Genes, Related to Figures 3 and 5 — Highlighted differentially expressed genes in each comparison group. [file mmc5.xlsx]

## Sheet: Index
Table	Description
1. TN vs On Treatment	Highlighted differentially expressed genes between TN the on-treatment groups (RD and PD)
2. RD vs PD	Highlighted differentially expressed genes between RD and PD
3. TH226	Highlighted differentially expressed genes among all treatment timepoints for a single patient (TH226)
Column Name Descriptions for Tables 1-4
gene	gene that is tested
p_val	p value
p_val_adj	adjusted p value
avg_logFC	average log fold change
pct.x	percent of cell expressing, where x is either a treatment timepoint, specific cluster or all other clusters
pct.x	percent of cell expressing, where x is either a treatment timepoint, specific cluster or all other clusters
x pt.occupancy	patient occupancy calucalted as the percent of cells contributed from the patient with the highest amount of cells expressing said gene
x n.nonzero.pts	number of patients with cells that have non zero values for said gene expression

## Sheet: 1.TN vs On Treatment
Gene	p_val	p_val_adj	avg_logFC	pct.TN	pct.RD	Relevance	Analysis
CLDN18	1.40235e-123	3.71411e-119	2.09029	0.026	0.43	Alveolar cell Signature	TN vs RD
AGER	1.1047e-106	2.92579e-102	1.78054	0.066	0.465	Alveolar cell Signature	TN vs RD
AQP4	5.5779e-175	1.47731e-170	2.56434	0.138	0.729	Alveolar cell Signature	TN vs RD
SFTPD	2.83157e-110	7.49941e-106	2.17011	0.194	0.747	Alveolar cell Signature	TN vs RD
SFTPB	4.95926e-95	1.31346e-90	0.856465	0.416	0.858
SFTPC	2.2019e-38	5.83172e-34	1.80328	0.037	0.278	Alveolar cell Signature	TN vs RD
NKX2-1	1.52939e-78	4.05059e-74	0.565579	0.559	0.836	Alveolar cell Signature	TN vs RD
BMP4	3.09516e-37	8.19752e-33	0.369287	0.233	0.411	Lung Development	TN vs RD
AQP1	7.27447e-92	1.92664e-87	0.856421	0.147	0.61	Invasion	TN vs RD
NFIX	9.19787e-58	2.43606e-53	0.360246	0.346	0.726	Invasion	TN vs RD
DLC1	1.76454e-76	4.67338e-72	0.924176	0.238	0.64	Tumor Suppressor	TN vs RD
SELENBP1	1.1574e-90	3.06539e-86	1.16614	0.698	0.907	Tumor Suppressor	TN vs RD
CAV1	2.27413e-109	6.02305e-105	1.43119	0.116	0.556	Wnt Signaling	TN vs RD
SUSD2	2.29552e-193	6.07968e-189	1.61065	0.108	0.823	Wnt Signaling	TN vs RD
CYP4B1	3.83009e-37	1.0144e-32	0.728793	0.391	0.75	Drug Metabolism	TN vs RD
Gene	p_val	p_val_adj	avg_logFC	pct.TN	pct.PD	Relevance	Analysis
GPR87	1.11751e-257	2.95972e-253	0.861022	0.043	0.765	Growth	TN vs PD
IDO1	1.37357e-245	3.6379e-241	1.98462	0.107	0.743	Kynurenine Pathway	TN vs PD
KYNU	2.82276e-169	7.47607e-165	0.840971	0.135	0.805	Kynurenine Pathway	TN vs PD
QPRT	1.21707e-31	3.22341e-27	0.745684	0.056	0.55	Kynurenine Pathway	TN vs PD
IGFBP3	5.50542e-154	1.45811e-149	1.78496	0.238	0.806	Plasminogen Pathway	TN vs PD
DKK1	4.71288e-206	1.24821e-201	1.56163	0.051	0.669	Invasion	TN vs PD
LYPD3	2.32308e-203	6.15269e-199	1.66314	0.103	0.595	Invasion	TN vs PD
KRT19	1.3555e-194	3.59004e-190	1.02908	0.959	0.987	Cell Adhesion	TN vs PD
KRT16	7.7114e-69	2.04236e-64	0.875997	0.063	0.47	Cell Adhesion	TN vs PD

## Sheet: 2.RD vs PD
Gene	p_val	p_val_adj	avg_logFC	pct.RD	pct.PD	Relevance	Analysis
CLDN18	2.2043e-169	5.8381e-165	2.18206	0.43	0.014	Alveolar cell Signature	RD vs PD
AGER	5.40793e-150	1.43229e-145	2.00997	0.465	0.051	Alveolar cell Signature	RD vs PD
AQP4	7.38966e-291	1.95715e-286	2.63921	0.729	0.055	Alveolar cell Signature	RD vs PD
PGC	2.6313e-201	6.96899e-197	2.28786	0.476	0.003	Alveolar cell Signature	RD vs PD
SFTPD	1.00905e-238	2.67246e-234	2.33949	0.747	0.081	Alveolar cell Signature	RD vs PD
SFTPC	4.7758e-79	1.26487e-74	3.78149	0.278	0.029	Alveolar cell Signature	RD vs PD
SFTPB	1.71833e-296	4.55099e-292	2.39073	0.858	0.119	Alveolar cell Signature	RD vs PD
NKX2-1	1.5294e-241	4.0506e-237	1.1242	0.836	0.192	Alveolar cell Signature	RD vs PD
NAPSA	1.32402e-190	3.50668e-186	0.619867	0.878	0.232	Alveolar cell Signature	RD vs PD
HOPX	1.65636e-118	4.38688e-114	1.10842	0.813	0.523	AT1/AT2 Differentiation	RD vs PD
BMP4	2.24689e-69	5.95089e-65	0.710512	0.411	0.098	Lung Development	RD vs PD
DLC1	2.17481e-234	5.75998e-230	1.11714	0.64	0.04	Tumor Suppressor	RD vs PD
SELENBP1	6.63849e-203	1.7582e-198	1.55791	0.907	0.588	Tumor Suppressor	RD vs PD
PEBP4	7.26391e-153	1.92385e-148	0.733705	0.43	0.014	Invasion	RD vs PD
NFIX	1.72255e-180	4.56216e-176	0.539724	0.726	0.147	Invasion	RD vs PD
SUSD2	4.33574220767978E-312	1.14832e-307	1.91389	0.823	0.139	Wnt Signaling	RD vs PD
CYP4B1	2.29837e-274	6.08724e-270	2.1268	0.75	0.06	Drug Metabolism	RD vs PD
Gene	p_val	p_val_adj	avg_logFC	pct.RD	pct.PD	Relevance	Analysis
PLAUR	2.32293e-178	6.15227e-174	-1.414	0.243	0.85	Plasminogen Pathway	PD vs RD
PLAT	4.99198e-113	1.32213e-108	-1.40687	0.056	0.498	Plasminogen Pathway	PD vs RD
PLAU	5.36781e-257	1.42166e-252	-1.67301	0.072	0.825	Plasminogen Pathway	PD vs RD
SERPINE1	7.17116e-198	1.89928e-193	-1.33469	0.028	0.658	Plasminogen Pathway	PD vs RD
ANXA2	9.34025e-277	2.47376e-272	-1.06871	0.937	0.997	Plasminogen Pathway	PD vs RD
IGFBP3	7.09447e-259	1.87897e-254	-1.96568	0.091	0.806	Plasminogen Pathway	PD vs RD
DKK1	1.30371e-219	3.45287e-215	-1.65474	0.007	0.669	Invasion	PD vs RD
CXCL11	2.81179e-55	7.44702e-51	-0.522424	0.028	0.299	Invasion	PD vs RD
AIM2	1.13908e-107	3.01686e-103	-0.623641	0.007	0.336	Invasion	PD vs RD
S100A8	9.20143e-113	2.437e-108	-0.988226	0.007	0.393	Poor Differentiation	PD vs RD
S100A9	3.9001542082708E-320	1.03295584206052E-315	-2.9844	0.145	0.925	Poor Differentiation	PD vs RD
GJB3	1.43343e-170	3.79644e-166	-0.796435	0.061	0.656	Cell-Cell Communication	PD vs RD
GJB2	1.48956e-177	3.94511e-173	-0.679783	0.061	0.633	Cell-Cell Communication	PD vs RD
GJB5	1.16382e-68	3.08238e-64	-0.446699	0.021	0.304	Cell-Cell Communication	PD vs RD
GPR87	1.71159e-260	4.53315e-256	-0.881402	0.031	0.765	Growth	PD vs RD
KRT6A	3.89987e-114	1.03288e-109	-3.07082	0.026	0.341	Cell Adhesion	PD vs RD
KRT13	2.23486e-91	5.91903e-87	-3.13444	0.042	0.324	Cell Adhesion	PD vs RD
IDO1	4.44868e-132	1.17823e-127	-1.15679	0.198	0.743	Immune Modulation	PD vs RD
KYNU	2.34456e-272	6.20957e-268	-1.06685	0.084	0.805	Immune Modulation	PD vs RD

## Sheet: 3.TH226
Gene	p_val	p_val_adj	avg_logFC	pct.TN	pct.RD	Relevance	Analysis
ABCA1	1.42413e-07	1.1814	0.0037718	0.267	0.861	Growth	TN vs RD
MIR614	2.87698e-08	1.5908	0.000761968	0.467	0.871	Invasion	TN vs RD
CYP4B1	1.62672e-08	2.17906	0.000430835	0.533	0.954	Possible Risk Factor	TN vs RD
IER2	5.57315e-09	1.47295	0.000147605	1	0.974	Invasion	TN vs RD
CLDN4	3.65441e-08	2.1508	0.00096787	1	0.995	Invasion	TN vs RD
Gene	p_val	p_val_adj	avg_logFC	pct.TN	pct.PD	Relevance	Analysis
KRT14	6.6096e-08	5.17759	0.00175055	0	0.923	Squamous Histology Signature	TN vs PD
Gene	p_val	avg_logFC	pct.RD	pct.PD	p_val_adj	Relevance	Analysis
SFTPB	1.41125e-15	5.57698	3.7377e-11	0.948	0	AT2 Signature	RD vs PD
AQP4	6.67074e-15	3.72447	1.76675e-10	0.938	0	AT2 Signature	RD vs PD
SFTPD	1.33959e-12	3.48577	3.54791e-08	0.892	0	AT2 Signature	RD vs PD
NAPSA	4.9104e-13	3.29301	1.30052e-08	0.902	0	AT2 Signature	RD vs PD
CLDN18	1.35712e-14	3.15285	3.59432e-10	0.933	0	AT2 Signature	RD vs PD
AGER	1.29031e-10	2.90348	3.41739e-06	0.881	0.077	AT2 Signature	RD vs PD
Gene	p_val	avg_logFC	pct.RD	pct.PD	p_val_adj	Relevance	Analysis
KRT16	2.11169e-14	-3.90177	5.59282e-10	0.026	0.846	Squamous Histology Signature	PD vs RD
KRT6A	1.73704e-16	-4.09469	4.60054e-12	0.031	0.846	Squamous Histology Signature	PD vs RD
KRT14	2.50278e-17	-5.17496	6.6286e-13	0.031	0.923	Squamous Histology Signature	PD vs RD
KRT5	2.005e-13	-2.68121	5.31024e-09	0.015	0.769	Squamous Histology Signature	PD vs RD
CLCA2	6.35677e-12	-1.75585	1.68359e-07	0.005	0.692	Squamous Histology Signature	PD vs RD
PKP1	8.19561e-14	-0.706926	2.17061e-09	0	0.692	Squamous Histology Signature	PD vs RD
TP63	2.00903e-07	-0.544778	0.00532093	0.005	0.462	Squamous Histology Signature	PD vs RD
ANXA8	8.45578e-13	-0.487692	2.23951e-08	0.01	0.769	Squamous Histology Signature	PD vs RD
DSG3	6.36903e-12	-1.91665	1.68684e-07	0.021	0.692	Squamous Histology Signature	PD vs RD
S100A9	1.03429e-12	-3.64017	2.73932e-08	0.16	0.846	Poor Differentiation	PD vs RD
S100A8	1.29353e-12	-2.40156	3.4259e-08	0.015	0.769	Poor Differentiation	PD vs RD
AIM2	1.47138e-15	-0.912907	3.89695e-11	0	0.769	Invasion	PD vs RD
GPR87	3.12324e-10	-0.682077	8.27189e-06	0.005	0.615	Growth	PD vs RD
PLAU	8.7144e-11	-1.23385	2.30801e-06	0.021	0.692	Plasminogen Pathway	PD vs RD
GJA1	5.59416e-08	-0.840893	0.00148161	0.015	0.538	Cell-Cell Communication	PD vs RD
GJB2	6.97939e-11	-1.83718	1.84849e-06	0.052	0.692	Cell-Cell Communication	PD vs RD
GJB3	4.72157e-07	-0.711674	0.0125051	0.021	0.538	Cell-Cell Communication	PD vs RD
