# Supplementary material for: Therapy-Induced Evolution of Human Lung Cancer Revealed by Single-Cell RNA Sequencing
Source: Cell. 2020 Sep 3;182(5):1232–1251.e22. doi: 10.1016/j.cell.2020.07.017 (PMC7484178; doi:10.1016/j.cell.2020.07.017)
Supplement: Table S6. Survival Analysis Statistics, Related to Figure 3 — TCGA survival analysis for cancer cell signatures and macrophage abundance. [file mmc6.xlsx]

## Sheet: Index
Table	Description
1. Cancer Cell Signatures	Survival outcome statistics of cancer cell signatures and TCGA
2. Immune Cell Abundances	Survival outcome statistics of macrophage abundance and TCGA
Column Name Descriptions for Tables 1 and 2
Signature	gene signature or immune cell abundance
Test	Either log-rank or cox hazard regression model
Comparison	Which groups were compared (cox) or all groups (log-rank)
p-value	Calculated p-value

## Sheet: 1. Cancer Cell Signatures
Signature	Test	Comparisons	p-value
Alveolar	Log-rank		2.51877e-05
Alveolar	Cox proportional hazards model	Quantile 1 vs 2	0.035
Alveolar	Cox proportional hazards model	Quantile 1 vs 3	0.292
Alveolar	Cox proportional hazards model	Quantile 1 vs 4	2.93e-06
Kynurenine	Log-rank	All Groups	0.0926055
Kynurenine	Cox proportional hazards model	Quantile 1 vs 2	0.231
Kynurenine	Cox proportional hazards model	Quantile 1 vs 3	0.5967
Kynurenine	Cox proportional hazards model	Quantile 1 vs 4	0.0226
Plasminogen	Log rank pvalue	All Groups	0.0172767
Plasminogen	Cox proportional hazards model	Quantile 1 vs 2	0.50394
Plasminogen	Cox proportional hazards model	Quantile 1 vs 3	0.03837
Plasminogen	Cox proportional hazards model	Quantile 1 vs 4	0.00433
SERPINE1	Log rank pvalue	All Groups	0.0432261
SERPINE1	Cox proportional hazards model	Quantile 1 vs 2	0.7185
SERPINE1	Cox proportional hazards model	Quantile 1 vs 3	0.2959
SERPINE1	Cox proportional hazards model	Quantile 1 vs 4	0.0112
Gap Junction	Log rank pvalue	All Groups	0.000107311
Gap Junction	Cox proportional hazards model	Quantile 1 vs 2	0.459434
Gap Junction	Cox proportional hazards model	Quantile 1 vs 3	0.536871
Gap Junction	Cox proportional hazards model	Quantile 1 vs 4	0.000122

## Sheet: 2. Immune Cell Abundances
Signature	Test	Comparisons	p-value
Macrophage	Log rank pvalue	All Groups	0.0430931
Macrophage	Cox proportional hazards model	Quantile 1 vs 2	0.0719
Macrophage	Cox proportional hazards model	Quantile 1 vs 3	0.0932
Macrophage	Cox proportional hazards model	Quantile 1 vs 4	0.0049
